# Supplementary material for: Epigenomics of conventional type-I dendritic cells depicted preferential control of TLR9 versus TLR3 response by NCoR1 through differential IRF3 activation
Source: Cell Mol Life Sci. 2022 Jul 18;79(8):429. doi: 10.1007/s00018-022-04424-w (PMC9293861; doi:10.1007/s00018-022-04424-w)
Supplement: Supplementary file 9 — Table S2: Excel file having list of H3K27ac peaks showing enhancer activity specific to CpG, pIC, common between CpG and pIC and down (decreased activity after stimulation). (XLSX 275 KB) [file 18_2022_4424_MOESM9_ESM.xlsx]

## Sheet: CpG_pIC_specific_enhacer_cluste
chr	Start	End	PeakID	Condition
chr11	61108353	61110706	Peak10000	Down
chr11	61185488	61188339	Peak10013	pIC
chr11	61643393	61654610	Peak10025	pIC
chr11	61838193	61841060	Peak10029	Down
chr11	62542084	62543568	Peak10045	Down
chr11	63819990	63824558	Peak10065	pIC
chr11	63826556	63828590	Peak10066	pIC
chr11	65776123	65778855	Peak10113	pIC
chr11	67053714	67055972	Peak10119	pIC
chr11	67455179	67456595	Peak10123	Down
chr11	67511575	67513152	Peak10129	Down
chr11	67562268	67565362	Peak10131	pIC
chr11	68451323	68453014	Peak10147	CpG_pIC
chr11	68457029	68459425	Peak10148	CpG
chr11	68468033	68470530	Peak10152	CpG_pIC
chr11	68473126	68474684	Peak10154	CpG
chr11	68484434	68487437	Peak10160	CpG_pIC
chr11	68495759	68500358	Peak10162	Down
chr11	68543256	68545408	Peak10171	pIC
chr11	68549817	68552669	Peak10174	CpG_pIC
chr11	68552740	68554330	Peak10175	CpG_pIC
chr11	68554333	68557312	Peak10176	CpG_pIC
chr11	69470464	69475057	Peak10235	Down
chr11	69584139	69588791	Peak10241	pIC
chr11	69765108	69766709	Peak10264	Down
chr11	69766729	69769394	Peak10265	Down
chr11	69842308	69844820	Peak10275	Down
chr11	69849182	69850826	Peak10277	Down
chr11	69894182	69896353	Peak10282	Down
chr11	69969520	69972816	Peak10295	CpG_pIC
chr11	70089097	70093333	Peak10311	Down
chr11	70441310	70443658	Peak10340	pIC
chr11	70456701	70457700	Peak10344	CpG
chr11	70472003	70474205	Peak10347	CpG
chr11	70474416	70481709	Peak10348	CpG
chr11	70510226	70514208	Peak10357	pIC
chr11	70656761	70658947	Peak10382	Down
chr11	70763685	70764846	Peak10396	Down
chr11	70794469	70796390	Peak10405	pIC
chr11	70807067	70809118	Peak10410	Down
chr11	70847620	70850273	Peak10416	Down
chr11	70936574	70938299	Peak10428	pIC
chr11	70944025	70947350	Peak10431	CpG_pIC
chr11	71143426	71146299	Peak10441	Down
chr11	71156798	71161427	Peak10443	Down
chr11	71230064	71232037	Peak10448	Down
chr11	71232289	71236283	Peak10449	Down
chr11	71250658	71252754	Peak10454	Down
chr11	71253417	71255813	Peak10455	Down
chr11	71282722	71286705	Peak10461	Down
chr11	71287117	71289826	Peak10462	Down
chr11	71995022	72002250	Peak10480	Down
chr11	72300818	72302576	Peak10489	pIC
chr1	13335180	13338074	Peak105	Down
chr1	58712950	58714041	Peak1050	CpG_pIC
chr1	58715131	58717503	Peak1051	CpG
chr11	72778097	72780359	Peak10520	Down
chr1	58720250	58723956	Peak1053	CpG_pIC
chr1	58725200	58730010	Peak1054	CpG
chr11	73075540	73080236	Peak10556	Down
chr11	73082063	73085254	Peak10558	Down
chr11	73092157	73093903	Peak10562	Down
chr11	73094322	73096326	Peak10563	Down
chr11	74178809	74185306	Peak10589	CpG
chr11	74521657	74524623	Peak10595	Down
chr11	74531547	74534136	Peak10596	Down
chr11	74646043	74650352	Peak10601	Down
chr11	74896239	74898822	Peak10614	Down
chr11	75104687	75107071	Peak10626	Down
chr11	75151510	75156795	Peak10637	Down
chr1	58852100	58861806	Peak1064	CpG
chr11	75192968	75196819	Peak10643	Down
chr11	75197857	75203179	Peak10644	Down
chr11	75209226	75211506	Peak10646	Down
chr11	75413128	75417289	Peak10662	Down
chr11	75454015	75456437	Peak10666	Down
chr11	75530856	75534025	Peak10672	Down
chr11	75622285	75625189	Peak10686	Down
chr11	76286727	76292642	Peak10724	Down
chr1	59176589	59181314	Peak1073	pIC
chr11	76493765	76495775	Peak10737	Down
chr1	59203798	59208282	Peak1075	pIC
chr11	77384085	77387908	Peak10765	Down
chr1	59213712	59215409	Peak1077	pIC
chr11	77512339	77515796	Peak10773	Down
chr11	77518915	77521073	Peak10774	Down
chr11	77763005	77764038	Peak10779	Down
chr11	77775279	77777187	Peak10783	Down
chr11	77783930	77785023	Peak10787	Down
chr11	77785105	77787303	Peak10788	Down
chr1	13378987	13381934	Peak108	CpG_pIC
chr11	78113834	78116247	Peak10810	Down
chr11	78344656	78346831	Peak10838	Down
chr11	78347222	78354097	Peak10839	Down
chr1	59314024	59319592	Peak1084	CpG_pIC
chr11	78846805	78852122	Peak10865	CpG_pIC
chr11	78982655	78985857	Peak10874	pIC
chr11	79052130	79061198	Peak10880	CpG_pIC
chr11	79128199	79131516	Peak10890	CpG
chr11	79191445	79205953	Peak10898	CpG
chr11	79206653	79209725	Peak10899	CpG
chr1	13382692	13387263	Peak109	CpG
chr11	79210037	79212249	Peak10900	CpG
chr11	79212632	79215016	Peak10901	CpG
chr11	79286088	79288775	Peak10910	Down
chr11	79304002	79307175	Peak10912	Down
chr11	79309545	79311865	Peak10914	Down
chr11	79609450	79613126	Peak10927	Down
chr11	79621490	79624500	Peak10930	Down
chr11	79639274	79644525	Peak10933	Down
chr11	79648929	79652382	Peak10936	Down
chr11	79655472	79657547	Peak10938	Down
chr11	79667641	79671130	Peak10944	Down
chr11	79709296	79712274	Peak10950	pIC
chr11	79745500	79759128	Peak10956	pIC
chr11	79787658	79791396	Peak10965	pIC
chr11	80040470	80045424	Peak10975	CpG_pIC
chr11	80069638	80073482	Peak10979	pIC
chr11	80161560	80164953	Peak10994	Down
chr11	80185098	80187589	Peak10999	pIC
chr1	13387292	13392434	Peak110	CpG
chr1	59588692	59591168	Peak1101	Down
chr11	81613567	81615744	Peak11017	pIC
chr1	59606009	59609500	Peak1103	pIC
chr11	82100700	82104823	Peak11043	pIC
chr11	82889185	82890924	Peak11067	Down
chr11	82990933	82992218	Peak11075	pIC
chr11	83038295	83042088	Peak11084	CpG_pIC
chr11	83042307	83045014	Peak11085	CpG_pIC
chr11	83045592	83050748	Peak11086	CpG_pIC
chr11	83056419	83059986	Peak11087	CpG_pIC
chr11	83068284	83071345	Peak11089	CpG_pIC
chr11	83116039	83119408	Peak11097	pIC
chr11	83122997	83127095	Peak11099	pIC
chr11	83171788	83178336	Peak11106	pIC
chr11	83189976	83193887	Peak11110	pIC
chr11	83521320	83528119	Peak11138	CpG_pIC
chr11	83528675	83531552	Peak11139	pIC
chr11	83531962	83535721	Peak11140	CpG_pIC
chr11	83536310	83538912	Peak11141	CpG_pIC
chr11	83539962	83541739	Peak11142	CpG_pIC
chr11	83544146	83545455	Peak11143	CpG_pIC
chr11	83546284	83548600	Peak11144	CpG_pIC
chr11	83549077	83550214	Peak11145	CpG_pIC
chr11	83550363	83552234	Peak11146	CpG_pIC
chr11	83555688	83566236	Peak11148	Down
chr11	83591616	83593395	Peak11156	Down
chr11	83595612	83597690	Peak11158	Down
chr11	83635515	83650350	Peak11170	CpG
chr11	83654328	83658739	Peak11173	CpG
chr11	83659047	83660184	Peak11174	CpG_pIC
chr11	83660211	83663340	Peak11175	CpG
chr11	83664277	83669005	Peak11176	CpG
chr11	83731221	83734574	Peak11196	CpG
chr11	83735336	83739271	Peak11197	CpG
chr11	83824472	83827778	Peak11207	CpG
chr11	83827890	83832123	Peak11208	CpG
chr11	83967976	83970778	Peak11222	Down
chr11	85163543	85165367	Peak11258	pIC
chr11	85363083	85365445	Peak11269	Down
chr11	85667469	85672100	Peak11279	Down
chr11	85694569	85699625	Peak11285	Down
chr11	86060469	86062366	Peak11293	Down
chr11	86588254	86601119	Peak11319	CpG
chr11	86611315	86615387	Peak11321	CpG
chr11	86615522	86619440	Peak11322	CpG
chr11	86620086	86622064	Peak11323	CpG
chr11	86622827	86626007	Peak11324	CpG
chr11	86627014	86631049	Peak11325	CpG
chr1	60565869	60567705	Peak1136	Down
chr11	87451146	87462043	Peak11378	CpG_pIC
chr11	87684048	87691175	Peak11396	CpG_pIC
chr11	87741006	87744224	Peak11403	pIC
chr11	87744241	87745957	Peak11404	pIC
chr11	87746226	87747261	Peak11405	pIC
chr11	87856791	87858623	Peak11410	pIC
chr11	88114869	88118624	Peak11424	Down
chr11	88163228	88165934	Peak11435	Down
chr1	60898199	60903109	Peak1146	CpG_pIC
chr1	60903432	60908248	Peak1147	CpG_pIC
chr11	88997441	89000509	Peak11470	pIC
chr11	89026236	89032232	Peak11475	pIC
chr11	89074856	89078469	Peak11481	Down
chr11	89078757	89081668	Peak11482	Down
chr1	60910866	60914281	Peak1149	CpG_pIC
chr11	90224099	90226304	Peak11497	Down
chr11	90244554	90247108	Peak11504	Down
chr11	94209484	94212921	Peak11537	Down
chr11	94316864	94320894	Peak11538	CpG_pIC
chr11	94385545	94387343	Peak11556	Down
chr11	94387779	94395494	Peak11557	Down
chr11	94687899	94693937	Peak11574	CpG
chr11	95075802	95079904	Peak11587	Down
chr11	95291427	95294493	Peak11594	Down
chr11	95686887	95689584	Peak11633	Down
chr11	95764511	95766182	Peak11645	Down
chr11	95823566	95827401	Peak11650	Down
chr11	95833687	95836323	Peak11652	Down
chr11	95840967	95843962	Peak11655	Down
chr11	96053312	96059394	Peak11665	pIC
chr11	96310304	96313507	Peak11673	pIC
chr11	96764325	96767510	Peak11677	Down
chr11	96772935	96775751	Peak11679	CpG_pIC
chr11	96817900	96821386	Peak11682	Down
chr11	96943130	96944936	Peak11693	Down
chr11	96964814	96968152	Peak11694	Down
chr11	96969031	96971635	Peak11695	Down
chr11	97008004	97011150	Peak11704	CpG
chr11	97140899	97142903	Peak11722	Down
chr11	97143569	97144688	Peak11723	Down
chr11	97144973	97148012	Peak11724	Down
chr11	97148887	97151591	Peak11725	Down
chr11	97319827	97323135	Peak11733	CpG
chr11	97410765	97416251	Peak11739	Down
chr11	97655226	97661424	Peak11760	CpG
chr11	97681901	97685662	Peak11764	Down
chr11	97808995	97812451	Peak11783	Down
chr1	62725925	62735203	Peak1179	CpG_pIC
chr11	97840307	97841986	Peak11790	Down
chr11	97953925	97955367	Peak11797	Down
chr11	97955930	97958237	Peak11798	Down
chr11	97984800	97987112	Peak11799	Down
chr1	62738101	62739615	Peak1181	CpG_pIC
chr11	98215348	98218471	Peak11818	pIC
chr1	62739716	62748585	Peak1182	CpG
chr11	98788178	98790039	Peak11848	Down
chr1	62762285	62767496	Peak1186	CpG
chr11	98939033	98946309	Peak11865	Down
chr11	98948966	98952783	Peak11867	Down
chr11	98958417	98961900	Peak11868	Down
chr11	99123995	99130221	Peak11875	CpG_pIC
chr11	99130951	99135828	Peak11876	CpG_pIC
chr11	99142959	99149583	Peak11879	CpG_pIC
chr1	62768734	62772576	Peak1188	CpG
chr11	99149764	99152970	Peak11880	CpG_pIC
chr11	99153076	99156761	Peak11881	CpG_pIC
chr11	99159790	99162087	Peak11883	CpG_pIC
chr11	99162686	99170085	Peak11884	CpG_pIC
chr11	99171229	99172345	Peak11885	pIC
chr11	99174645	99181157	Peak11887	CpG_pIC
chr11	99181700	99197170	Peak11888	CpG
chr11	99200747	99205568	Peak11890	CpG_pIC
chr1	13462882	13467284	Peak119	pIC
chr11	100341549	100345553	Peak11912	Down
chr11	100394497	100396446	Peak11921	Down
chr11	100396552	100398138	Peak11922	Down
chr11	100581617	100585850	Peak11936	pIC
chr11	100587694	100589507	Peak11937	pIC
chr11	100701668	100705077	Peak11947	pIC
chr1	63118722	63121585	Peak1199	CpG_pIC
chr11	101051492	101055614	Peak11996	CpG_pIC
chr11	101170667	101172842	Peak12006	Down
chr1	63135422	63141510	Peak1202	CpG_pIC
chr11	101604950	101613754	Peak12040	pIC
chr11	101784228	101786165	Peak12059	Down
chr11	102188413	102190611	Peak12069	Down
chr1	63407584	63410555	Peak1208	CpG_pIC
chr1	63410826	63411880	Peak1209	CpG_pIC
chr1	63413080	63415102	Peak1210	CpG_pIC
chr11	103245577	103259678	Peak12134	Down
chr1	63425554	63427584	Peak1214	CpG_pIC
chr11	103303505	103309544	Peak12148	Down
chr11	103318735	103326290	Peak12153	pIC
chr11	103404347	103407279	Peak12165	Down
chr11	103418281	103420683	Peak12169	Down
chr11	103686220	103690407	Peak12174	CpG_pIC
chr1	13519032	13524364	Peak122	pIC
chr1	63445942	63448661	Peak1220	CpG_pIC
chr11	105188614	105191820	Peak12214	pIC
chr11	105504631	105508177	Peak12228	Down
chr11	106121786	106124014	Peak12253	Down
chr11	106178354	106181537	Peak12262	Down
chr11	106415334	106417740	Peak12282	CpG_pIC
chr11	106418487	106420746	Peak12283	Down
chr11	106670733	106678795	Peak12307	pIC
chr11	106756717	106767486	Peak12319	Down
chr11	107468884	107471202	Peak12351	Down
chr11	109245563	109253676	Peak12359	CpG_pIC
chr1	64077346	64079446	Peak1237	Down
chr11	109418966	109422303	Peak12382	Down
chr11	110371231	110375028	Peak12403	Down
chr11	111163728	111166033	Peak12440	Down
chr11	113730430	113735916	Peak12476	Down
chr11	114721509	114727058	Peak12497	pIC
chr11	115170951	115176503	Peak12515	CpG
chr1	64206574	64212936	Peak1254	CpG_pIC
chr11	115581361	115585170	Peak12552	CpG_pIC
chr11	115628999	115632524	Peak12565	CpG
chr11	115632867	115637888	Peak12566	CpG
chr11	115643889	115652960	Peak12568	CpG
chr11	115712446	115714554	Peak12584	Down
chr11	116135519	116137605	Peak12607	Down
chr11	116336254	116338016	Peak12621	Down
chr11	116349270	116351195	Peak12622	Down
chr11	116366617	116368575	Peak12629	Down
chr11	116438704	116441662	Peak12648	CpG_pIC
chr11	116478197	116480625	Peak12651	Down
chr11	116708110	116711545	Peak12665	pIC
chr11	116724230	116730607	Peak12673	pIC
chr11	117676137	117680738	Peak12725	pIC
chr11	117778814	117781504	Peak12732	Down
chr1	64336447	64340390	Peak1274	Down
chr11	117948651	117950592	Peak12772	CpG
chr11	117968077	117973042	Peak12779	CpG
chr11	117975836	117979840	Peak12781	CpG
chr1	64391432	64394133	Peak1279	pIC
chr11	118012939	118015124	Peak12790	Down
chr11	118018218	118020126	Peak12792	CpG_pIC
chr11	118214153	118218389	Peak12805	pIC
chr11	118401188	118402744	Peak12816	pIC
chr11	118422743	118426596	Peak12819	Down
chr11	118480769	118484821	Peak12825	Down
chr11	119053770	119057474	Peak12832	Down
chr11	119679539	119683255	Peak12860	pIC
chr11	119728585	119731137	Peak12863	pIC
chr11	119928331	119931211	Peak12873	Down
chr11	119951642	119956411	Peak12878	Down
chr11	120315074	120317238	Peak12902	Down
chr11	120338898	120342479	Peak12904	Down
chr11	120626870	120629252	Peak12939	Down
chr11	120696847	120699119	Peak12949	CpG_pIC
chr11	120701034	120707314	Peak12951	CpG_pIC
chr11	120708618	120710447	Peak12952	pIC
chr11	120764219	120769171	Peak12964	Down
chr11	120937937	120940156	Peak12982	Down
chr11	121235025	121237963	Peak12998	Down
chr11	121339692	121341429	Peak13007	Down
chr12	3236578	3237739	Peak13047	CpG
chr1	64926515	64929584	Peak1305	Down
chr12	3296450	3298773	Peak13054	CpG_pIC
chr12	3418113	3419843	Peak13075	Down
chr12	3420533	3421630	Peak13076	Down
chr12	3424547	3425546	Peak13078	Down
chr1	65177583	65179422	Peak1308	Down
chr12	3433417	3435792	Peak13082	CpG_pIC
chr12	3495288	3497377	Peak13086	CpG_pIC
chr12	3652674	3658444	Peak13093	pIC
chr12	3741104	3742411	Peak13103	pIC
chr12	3775477	3777114	Peak13110	Down
chr12	3777207	3782609	Peak13111	Down
chr12	3799530	3801242	Peak13115	Down
chr12	3811223	3814832	Peak13118	Down
chr12	3824448	3825918	Peak13121	pIC
chr12	4235810	4238139	Peak13143	Down
chr12	4238686	4241681	Peak13144	Down
chr12	4284008	4285955	Peak13148	Down
chr12	4606024	4608056	Peak13157	pIC
chr12	4906565	4912166	Peak13164	CpG_pIC
chr12	4920246	4921245	Peak13166	CpG_pIC
chr12	4921413	4922483	Peak13167	CpG_pIC
chr12	8659170	8660649	Peak13191	Down
chr12	10752925	10756008	Peak13201	Down
chr12	11618208	11621511	Peak13209	pIC
chr12	11621568	11625448	Peak13210	pIC
chr12	12221496	12233004	Peak13215	CpG_pIC
chr12	12265621	12267809	Peak13221	CpG_pIC
chr12	16999332	17000845	Peak13260	Down
chr12	17102568	17107916	Peak13265	CpG
chr12	17453410	17456677	Peak13278	Down
chr1	66751980	66754429	Peak1328	CpG
chr12	17466098	17467790	Peak13280	Down
chr12	17656898	17659327	Peak13294	Down
chr12	17661134	17662299	Peak13295	Down
chr12	17664841	17666877	Peak13296	Down
chr12	17678064	17681495	Peak13303	Down
chr1	66858741	66861623	Peak1331	CpG_pIC
chr12	18548711	18552105	Peak13340	CpG_pIC
chr12	21075816	21083299	Peak13355	Down
chr12	21115612	21120184	Peak13359	Down
chr1	66877726	66879897	Peak1336	CpG_pIC
chr12	21121961	21124488	Peak13361	Down
chr12	21128658	21132140	Peak13363	Down
chr12	21171286	21173183	Peak13364	Down
chr12	21263444	21266153	Peak13369	Down
chr1	66880508	66882844	Peak1337	pIC
chr12	21287222	21288221	Peak13371	Down
chr1	66883538	66886967	Peak1338	CpG_pIC
chr12	21462044	21463736	Peak13388	pIC
chr12	25053937	25056326	Peak13416	Down
chr12	25097469	25101591	Peak13422	Down
chr12	25140261	25145243	Peak13430	Down
chr12	25161544	25164132	Peak13435	Down
chr12	25164199	25166870	Peak13436	Down
chr12	25176610	25179324	Peak13439	Down
chr12	25186637	25187636	Peak13442	Down
chr12	25187769	25190024	Peak13443	Down
chr12	25191987	25196751	Peak13444	Down
chr12	25202679	25206999	Peak13446	Down
chr12	25221572	25224593	Peak13450	Down
chr12	25249913	25252322	Peak13456	Down
chr12	25280361	25285695	Peak13464	Down
chr12	25300433	25302740	Peak13469	Down
chr1	67705717	67709880	Peak1347	Down
chr12	25313979	25315835	Peak13475	Down
chr12	25315912	25317905	Peak13476	Down
chr12	25325313	25326470	Peak13480	Down
chr12	25387724	25390223	Peak13497	Down
chr12	25398175	25399655	Peak13500	Down
chr12	25412736	25415456	Peak13502	Down
chr12	25436764	25439181	Peak13504	Down
chr12	25823119	25824922	Peak13514	Down
chr12	26454454	26458595	Peak13517	pIC
chr12	26459383	26470240	Peak13518	pIC
chr12	28652704	28655259	Peak13522	pIC
chr12	28700423	28702764	Peak13526	Down
chr12	28726858	28728254	Peak13527	Down
chr12	31550023	31552311	Peak13550	Down
chr12	31609675	31612733	Peak13553	pIC
chr12	31993463	31994499	Peak13566	Down
chr12	31996250	31997883	Peak13567	Down
chr12	31999941	32001942	Peak13568	Down
chr12	32060093	32062065	Peak13570	Down
chr12	32086797	32088610	Peak13573	Down
chr12	32110572	32112709	Peak13576	Down
chr12	32133553	32136146	Peak13579	Down
chr12	32179484	32182057	Peak13593	CpG
chr12	32182122	32184140	Peak13594	CpG
chr12	32194286	32195890	Peak13599	CpG
chr1	16532954	16541676	Peak136	pIC
chr12	32226916	32228995	Peak13605	Down
chr12	32339926	32342136	Peak13623	pIC
chr12	32425360	32429773	Peak13635	CpG_pIC
chr12	32430031	32432079	Peak13636	CpG
chr12	32615587	32619534	Peak13644	pIC
chr12	32620430	32621832	Peak13645	pIC
chr12	32622180	32626984	Peak13646	pIC
chr12	32639989	32643957	Peak13652	Down
chr12	32773752	32779623	Peak13669	CpG_pIC
chr1	72213417	72215675	Peak1367	Down
chr12	33049774	33053466	Peak13688	CpG_pIC
chr12	33131121	33132930	Peak13692	Down
chr12	33173612	33178386	Peak13705	pIC
chr12	33181345	33184785	Peak13707	pIC
chr12	33277877	33280380	Peak13711	CpG_pIC
chr12	33283503	33287097	Peak13713	pIC
chr12	34662599	34663972	Peak13726	Down
chr12	34682790	34684436	Peak13731	Down
chr12	34695959	34697890	Peak13734	Down
chr12	34722542	34724250	Peak13736	Down
chr12	34779196	34780200	Peak13738	Down
chr12	34780589	34782402	Peak13739	Down
chr12	34785656	34790060	Peak13741	Down
chr12	34906247	34907861	Peak13745	Down
chr12	35035618	35037567	Peak13747	pIC
chr12	35404452	35407669	Peak13767	pIC
chr1	72605648	72607308	Peak1377	Down
chr12	35416416	35420173	Peak13770	pIC
chr12	35562913	35569633	Peak13778	CpG_pIC
chr12	35671101	35674742	Peak13790	CpG_pIC
chr1	16546248	16551238	Peak138	CpG_pIC
chr12	35731424	35734801	Peak13811	CpG_pIC
chr12	35737312	35739226	Peak13812	CpG_pIC
chr12	35754577	35756581	Peak13816	Down
chr12	35757542	35760991	Peak13817	Down
chr12	35819276	35823318	Peak13826	CpG_pIC
chr12	35832375	35834462	Peak13829	Down
chr12	35883124	35886765	Peak13831	Down
chr12	36156078	36157939	Peak13842	Down
chr12	36363018	36364691	Peak13845	Down
chr12	37240880	37242486	Peak13853	Down
chr12	38778493	38780631	Peak13856	Down
chr12	40380203	40382716	Peak13872	CpG_pIC
chr12	40386529	40390192	Peak13874	CpG_pIC
chr12	40535394	40537736	Peak13883	Down
chr12	40537763	40539494	Peak13884	Down
chr12	40556124	40557454	Peak13890	pIC
chr12	40577941	40581065	Peak13895	CpG
chr1	16551517	16555311	Peak139	pIC
chr12	40718230	40721890	Peak13908	CpG
chr12	41329185	41333307	Peak13931	CpG_pIC
chr12	41499503	41501910	Peak13936	Down
chr12	44932223	44934852	Peak13948	Down
chr12	50169532	50171258	Peak13963	Down
chr12	52371701	52374006	Peak14003	Down
chr12	52424033	52425744	Peak14006	Down
chr12	52430855	52432674	Peak14008	Down
chr12	52549226	52551581	Peak14016	pIC
chr12	52623403	52626179	Peak14024	Down
chr12	54692947	54694493	Peak14050	pIC
chr12	54820093	54821701	Peak14057	Down
chr12	54842806	54845485	Peak14059	Down
chr12	54920148	54921964	Peak14061	pIC
chr12	54996232	54999195	Peak14067	CpG_pIC
chr12	55016346	55017420	Peak14070	Down
chr12	55018777	55020674	Peak14071	Down
chr12	55048684	55051169	Peak14075	Down
chr12	55373949	55376144	Peak14105	CpG
chr12	55384402	55388843	Peak14110	CpG
chr12	55458184	55460855	Peak14133	Down
chr12	55461148	55463576	Peak14134	Down
chr12	55483524	55485566	Peak14142	CpG
chr12	55486358	55487972	Peak14143	CpG_pIC
chr12	55488594	55489593	Peak14144	CpG_pIC
chr1	74367720	74370811	Peak1415	Down
chr12	59161597	59164064	Peak14185	pIC
chr12	69363529	69367160	Peak14237	CpG_pIC
chr12	69367206	69368205	Peak14238	CpG_pIC
chr12	69369593	69370630	Peak14239	CpG_pIC
chr12	69453422	69457562	Peak14255	Down
chr12	69457664	69460059	Peak14256	Down
chr12	70990796	70996498	Peak14307	pIC
chr12	71054277	71056810	Peak14314	pIC
chr12	71543349	71546453	Peak14320	CpG
chr12	72013123	72017596	Peak14338	pIC
chr12	72309990	72311270	Peak14344	Down
chr1	74671604	74673375	Peak1435	Down
chr12	72364533	72365736	Peak14354	Down
chr12	72365830	72367196	Peak14355	Down
chr12	72394282	72395372	Peak14360	pIC
chr12	73875272	73877770	Peak14389	pIC
chr12	73888558	73891474	Peak14393	Down
chr12	75687548	75689997	Peak14429	Down
chr12	75726434	75728602	Peak14434	Down
chr1	74736258	74737807	Peak1445	pIC
chr12	76303976	76306437	Peak14451	Down
chr12	76317542	76319840	Peak14454	Down
chr12	76532735	76534657	Peak14464	Down
chr12	76536520	76539752	Peak14465	Down
chr12	76547554	76549707	Peak14466	Down
chr12	76551174	76556027	Peak14467	Down
chr12	76558075	76560854	Peak14468	Down
chr12	76886115	76887712	Peak14484	Down
chr12	77075522	77082437	Peak14500	pIC
chr12	77086991	77087990	Peak14503	pIC
chr12	77088508	77089927	Peak14504	pIC
chr12	77090170	77091326	Peak14505	pIC
chr12	77091618	77093729	Peak14506	pIC
chr12	77093733	77094732	Peak14507	pIC
chr12	77095444	77098770	Peak14508	pIC
chr12	77099193	77101522	Peak14509	pIC
chr1	74816319	74817743	Peak1451	Down
chr12	77179938	77184173	Peak14537	CpG
chr12	77292039	77295914	Peak14555	CpG
chr12	78281738	78286637	Peak14570	CpG_pIC
chr12	78297916	78301338	Peak14574	CpG
chr12	79016730	79018457	Peak14600	Down
chr12	79318548	79322321	Peak14616	pIC
chr12	79585920	79590709	Peak14618	CpG_pIC
chr12	79612623	79613916	Peak14625	CpG_pIC
chr12	79614502	79616635	Peak14626	CpG_pIC
chr12	79648678	79653370	Peak14637	CpG_pIC
chr12	79996696	80002005	Peak14684	CpG
chr12	80070803	80074064	Peak14702	CpG
chr12	80074476	80080175	Peak14703	CpG
chr12	80237141	80238140	Peak14730	Down
chr12	80325257	80329557	Peak14739	Down
chr12	80330665	80332713	Peak14740	Down
chr12	80813252	80814807	Peak14756	Down
chr12	80876930	80878696	Peak14770	Down
chr12	80938544	80939778	Peak14774	Down
chr12	81656957	81659180	Peak14784	Down
chr12	81749788	81752008	Peak14788	Down
chr12	81753983	81755816	Peak14790	Down
chr1	16670465	16672318	Peak148	pIC
chr12	81988126	81991215	Peak14805	pIC
chr12	82218182	82221077	Peak14822	CpG
chr12	82227970	82232483	Peak14825	CpG
chr12	82234127	82235846	Peak14826	CpG_pIC
chr12	82239623	82243030	Peak14828	CpG_pIC
chr12	82243517	82246538	Peak14829	CpG_pIC
chr12	82249206	82251949	Peak14831	CpG
chr12	82300594	82303260	Peak14843	pIC
chr12	83818996	83823328	Peak14878	pIC
chr12	83850044	83852180	Peak14882	pIC
chr12	83882976	83886525	Peak14886	pIC
chr12	84022474	84024043	Peak14897	Down
chr1	16673090	16678525	Peak149	pIC
chr12	84129355	84131006	Peak14912	Down
chr12	84191792	84194171	Peak14918	Down
chr12	84194494	84196155	Peak14919	CpG_pIC
chr12	84242427	84244195	Peak14924	Down
chr12	84245048	84246619	Peak14925	Down
chr12	84408147	84409282	Peak14930	Down
chr12	84761324	84763649	Peak14943	pIC
chr12	84763934	84765726	Peak14944	pIC
chr12	84765774	84766785	Peak14945	pIC
chr12	84799518	84804002	Peak14948	CpG_pIC
chr12	85049808	85053330	Peak14958	CpG_pIC
chr12	85122394	85124147	Peak14960	Down
chr12	85256110	85258434	Peak14969	Down
chr12	85363704	85364869	Peak14978	Down
chr12	85383823	85387151	Peak14982	Down
chr12	85394020	85396230	Peak14983	Down
chr12	85435214	85436673	Peak14986	Down
chr12	85436928	85438537	Peak14987	Down
chr12	85444128	85446202	Peak14989	pIC
chr12	85505934	85508538	Peak14998	CpG_pIC
chr12	85509807	85512453	Peak14999	CpG_pIC
chr12	85512687	85516767	Peak15000	pIC
chr12	85516968	85519986	Peak15001	pIC
chr12	85522315	85525200	Peak15003	CpG_pIC
chr12	85529776	85530959	Peak15006	CpG_pIC
chr12	85531726	85534351	Peak15007	CpG_pIC
chr12	85534861	85537356	Peak15008	CpG_pIC
chr12	85538731	85542080	Peak15009	CpG_pIC
chr12	85616912	85618017	Peak15036	pIC
chr12	85647334	85649141	Peak15042	Down
chr12	85650982	85652640	Peak15043	Down
chr12	85664960	85666251	Peak15047	CpG
chr12	85678245	85680319	Peak15052	CpG
chr12	85683740	85687937	Peak15055	CpG
chr12	85696019	85698177	Peak15058	CpG
chr12	85700583	85701582	Peak15060	CpG
chr12	85701989	85703611	Peak15061	CpG
chr12	85707474	85709253	Peak15063	CpG
chr12	85709397	85710676	Peak15064	CpG
chr12	85710769	85713691	Peak15065	CpG
chr12	85720619	85724386	Peak15068	CpG
chr12	85724698	85726309	Peak15069	CpG
chr1	79682036	79685278	Peak1507	Down
chr12	85726935	85734244	Peak15070	CpG
chr12	85978095	85981508	Peak15087	Down
chr12	85985062	85986736	Peak15089	Down
chr12	86141767	86144188	Peak15098	CpG_pIC
chr12	86263258	86269123	Peak15104	pIC
chr12	86817905	86820999	Peak15119	CpG
chr12	86841339	86843755	Peak15126	Down
chr12	86858516	86860342	Peak15130	CpG
chr1	79765402	79767683	Peak1514	pIC
chr12	86903724	86906702	Peak15143	CpG_pIC
chr12	87235207	87238032	Peak15150	Down
chr12	87438446	87441799	Peak15159	pIC
chr12	87469618	87471393	Peak15162	pIC
chr12	88443691	88447187	Peak15172	pIC
chr12	91011911	91013933	Peak15178	Down
chr12	91763616	91766418	Peak15195	Down
chr12	95744424	95746185	Peak15210	pIC
chr12	95876744	95878977	Peak15219	Down
chr12	98243880	98245896	Peak15233	CpG_pIC
chr12	98268562	98271488	Peak15240	CpG
chr12	98288184	98293803	Peak15242	CpG_pIC
chr12	98523436	98526194	Peak15246	pIC
chr1	80413286	80414780	Peak1526	Down
chr12	99297705	99305446	Peak15273	CpG
chr1	80422095	80425447	Peak1528	pIC
chr12	99329131	99330566	Peak15281	CpG
chr12	99331386	99334539	Peak15282	pIC
chr12	99379945	99382506	Peak15291	CpG
chr12	99639719	99641474	Peak15304	Down
chr12	99941058	99943444	Peak15311	Down
chr12	99965154	99966536	Peak15314	Down
chr12	100083220	100085398	Peak15326	Down
chr12	100160415	100162199	Peak15332	pIC
chr12	100377393	100385593	Peak15344	pIC
chr12	100774281	100777038	Peak15359	Down
chr12	100778155	100780352	Peak15360	Down
chr12	100880207	100881718	Peak15374	CpG_pIC
chr12	101028199	101029771	Peak15392	Down
chr12	101619356	101626943	Peak15398	CpG_pIC
chr12	101905295	101906972	Peak15401	Down
chr12	101994277	101995919	Peak15407	Down
chr12	102294152	102298901	Peak15435	Down
chr1	80612655	80617425	Peak1544	CpG_pIC
chr12	102326636	102329232	Peak15443	CpG
chr12	102339057	102340535	Peak15447	Down
chr1	80622042	80623777	Peak1546	pIC
chr12	102381067	102384237	Peak15461	Down
chr12	102644300	102645325	Peak15479	Down
chr12	102645489	102646553	Peak15480	Down
chr12	102646626	102648052	Peak15481	Down
chr12	102648733	102649732	Peak15482	Down
chr12	102651925	102653373	Peak15483	Down
chr12	102707726	102708844	Peak15490	Down
chr12	103115279	103117120	Peak15496	Down
chr12	103249721	103251624	Peak15500	Down
chr12	103433040	103435508	Peak15519	pIC
chr12	105011936	105014106	Peak15539	Down
chr12	105030737	105032362	Peak15542	Down
chr12	105805446	105808470	Peak15550	Down
chr12	105962584	105963964	Peak15556	Down
chr12	105966379	105968625	Peak15557	Down
chr12	105970229	105971380	Peak15558	Down
chr12	105971408	105973716	Peak15559	Down
chr12	106015666	106018014	Peak15565	Down
chr12	106029931	106031453	Peak15567	Down
chr12	108168330	108171400	Peak15571	Down
chr12	108202905	108204859	Peak15576	pIC
chr12	108332860	108334348	Peak15581	Down
chr12	108630287	108632391	Peak15586	Down
chr12	108654935	108657640	Peak15592	Down
chr12	108806313	108809079	Peak15600	CpG
chr12	110446282	110447981	Peak15615	Down
chr12	110457949	110459953	Peak15616	Down
chr12	110775338	110778916	Peak15634	Down
chr12	110844243	110846136	Peak15637	Down
chr12	110854718	110855829	Peak15639	Down
chr12	110978299	110979946	Peak15645	Down
chr12	111046939	111050117	Peak15651	pIC
chr12	111178355	111181967	Peak15658	CpG_pIC
chr12	111320082	111324246	Peak15665	CpG
chr12	111324463	111331078	Peak15666	CpG
chr12	111418642	111421787	Peak15675	CpG_pIC
chr1	80713794	80716492	Peak1568	Down
chr12	111583776	111585959	Peak15698	pIC
chr12	111600658	111601699	Peak15702	pIC
chr12	111668209	111670305	Peak15704	Down
chr12	111671230	111673072	Peak15705	Down
chr12	111674503	111676852	Peak15706	Down
chr12	111677379	111678816	Peak15707	Down
chr12	112591617	112595704	Peak15738	Down
chr12	112618698	112620810	Peak15739	Down
chr12	112625486	112628200	Peak15740	Down
chr12	112688175	112689226	Peak15748	Down
chr1	80755631	80758768	Peak1575	CpG_pIC
chr12	112759025	112760990	Peak15754	Down
chr12	112844211	112850427	Peak15761	CpG_pIC
chr12	112859799	112861793	Peak15765	CpG_pIC
chr12	112863436	112865279	Peak15766	CpG_pIC
chr12	112867732	112871709	Peak15768	CpG
chr12	112894067	112897152	Peak15773	Down
chr12	112897224	112898234	Peak15774	Down
chr12	112941512	112943568	Peak15777	Down
chr12	113238877	113244826	Peak15801	CpG
chr12	113284249	113292196	Peak15816	Down
chr12	113295252	113297202	Peak15817	CpG
chr12	113299138	113310699	Peak15819	Down
chr12	113361678	113364243	Peak15833	CpG
chr12	113423543	113424687	Peak15843	Down
chr12	116419822	116421456	Peak15869	pIC
chr12	117473149	117479487	Peak15882	CpG_pIC
chr12	117479749	117482637	Peak15883	CpG_pIC
chr12	118773965	118775920	Peak15908	Down
chr12	118847595	118849987	Peak15912	Down
chr1	84245340	84249130	Peak1592	Down
chr12	119026785	119031998	Peak15928	CpG_pIC
chr12	119143777	119146593	Peak15950	CpG_pIC
chr12	119147109	119150352	Peak15951	CpG_pIC
chr12	119156079	119158199	Peak15955	CpG_pIC
chr12	119229990	119232582	Peak15957	CpG_pIC
chr12	119270820	119274411	Peak15966	pIC
chr12	119320223	119322719	Peak15976	pIC
chr12	119324504	119328640	Peak15978	pIC
chr12	119329948	119334152	Peak15980	pIC
chr12	119364338	119366954	Peak15990	pIC
chr12	119372819	119373934	Peak15992	pIC
chr12	119374567	119375718	Peak15993	CpG_pIC
chr12	119391850	119392974	Peak16000	CpG_pIC
chr12	119395343	119396782	Peak16002	CpG_pIC
chr12	119467503	119470673	Peak16024	pIC
chr13	3515582	3521263	Peak16061	Down
chr13	3522705	3524573	Peak16062	Down
chr13	3634838	3638386	Peak16069	pIC
chr13	3742316	3744177	Peak16075	Down
chr13	3870754	3875543	Peak16084	pIC
chr13	3875835	3880352	Peak16085	pIC
chr13	4354088	4362204	Peak16099	pIC
chr13	5633079	5636263	Peak16105	CpG_pIC
chr13	5761271	5765108	Peak16119	pIC
chr13	5767075	5768160	Peak16121	pIC
chr13	5768854	5779506	Peak16122	pIC
chr13	5779665	5783758	Peak16123	pIC
chr13	5784025	5789572	Peak16124	pIC
chr13	5790098	5794277	Peak16125	pIC
chr13	5794336	5800501	Peak16126	pIC
chr13	5866678	5867677	Peak16137	pIC
chr13	6647123	6649596	Peak16156	Down
chr13	8984696	8987462	Peak16175	pIC
chr13	9148467	9150881	Peak16187	Down
chr13	9172800	9175123	Peak16189	Down
chr1	17450827	17453102	Peak162	Down
chr13	11902984	11910234	Peak16220	Down
chr13	13491338	13493719	Peak16250	pIC
chr13	13549903	13551834	Peak16260	Down
chr13	16464721	16466911	Peak16280	CpG
chr13	16934240	16937002	Peak16297	CpG_pIC
chr13	17027692	17029534	Peak16299	Down
chr13	18792792	18795525	Peak16318	CpG_pIC
chr13	19689969	19692286	Peak16324	pIC
chr13	19732254	19734671	Peak16325	Down
chr13	20113760	20115595	Peak16339	CpG_pIC
chr13	20180177	20182704	Peak16353	Down
chr13	20207169	20209185	Peak16355	Down
chr13	20785478	20788172	Peak16362	pIC
chr13	20788256	20790757	Peak16363	CpG_pIC
chr13	20792194	20796825	Peak16365	pIC
chr13	21714751	21718662	Peak16381	Down
chr13	21719814	21722942	Peak16382	Down
chr13	21734263	21735946	Peak16384	Down
chr13	23530167	23534025	Peak16417	Down
chr13	23709125	23710936	Peak16439	Down
chr1	85101279	85102400	Peak1644	pIC
chr13	23711980	23718053	Peak16440	Down
chr13	23728227	23730088	Peak16444	Down
chr1	85102428	85103645	Peak1645	pIC
chr1	85107715	85110795	Peak1647	pIC
chr1	85111240	85116381	Peak1648	pIC
chr13	31958068	31959975	Peak16527	Down
chr13	32337901	32339571	Peak16532	Down
chr13	32859225	32863532	Peak16541	CpG_pIC
chr13	32869557	32871373	Peak16544	CpG_pIC
chr13	32992006	33001638	Peak16562	pIC
chr13	33047584	33050962	Peak16574	Down
chr13	34050820	34051917	Peak16596	Down
chr13	34106388	34108456	Peak16599	Down
chr13	34235462	34239559	Peak16604	Down
chr13	34254553	34256767	Peak16606	Down
chr13	35130779	35132725	Peak16625	Down
chr13	35646824	35648517	Peak16636	Down
chr13	35648548	35650571	Peak16637	Down
chr13	35664478	35667119	Peak16639	Down
chr13	36533273	36535161	Peak16657	Down
chr13	37330890	37334389	Peak16660	Down
chr13	37355807	37357696	Peak16666	Down
chr13	37844140	37846605	Peak16693	Down
chr13	37957908	37960347	Peak16700	Down
chr13	38267108	38270932	Peak16708	pIC
chr1	85259822	85260855	Peak1671	pIC
chr13	38296005	38298552	Peak16710	pIC
chr13	40867793	40869971	Peak16739	Down
chr1	85271155	85274637	Peak1674	pIC
chr13	40898628	40901044	Peak16743	Down
chr13	41229186	41231361	Peak16756	pIC
chr13	41371676	41374285	Peak16761	Down
chr13	41380640	41382971	Peak16763	Down
chr13	42048460	42050331	Peak16770	pIC
chr13	43215429	43216885	Peak16782	Down
chr13	43217124	43219395	Peak16783	Down
chr13	43452579	43454240	Peak16800	pIC
chr13	43774452	43775547	Peak16813	CpG_pIC
chr13	43775736	43776735	Peak16814	CpG_pIC
chr13	43776809	43778419	Peak16815	CpG_pIC
chr13	43778727	43779726	Peak16816	CpG_pIC
chr13	43780773	43783906	Peak16817	CpG_pIC
chr13	43896734	43905543	Peak16823	CpG
chr13	44468012	44472044	Peak16840	CpG_pIC
chr13	44497664	44500373	Peak16846	pIC
chr13	44501508	44509049	Peak16847	pIC
chr13	44509088	44511869	Peak16848	pIC
chr13	44517357	44519774	Peak16851	pIC
chr13	44526987	44528497	Peak16856	pIC
chr13	44657717	44660918	Peak16880	CpG_pIC
chr13	44673436	44676705	Peak16884	Down
chr13	45113986	45116563	Peak16924	Down
chr13	45265988	45268229	Peak16950	Down
chr13	45413449	45419972	Peak16964	pIC
chr13	45684299	45689948	Peak16972	pIC
chr13	45836074	45840787	Peak16975	CpG
chr13	46101359	46106704	Peak16986	CpG
chr13	46720876	46722217	Peak17000	pIC
chr13	47181713	47183330	Peak17011	Down
chr13	47183365	47186709	Peak17012	Down
chr13	47188820	47190983	Peak17014	Down
chr13	47191030	47192936	Peak17015	Down
chr13	47193077	47195650	Peak17016	Down
chr13	47231073	47233610	Peak17023	pIC
chr13	48515867	48516913	Peak17027	pIC
chr13	49220047	49222463	Peak17049	pIC
chr13	49224414	49227280	Peak17050	Down
chr13	49240041	49241903	Peak17051	Down
chr13	49242076	49245240	Peak17052	Down
chr13	49271322	49274158	Peak17057	Down
chr13	49275896	49278450	Peak17058	Down
chr13	49288085	49289736	Peak17059	Down
chr13	49291382	49295404	Peak17060	Down
chr13	49297753	49302157	Peak17062	Down
chr13	49306820	49307927	Peak17063	Down
chr13	49308310	49310078	Peak17064	Down
chr13	49370840	49372509	Peak17072	Down
chr13	49683428	49685257	Peak17077	Down
chr13	50420940	50425113	Peak17089	CpG_pIC
chr13	51077251	51084765	Peak17093	CpG_pIC
chr13	51314920	51317212	Peak17099	Down
chr13	51389161	51394160	Peak17106	CpG
chr13	51735489	51737843	Peak17122	Down
chr13	51753241	51757697	Peak17127	Down
chr13	51845362	51847401	Peak17132	Down
chr13	52041256	52042951	Peak17146	Down
chr13	52060884	52062419	Peak17152	Down
chr13	52078037	52079756	Peak17155	Down
chr13	52155068	52156955	Peak17158	Down
chr1	85592699	85598974	Peak1718	pIC
chr13	54078999	54082084	Peak17193	pIC
chr13	54574688	54575743	Peak17206	Down
chr13	54577145	54579217	Peak17207	Down
chr13	54591341	54592357	Peak17209	Down
chr13	54701940	54703389	Peak17215	Down
chr13	54796769	54798597	Peak17217	pIC
chr13	54817852	54821067	Peak17219	pIC
chr13	55015755	55017866	Peak17226	pIC
chr13	55017927	55019002	Peak17227	pIC
chr13	55024168	55025286	Peak17229	pIC
chr13	55327948	55330863	Peak17249	Down
chr13	55368737	55371824	Peak17254	Down
chr13	55372437	55374041	Peak17255	Down
chr13	55428499	55430470	Peak17258	Down
chr13	55443333	55446262	Peak17260	Down
chr13	55448655	55450210	Peak17261	Down
chr13	55471397	55473240	Peak17263	Down
chr13	55478338	55480699	Peak17264	Down
chr13	55486555	55488868	Peak17265	Down
chr13	55527870	55529370	Peak17269	Down
chr13	55703669	55705545	Peak17281	pIC
chr13	56113282	56120029	Peak17290	pIC
chr13	56150681	56151810	Peak17293	Down
chr13	56151837	56152881	Peak17294	Down
chr13	56166774	56169195	Peak17301	Down
chr13	56172919	56173918	Peak17303	Down
chr13	56175801	56179023	Peak17304	Down
chr13	56182705	56185948	Peak17306	Down
chr13	56610965	56612787	Peak17316	Down
chr13	57907645	57914300	Peak17335	CpG_pIC
chr13	57914532	57916764	Peak17336	CpG_pIC
chr13	57918589	57926565	Peak17338	CpG_pIC
chr1	85702249	85704949	Peak1734	Down
chr13	57930281	57936492	Peak17340	CpG
chr13	57957641	57964425	Peak17347	CpG_pIC
chr13	57964539	57966084	Peak17348	CpG_pIC
chr13	57966341	57968885	Peak17349	CpG_pIC
chr13	57969504	57972464	Peak17350	CpG_pIC
chr13	57972681	57973872	Peak17351	CpG_pIC
chr13	57976417	57981079	Peak17352	CpG_pIC
chr13	58551120	58554762	Peak17380	CpG
chr13	58621209	58624791	Peak17394	CpG
chr1	19766860	19770189	Peak174	Down
chr13	58686348	58689557	Peak17400	Down
chr13	59668208	59669806	Peak17407	Down
chr13	59974582	59978732	Peak17425	Down
chr13	60619787	60621768	Peak17433	Down
chr13	60672105	60674187	Peak17437	Down
chr13	60706338	60708658	Peak17442	Down
chr13	63422167	63427653	Peak17483	CpG
chr13	63603221	63605790	Peak17488	CpG_pIC
chr13	63701252	63703108	Peak17493	pIC
chr13	64107129	64110005	Peak17505	Down
chr13	67375061	67385726	Peak17546	pIC
chr13	67525465	67527248	Peak17552	Down
chr13	67673667	67677443	Peak17564	Down
chr13	69525031	69527547	Peak17581	pIC
chr13	70934429	70936652	Peak17609	Down
chr13	73431761	73434463	Peak17614	Down
chr13	73458078	73459587	Peak17618	Down
chr13	73471084	73473272	Peak17623	Down
chr13	74195714	74199428	Peak17631	pIC
chr13	74563586	74564908	Peak17649	Down
chr13	75788715	75791344	Peak17676	CpG_pIC
chr13	75792148	75798022	Peak17677	CpG_pIC
chr13	76578459	76580377	Peak17710	Down
chr13	76585486	76588279	Peak17712	Down
chr13	76590600	76594140	Peak17714	Down
chr13	80932345	80933439	Peak17739	Down
chr13	80940095	80942587	Peak17742	Down
chr13	81024556	81027114	Peak17746	Down
chr13	81399892	81402920	Peak17765	Down
chr13	81710304	81712388	Peak17768	Down
chr13	83339648	83342408	Peak17776	CpG_pIC
chr13	83608646	83610184	Peak17788	Down
chr13	84241772	84242771	Peak17807	pIC
chr13	84243980	84246650	Peak17808	pIC
chr13	85507081	85508852	Peak17839	Down
chr13	85942366	85946381	Peak17850	CpG
chr13	86024866	86031008	Peak17861	pIC
chr13	89739076	89741229	Peak17886	pIC
chr13	91680043	91682083	Peak17911	Down
chr13	91768595	91772586	Peak17915	CpG_pIC
chr13	92028405	92031188	Peak17919	Down
chr13	92963518	92965284	Peak17945	Down
chr13	93095543	93096683	Peak17951	CpG
chr13	93104732	93107925	Peak17952	pIC
chr13	93242358	93243561	Peak17968	pIC
chr13	93808278	93810451	Peak17993	Down
chr13	93810523	93814271	Peak17994	Down
chr1	86228107	86229989	Peak1801	Down
chr13	94381840	94382978	Peak18035	pIC
chr13	94709875	94712723	Peak18042	Down
chr13	94806056	94809924	Peak18056	CpG_pIC
chr13	94812329	94815273	Peak18058	CpG_pIC
chr13	95075421	95077564	Peak18078	CpG_pIC
chr13	95493149	95497042	Peak18098	pIC
chr13	95637451	95641221	Peak18111	pIC
chr13	95677469	95682047	Peak18115	CpG_pIC
chr13	95719144	95720219	Peak18123	pIC
chr13	95844711	95847741	Peak18126	pIC
chr13	95940567	95946989	Peak18133	Down
chr13	95948900	95951977	Peak18134	Down
chr13	96508955	96513371	Peak18143	Down
chr13	96515470	96516469	Peak18145	Down
chr1	86397784	86401185	Peak1816	Down
chr13	96924354	96926439	Peak18163	CpG
chr13	97204207	97206620	Peak18177	Down
chr13	97240214	97241913	Peak18179	Down
chr13	97558670	97560636	Peak18185	Down
chr13	98690197	98694012	Peak18193	pIC
chr13	98831235	98833434	Peak18201	Down
chr13	98889710	98891406	Peak18207	Down
chr13	99138279	99140551	Peak18216	Down
chr1	86441866	86442945	Peak1822	Down
chr13	99150901	99153338	Peak18221	Down
chr13	99162094	99166382	Peak18224	Down
chr13	99194181	99196061	Peak18233	pIC
chr13	99200934	99208039	Peak18235	CpG
chr13	99208485	99209484	Peak18236	CpG
chr13	99210898	99215141	Peak18237	CpG_pIC
chr13	99215174	99216173	Peak18238	CpG_pIC
chr13	99216653	99217857	Peak18239	CpG_pIC
chr13	99232946	99236640	Peak18245	CpG
chr13	99252159	99255234	Peak18251	CpG
chr13	99263142	99266538	Peak18255	CpG
chr1	86486754	86488477	Peak1826	Down
chr1	86490651	86493174	Peak1827	Down
chr13	99322033	99325038	Peak18273	CpG_pIC
chr1	86497074	86500376	Peak1829	Down
chr1	86502736	86506205	Peak1830	Down
chr13	101654681	101658280	Peak18346	pIC
chr13	101662752	101665066	Peak18348	pIC
chr13	101732936	101735233	Peak18352	pIC
chr13	101736171	101737285	Peak18353	pIC
chr13	102662962	102664974	Peak18394	Down
chr13	102665132	102667844	Peak18395	Down
chr13	102676707	102678500	Peak18398	Down
chr13	102727656	102731181	Peak18412	CpG
chr13	102898502	102900168	Peak18421	Down
chr13	103923246	103925170	Peak18437	Down
chr13	105298950	105302326	Peak18475	Down
chr13	105309719	105312035	Peak18478	Down
chr13	106812116	106815259	Peak18490	Down
chr13	107055435	107057455	Peak18502	pIC
chr13	107202065	107204114	Peak18508	CpG_pIC
chr13	109218699	109221156	Peak18535	pIC
chr1	87034182	87037339	Peak1855	Down
chr1	87038712	87041211	Peak1856	Down
chr13	111464504	111466252	Peak18568	CpG_pIC
chr13	111506334	111510501	Peak18571	pIC
chr13	111574875	111579823	Peak18578	CpG_pIC
chr13	111639750	111641700	Peak18589	Down
chr13	111650363	111653639	Peak18593	pIC
chr13	111653848	111656251	Peak18594	pIC
chr13	111724472	111726212	Peak18599	pIC
chr1	87280574	87282582	Peak1862	pIC
chr13	111965083	111967313	Peak18629	CpG_pIC
chr13	112039291	112045435	Peak18648	CpG
chr13	112080872	112082993	Peak18654	pIC
chr13	112137071	112139244	Peak18668	pIC
chr13	112664618	112667912	Peak18736	Down
chr13	112741670	112742828	Peak18737	Down
chr13	112743789	112744873	Peak18738	Down
chr13	112745695	112749295	Peak18739	Down
chr13	112751588	112753306	Peak18740	Down
chr13	114375468	114377424	Peak18771	pIC
chr13	115100973	115102707	Peak18783	Down
chr13	115116345	115118189	Peak18784	Down
chr1	87549846	87556576	Peak1879	pIC
chr13	116736474	116742208	Peak18798	pIC
chr13	116944566	116947590	Peak18802	CpG_pIC
chr13	116947750	116950003	Peak18803	CpG_pIC
chr13	116950389	116952849	Peak18804	CpG_pIC
chr13	117027620	117029773	Peak18821	Down
chr13	117032717	117035618	Peak18822	Down
chr13	117210731	117212276	Peak18835	Down
chr13	117220297	117221396	Peak18836	Down
chr13	117234588	117243965	Peak18838	Down
chr13	118536028	118538205	Peak18853	CpG_pIC
chr13	119915864	119917494	Peak18879	Down
chr1	87649136	87651891	Peak1889	Down
chr1	87652408	87653460	Peak1890	Down
chr13	120147488	120152740	Peak18904	Down
chr13	120256321	120261914	Peak18908	Down
chr1	87656130	87657900	Peak1893	Down
chr14	7921588	7924851	Peak18945	pIC
chr14	7955495	7957059	Peak18951	pIC
chr14	7957724	7959678	Peak18952	pIC
chr14	7962139	7963138	Peak18953	CpG
chr14	7985208	7988008	Peak18961	pIC
chr14	8057162	8061634	Peak18970	CpG_pIC
chr14	8131294	8135060	Peak18977	Down
chr14	8356186	8358635	Peak18986	pIC
chr14	10136485	10140328	Peak18993	Down
chr14	10428558	10431748	Peak18995	Down
chr14	10438738	10442127	Peak18999	Down
chr1	20817006	20818801	Peak190	Down
chr14	10451277	10455085	Peak19002	Down
chr14	12242978	12246429	Peak19006	pIC
chr14	12288846	12292350	Peak19010	pIC
chr14	14290335	14295625	Peak19026	CpG_pIC
chr14	14599328	14601004	Peak19034	Down
chr14	14601282	14605167	Peak19035	Down
chr14	16250811	16254824	Peak19062	CpG_pIC
chr14	16590385	16592395	Peak19112	Down
chr14	16592502	16594672	Peak19113	Down
chr14	16595082	16597048	Peak19114	Down
chr14	16597273	16600001	Peak19115	Down
chr14	16600674	16604989	Peak19116	Down
chr14	16677419	16681831	Peak19128	Down
chr14	16685474	16689921	Peak19131	Down
chr14	17080632	17083945	Peak19151	Down
chr14	17877419	17881230	Peak19166	Down
chr14	18227779	18232986	Peak19168	pIC
chr14	18233225	18239857	Peak19169	pIC
chr14	18729220	18732744	Peak19186	CpG_pIC
chr14	19888831	19892479	Peak19235	pIC
chr14	19970833	19972118	Peak19242	Down
chr14	19974187	19977998	Peak19244	Down
chr14	19984358	19987745	Peak19246	Down
chr14	19994690	19996700	Peak19249	Down
chr1	88252506	88254308	Peak1925	CpG
chr14	20294507	20296977	Peak19257	pIC
chr14	20569186	20572768	Peak19272	pIC
chr14	20828047	20835301	Peak19298	Down
chr1	88286864	88287955	Peak1931	pIC
chr14	21504318	21506733	Peak19317	Down
chr14	21993259	21995949	Peak19331	Down
chr14	24494694	24497177	Peak19344	pIC
chr14	25468456	25473889	Peak19357	Down
chr14	25474324	25478500	Peak19358	Down
chr1	88562596	88565637	Peak1936	Down
chr14	25515914	25518761	Peak19365	Down
chr14	25528674	25532746	Peak19368	Down
chr1	88566037	88569054	Peak1937	Down
chr14	25606738	25609265	Peak19373	Down
chr14	25644680	25647373	Peak19383	CpG_pIC
chr14	25675698	25680484	Peak19388	CpG_pIC
chr14	25745378	25749018	Peak19391	Down
chr14	25786624	25790265	Peak19395	Down
chr14	26465156	26466890	Peak19407	CpG_pIC
chr14	26486224	26488767	Peak19409	pIC
chr1	88575606	88577656	Peak1941	Down
chr14	26564046	26568770	Peak19414	CpG_pIC
chr14	27016957	27022422	Peak19445	CpG
chr14	27024136	27029363	Peak19447	CpG
chr1	88585556	88591840	Peak1945	Down
chr14	27193627	27201390	Peak19457	pIC
chr14	27335912	27344586	Peak19461	CpG_pIC
chr14	27353757	27357810	Peak19464	CpG
chr14	27370975	27380204	Peak19467	CpG_pIC
chr14	27404530	27411648	Peak19475	CpG_pIC
chr14	27412082	27413957	Peak19476	CpG_pIC
chr14	27553791	27561560	Peak19484	CpG_pIC
chr14	30188830	30191861	Peak19506	pIC
chr14	30618585	30622285	Peak19538	Down
chr14	30630450	30632549	Peak19544	Down
chr14	30825265	30837331	Peak19556	CpG_pIC
chr14	31128194	31129785	Peak19568	Down
chr14	31440849	31447078	Peak19607	CpG
chr1	88634276	88638456	Peak1961	Down
chr14	31591337	31599112	Peak19617	CpG
chr14	32164849	32171083	Peak19623	CpG_pIC
chr14	33160402	33166650	Peak19646	Down
chr14	33167922	33173827	Peak19647	Down
chr14	33190039	33191996	Peak19654	Down
chr14	33193190	33196717	Peak19655	Down
chr14	33215609	33217810	Peak19659	Down
chr14	33319572	33320854	Peak19665	Down
chr14	33321574	33323801	Peak19666	Down
chr14	33328233	33332276	Peak19669	CpG_pIC
chr14	33332399	33338637	Peak19670	CpG_pIC
chr14	33339121	33343747	Peak19671	CpG_pIC
chr14	34295506	34299884	Peak19679	Down
chr14	34548467	34549924	Peak19691	Down
chr14	36314804	36317774	Peak19701	CpG_pIC
chr14	40927724	40935415	Peak19722	Down
chr1	88692066	88695196	Peak1973	Down
chr14	43829634	43837155	Peak19747	Down
chr14	44097972	44104266	Peak19763	Down
chr14	44980786	44983247	Peak19775	Down
chr14	44984998	44987950	Peak19777	Down
chr14	44988255	44990152	Peak19778	Down
chr14	45034554	45037829	Peak19782	Down
chr14	45045377	45050919	Peak19787	Down
chr14	45078735	45080967	Peak19791	Down
chr14	45083525	45086504	Peak19793	Down
chr14	45089734	45096657	Peak19794	Down
chr14	45101504	45103596	Peak19796	Down
chr14	45104301	45108438	Peak19797	CpG
chr14	45131184	45134285	Peak19801	Down
chr14	45177158	45179694	Peak19805	Down
chr14	45206805	45208965	Peak19808	Down
chr14	45683144	45693490	Peak19836	CpG_pIC
chr14	45703811	45710008	Peak19840	CpG_pIC
chr1	89038174	89041757	Peak1987	CpG_pIC
chr14	47361337	47364313	Peak19877	Down
chr14	47364491	47369270	Peak19878	Down
chr14	48458308	48459905	Peak19905	Down
chr1	89053143	89058054	Peak1991	CpG_pIC
chr14	50352785	50356417	Peak19913	Down
chr14	50356979	50359197	Peak19914	Down
chr14	50360401	50362230	Peak19915	Down
chr14	50362293	50365410	Peak19916	Down
chr14	50833083	50838972	Peak19929	Down
chr14	50864260	50867159	Peak19934	Down
chr14	51088429	51090703	Peak19961	Down
chr14	51103382	51105822	Peak19964	Down
chr14	51124861	51129766	Peak19970	Down
chr1	89076032	89081262	Peak1998	CpG_pIC
chr14	51234588	51241044	Peak19991	Down
chr14	51245991	51256485	Peak19993	Down
chr14	51480659	51484208	Peak19998	pIC
chr1	21030773	21035011	Peak200	Down
chr14	51900547	51902988	Peak20005	pIC
chr14	52092885	52096632	Peak20029	pIC
chr14	52118854	52121196	Peak20034	Down
chr14	53902656	53905828	Peak20057	Down
chr14	53909493	53911224	Peak20059	Down
chr14	54229130	54234399	Peak20067	Down
chr1	21035286	21038107	Peak201	Down
chr1	89460082	89469369	Peak2010	pIC
chr14	55070281	55073453	Peak20133	Down
chr14	55727545	55729833	Peak20179	Down
chr14	55763992	55766609	Peak20185	Down
chr14	55889047	55891913	Peak20196	CpG_pIC
chr14	56031270	56037173	Peak20204	CpG_pIC
chr14	57481778	57491195	Peak20242	CpG
chr14	57886084	57888796	Peak20256	Down
chr14	58318018	58319486	Peak20268	CpG_pIC
chr14	59185015	59187998	Peak20278	pIC
chr14	59338739	59342271	Peak20288	pIC
chr1	91033823	91035451	Peak2029	Down
chr14	60337713	60341956	Peak20322	Down
chr14	60400224	60406476	Peak20333	CpG
chr14	60422089	60429710	Peak20340	CpG
chr14	60431132	60433296	Peak20341	CpG
chr14	60434337	60451356	Peak20342	pIC
chr14	61450575	61453680	Peak20368	CpG_pIC
chr14	61493620	61500562	Peak20375	CpG
chr14	61642842	61645969	Peak20384	CpG_pIC
chr14	61664919	61667197	Peak20389	Down
chr14	61675236	61676975	Peak20392	CpG_pIC
chr14	61683647	61685397	Peak20394	Down
chr14	61686478	61687728	Peak20395	Down
chr1	21078489	21080165	Peak204	Down
chr14	61860065	61862362	Peak20416	Down
chr14	61966875	61972306	Peak20418	Down
chr14	62342842	62345997	Peak20439	CpG
chr14	62346137	62348170	Peak20440	pIC
chr14	62348181	62355590	Peak20441	CpG_pIC
chr14	62355664	62363438	Peak20442	CpG
chr14	62862903	62868535	Peak20456	Down
chr1	91230593	91237261	Peak2050	Down
chr14	63896317	63901913	Peak20503	CpG
chr14	64791056	64795730	Peak20523	Down
chr1	91251479	91252791	Peak2053	pIC
chr14	65005314	65009731	Peak20538	Down
chr14	65059126	65062699	Peak20543	Down
chr14	65063050	65066980	Peak20544	Down
chr14	65142548	65147439	Peak20560	Down
chr14	66176585	66180966	Peak20575	CpG
chr14	66257033	66259037	Peak20593	Down
chr14	66263075	66266095	Peak20595	Down
chr14	66804853	66807548	Peak20605	Down
chr14	66845519	66847881	Peak20609	Down
chr14	67042052	67047005	Peak20614	CpG_pIC
chr14	67712595	67713769	Peak20624	Down
chr14	67886720	67890718	Peak20635	Down
chr14	67905414	67908935	Peak20638	Down
chr14	67932420	67934352	Peak20642	Down
chr14	69803921	69805698	Peak20653	Down
chr14	70056296	70058472	Peak20672	Down
chr14	70061403	70064697	Peak20674	Down
chr14	70065251	70068184	Peak20675	Down
chr14	70073841	70076278	Peak20678	Down
chr14	70172847	70177248	Peak20694	Down
chr14	70774063	70777056	Peak20726	Down
chr14	70777372	70779376	Peak20727	Down
chr14	70779720	70782104	Peak20728	Down
chr14	72600189	72601336	Peak20746	pIC
chr14	72602164	72603820	Peak20747	pIC
chr14	72739613	72742875	Peak20757	Down
chr14	72804728	72810703	Peak20763	CpG
chr1	92081972	92084125	Peak2079	Down
chr14	73120055	73122890	Peak20799	Down
chr14	73122980	73124664	Peak20800	Down
chr14	73183907	73188534	Peak20811	Down
chr14	73197605	73200148	Peak20814	Down
chr14	73220218	73224234	Peak20817	Down
chr14	73229636	73235458	Peak20819	Down
chr14	73528155	73530307	Peak20840	Down
chr1	92215137	92217706	Peak2085	Down
chr14	74771475	74773493	Peak20853	pIC
chr14	74773669	74775272	Peak20854	pIC
chr14	74903561	74907261	Peak20871	Down
chr14	74908304	74909926	Peak20872	Down
chr1	92329264	92332873	Peak2089	Down
chr14	75006778	75012293	Peak20894	pIC
chr14	75029275	75035993	Peak20899	Down
chr14	75043951	75046163	Peak20901	Down
chr14	75130217	75132145	Peak20913	pIC
chr14	75172259	75173913	Peak20924	Down
chr14	75189394	75194364	Peak20929	pIC
chr14	77080447	77083118	Peak20995	Down
chr14	77886347	77888244	Peak21011	Down
chr1	92717454	92721510	Peak2102	CpG_pIC
chr14	78762785	78766099	Peak21033	CpG
chr14	79533176	79536254	Peak21062	pIC
chr1	92801891	92807270	Peak2108	CpG
chr14	102808338	102810956	Peak21113	Down
chr14	102883104	102885435	Peak21127	Down
chr14	102906079	102909435	Peak21129	Down
chr14	102981172	102983652	Peak21144	Down
chr14	103006525	103009235	Peak21145	pIC
chr14	103011891	103014586	Peak21146	pIC
chr14	103014971	103017522	Peak21147	pIC
chr14	103023492	103029817	Peak21151	pIC
chr14	103030603	103032490	Peak21152	pIC
chr14	103035204	103038134	Peak21154	pIC
chr14	103046063	103048239	Peak21158	pIC
chr14	103476363	103478320	Peak21168	Down
chr1	92970493	92979777	Peak2118	Down
chr14	118672989	118676205	Peak21223	Down
chr1	93006291	93013300	Peak2123	Down
chr14	120267206	120269875	Peak21246	Down
chr14	120447248	120450119	Peak21260	CpG
chr14	120451622	120454892	Peak21262	CpG
chr14	120464036	120468698	Peak21266	CpG
chr14	120474767	120476388	Peak21269	CpG_pIC
chr14	120528035	120533664	Peak21272	pIC
chr14	120740398	120742614	Peak21281	Down
chr14	120761602	120764038	Peak21283	Down
chr14	120831695	120833391	Peak21284	Down
chr14	121821136	121827661	Peak21317	pIC
chr14	121904420	121909090	Peak21332	Down
chr14	121919940	121922881	Peak21334	Down
chr14	121983185	121988402	Peak21351	Down
chr14	121993293	121997022	Peak21354	Down
chr14	122001293	122004575	Peak21357	Down
chr14	122008745	122011301	Peak21361	Down
chr14	122012002	122016104	Peak21362	Down
chr14	122017998	122022567	Peak21363	Down
chr14	122026495	122032426	Peak21364	Down
chr14	122038680	122049617	Peak21365	Down
chr14	122063023	122065589	Peak21369	Down
chr14	122075870	122081483	Peak21373	Down
chr14	122108399	122109413	Peak21376	CpG
chr14	122473530	122476886	Peak21392	Down
chr14	122767948	122771015	Peak21419	pIC
chr14	122806565	122811110	Peak21431	CpG_pIC
chr14	122828536	122831759	Peak21433	pIC
chr14	122984766	122987335	Peak21440	pIC
chr14	124003092	124005025	Peak21451	Down
chr1	93484646	93486410	Peak2146	pIC
chr15	4026683	4028270	Peak21464	Down
chr15	5107467	5109893	Peak21478	CpG_pIC
chr15	5261125	5266120	Peak21491	CpG_pIC
chr15	5309443	5312019	Peak21503	Down
chr15	5328306	5335545	Peak21505	CpG_pIC
chr15	5350873	5353846	Peak21510	CpG_pIC
chr15	5355198	5359805	Peak21512	CpG_pIC
chr15	5428506	5433732	Peak21526	pIC
chr15	5450587	5456054	Peak21533	pIC
chr15	5463486	5466691	Peak21537	CpG_pIC
chr15	6576391	6580959	Peak21593	CpG
chr15	6625638	6627596	Peak21599	CpG_pIC
chr15	7083432	7087334	Peak21622	Down
chr15	7091245	7094660	Peak21624	Down
chr15	8043367	8047138	Peak21634	pIC
chr15	8634160	8636912	Peak21649	CpG_pIC
chr15	9458778	9468822	Peak21670	CpG
chr15	9493449	9497191	Peak21679	CpG
chr15	9521762	9524381	Peak21686	CpG_pIC
chr15	11708624	11712142	Peak21716	Down
chr15	12180770	12182432	Peak21732	Down
chr15	12242023	12247566	Peak21739	CpG_pIC
chr15	17595939	17598229	Peak21754	Down
chr15	24376849	24379583	Peak21773	CpG_pIC
chr15	25264450	25266755	Peak21783	CpG
chr15	25310504	25317406	Peak21794	CpG_pIC
chr15	25395757	25398244	Peak21809	CpG_pIC
chr15	25398255	25403077	Peak21810	CpG_pIC
chr15	25403189	25404973	Peak21811	CpG_pIC
chr15	25406550	25408266	Peak21812	CpG
chr15	25408490	25410420	Peak21813	CpG
chr15	25411078	25415121	Peak21814	CpG_pIC
chr15	25842172	25844020	Peak21822	Down
chr15	25856640	25864229	Peak21825	Down
chr15	25890833	25892723	Peak21828	Down
chr15	25892757	25893756	Peak21829	Down
chr15	25895283	25897861	Peak21830	Down
chr1	95448719	95450986	Peak2186	Down
chr15	27639455	27642557	Peak21866	CpG_pIC
chr15	27672756	27673755	Peak21874	Down
chr15	27673927	27675531	Peak21875	Down
chr15	27675586	27677016	Peak21876	Down
chr15	27677635	27678634	Peak21877	Down
chr15	27680798	27682389	Peak21879	Down
chr15	27702460	27704024	Peak21884	Down
chr15	27707837	27710389	Peak21886	Down
chr15	27723717	27725469	Peak21890	Down
chr15	33206401	33208056	Peak21935	Down
chr15	33263075	33264598	Peak21939	Down
chr1	95616667	95619401	Peak2194	CpG_pIC
chr15	33264700	33267146	Peak21940	Down
chr1	95619408	95625876	Peak2195	CpG_pIC
chr15	34063536	34065806	Peak21957	CpG
chr15	34066701	34068943	Peak21958	CpG
chr1	95626103	95628844	Peak2196	CpG_pIC
chr15	34187448	34190157	Peak21971	CpG_pIC
chr15	34190327	34191427	Peak21972	pIC
chr15	34191716	34193675	Peak21973	pIC
chr15	34194748	34195827	Peak21974	pIC
chr15	34196272	34198939	Peak21975	pIC
chr15	34203515	34205014	Peak21977	pIC
chr15	34205106	34207770	Peak21978	pIC
chr15	34334844	34339391	Peak21985	pIC
chr15	34356152	34360316	Peak21986	Down
chr15	35459732	35461605	Peak22009	Down
chr1	95642769	95649046	Peak2201	CpG_pIC
chr15	35943477	35949585	Peak22021	CpG_pIC
chr1	95655255	95658735	Peak2204	CpG
chr15	36683179	36685642	Peak22046	pIC
chr15	36687524	36689389	Peak22048	pIC
chr15	36781381	36783645	Peak22058	pIC
chr15	38288014	38290281	Peak22077	Down
chr15	38300450	38302234	Peak22079	Down
chr15	38468112	38471679	Peak22081	Down
chr15	38472468	38474187	Peak22082	Down
chr15	38534189	38539095	Peak22090	CpG
chr1	23397546	23400866	Peak221	pIC
chr15	43380834	43385943	Peak22124	Down
chr15	51950127	51952670	Peak22164	pIC
chr15	53195110	53200839	Peak22177	pIC
chr15	53221172	53225786	Peak22181	pIC
chr15	53525459	53530761	Peak22214	CpG
chr15	57692488	57696892	Peak22252	CpG_pIC
chr15	57837926	57840862	Peak22253	pIC
chr15	57905887	57908782	Peak22260	Down
chr15	57919867	57922007	Peak22263	Down
chr15	57922164	57923712	Peak22264	Down
chr15	57924212	57925211	Peak22265	Down
chr15	57925350	57927863	Peak22266	Down
chr1	97717967	97719534	Peak2227	pIC
chr15	57994620	57997004	Peak22272	Down
chr15	58798278	58803130	Peak22322	CpG_pIC
chr15	58875156	58877064	Peak22326	Down
chr15	59736575	59741552	Peak22404	CpG
chr15	59802607	59807455	Peak22421	Down
chr15	59832615	59836900	Peak22427	CpG
chr15	59837295	59841208	Peak22428	CpG_pIC
chr1	105169576	105172256	Peak2243	Down
chr15	59850654	59857796	Peak22432	CpG_pIC
chr15	59859725	59862885	Peak22434	CpG
chr15	59863235	59866616	Peak22435	CpG_pIC
chr15	59868236	59870741	Peak22437	CpG
chr15	60423816	60427052	Peak22445	CpG_pIC
chr15	61979801	61982489	Peak22476	CpG
chr15	61983827	61987421	Peak22477	Down
chr15	61987431	61988692	Peak22478	Down
chr15	61989022	61990128	Peak22479	Down
chr15	61998041	62000895	Peak22483	Down
chr15	62001590	62003821	Peak22484	Down
chr15	62037324	62040442	Peak22488	Down
chr15	62168133	62171788	Peak22502	CpG_pIC
chr15	62243497	62253755	Peak22509	CpG
chr15	62263154	62269021	Peak22513	CpG
chr15	63596083	63597279	Peak22531	Down
chr15	63615469	63616585	Peak22536	Down
chr15	63616770	63617842	Peak22537	Down
chr15	63623985	63626473	Peak22541	Down
chr15	64057907	64062329	Peak22564	Down
chr15	64070473	64074222	Peak22567	Down
chr15	64106197	64110654	Peak22576	CpG_pIC
chr15	64180387	64183872	Peak22584	Down
chr15	64184129	64187227	Peak22585	Down
chr15	64210279	64212847	Peak22591	CpG
chr15	64212953	64215410	Peak22592	CpG_pIC
chr15	64216631	64218661	Peak22594	CpG_pIC
chr15	64219093	64223068	Peak22595	CpG_pIC
chr15	64223302	64233322	Peak22596	CpG_pIC
chr15	64233522	64236859	Peak22597	CpG
chr15	64238259	64241416	Peak22599	CpG_pIC
chr15	64244529	64251144	Peak22601	CpG_pIC
chr15	64283492	64284891	Peak22612	Down
chr15	64362794	64365807	Peak22618	Down
chr15	64371672	64374246	Peak22621	Down
chr15	64381313	64383545	Peak22623	Down
chr15	65566427	65569242	Peak22635	Down
chr15	65808837	65810690	Peak22640	Down
chr15	65811008	65812775	Peak22641	Down
chr15	65819267	65822333	Peak22642	Down
chr15	65824232	65825825	Peak22643	Down
chr15	66679258	66681111	Peak22647	Down
chr15	66683867	66685193	Peak22648	Down
chr15	66685939	66690327	Peak22649	Down
chr15	66728165	66729987	Peak22653	Down
chr15	66741965	66744373	Peak22655	Down
chr15	66745125	66747492	Peak22656	Down
chr15	66784777	66786975	Peak22657	Down
chr15	66795971	66802581	Peak22660	Down
chr15	66811959	66815027	Peak22664	Down
chr15	66816466	66817991	Peak22665	Down
chr15	66821655	66825937	Peak22668	Down
chr1	105804178	105805986	Peak2267	CpG_pIC
chr15	67118090	67120076	Peak22703	CpG_pIC
chr15	67128318	67130444	Peak22706	pIC
chr15	67133374	67140123	Peak22708	CpG_pIC
chr15	67152332	67154786	Peak22715	Down
chr15	67171873	67175535	Peak22716	Down
chr15	67175566	67177810	Peak22717	Down
chr15	67334154	67338275	Peak22722	Down
chr15	67413387	67417157	Peak22730	Down
chr15	67418634	67421311	Peak22732	Down
chr15	73009519	73016775	Peak22761	pIC
chr15	73016887	73022440	Peak22762	pIC
chr15	73134416	73138472	Peak22771	Down
chr1	105920843	105923684	Peak2279	pIC
chr15	73626735	73630244	Peak22801	Down
chr15	74937719	74939636	Peak22829	CpG
chr15	74962147	74964297	Peak22836	pIC
chr15	74966096	74967178	Peak22837	pIC
chr15	74967652	74969146	Peak22838	pIC
chr1	105964857	105969199	Peak2285	pIC
chr15	75678068	75679545	Peak22852	Down
chr15	75708444	75710184	Peak22855	Down
chr15	75981215	75982751	Peak22865	Down
chr15	76231668	76233364	Peak22869	Down
chr1	105971096	105974706	Peak2287	pIC
chr15	76242351	76248525	Peak22871	pIC
chr15	76368065	76369668	Peak22881	Down
chr15	76378784	76381296	Peak22882	Down
chr15	76575983	76578646	Peak22888	Down
chr15	76589678	76590707	Peak22890	Down
chr15	76624771	76628254	Peak22893	Down
chr15	76700392	76702284	Peak22901	Down
chr15	76715108	76716272	Peak22904	Down
chr15	76722541	76724193	Peak22905	Down
chr15	76798186	76802921	Peak22909	Down
chr15	77057000	77060505	Peak22922	pIC
chr15	77532508	77534183	Peak22931	pIC
chr15	77534447	77535446	Peak22932	CpG_pIC
chr15	77535707	77539282	Peak22933	CpG_pIC
chr15	77543901	77544919	Peak22935	CpG_pIC
chr15	77545013	77549930	Peak22936	CpG_pIC
chr15	77559509	77563656	Peak22939	CpG_pIC
chr15	77573047	77580702	Peak22943	CpG_pIC
chr15	77586702	77593347	Peak22945	CpG_pIC
chr15	77598481	77602922	Peak22948	pIC
chr15	77603319	77608579	Peak22949	CpG
chr15	77616996	77618466	Peak22951	CpG_pIC
chr15	77618559	77619981	Peak22952	CpG
chr15	77620727	77623367	Peak22953	CpG
chr15	77860741	77865354	Peak22977	pIC
chr15	77874253	77877291	Peak22978	Down
chr15	77930983	77932647	Peak22982	Down
chr15	78319944	78321947	Peak23006	Down
chr15	78449056	78452713	Peak23024	CpG_pIC
chr15	78554409	78556556	Peak23031	Down
chr15	78604452	78613250	Peak23046	Down
chr15	78613809	78615737	Peak23047	Down
chr15	78863459	78864839	Peak23057	Down
chr15	78927434	78929228	Peak23065	Down
chr15	79413649	79414836	Peak23100	Down
chr15	79430771	79434552	Peak23104	Down
chr1	106347257	106354075	Peak2312	pIC
chr15	79756354	79758203	Peak23123	Down
chr15	79898047	79900649	Peak23133	CpG_pIC
chr15	79900689	79902296	Peak23134	CpG_pIC
chr15	80059238	80063412	Peak23154	CpG
chr15	80063547	80065374	Peak23155	CpG
chr15	80071146	80073999	Peak23158	Down
chr15	80074710	80076308	Peak23159	Down
chr15	80554786	80558932	Peak23173	CpG_pIC
chr15	81008682	81010491	Peak23201	Down
chr15	81020799	81024832	Peak23205	Down
chr15	81025054	81028574	Peak23206	Down
chr15	81043689	81048161	Peak23208	Down
chr15	81073719	81076466	Peak23209	Down
chr15	81085051	81087692	Peak23212	CpG
chr1	106400931	106403131	Peak2322	Down
chr15	81153329	81156166	Peak23222	Down
chr15	81189691	81191739	Peak23225	Down
chr15	81208386	81211646	Peak23227	Down
chr1	106406982	106408162	Peak2324	Down
chr15	81530996	81533048	Peak23244	CpG_pIC
chr1	106408178	106410381	Peak2325	Down
chr15	81567551	81569658	Peak23253	Down
chr15	82162976	82165472	Peak23282	Down
chr15	82165945	82167064	Peak23283	Down
chr15	82282547	82284488	Peak23300	Down
chr15	82345641	82349377	Peak23302	Down
chr15	82866330	82869228	Peak23307	pIC
chr15	82887641	82889469	Peak23310	CpG
chr15	82997461	83004893	Peak23318	Down
chr15	83029411	83032276	Peak23326	Down
chr15	83032550	83034728	Peak23327	Down
chr15	83035583	83037295	Peak23328	Down
chr15	83096152	83099201	Peak23333	pIC
chr15	83126680	83130781	Peak23338	pIC
chr15	83168616	83170979	Peak23348	Down
chr15	83186376	83191322	Peak23355	CpG
chr15	83248981	83250796	Peak23372	CpG_pIC
chr15	83251469	83258443	Peak23373	CpG_pIC
chr15	83292685	83302231	Peak23379	CpG_pIC
chr15	83405909	83409360	Peak23384	CpG_pIC
chr15	83560431	83562243	Peak23397	pIC
chr15	83563266	83564465	Peak23398	pIC
chr15	83565605	83567675	Peak23399	pIC
chr1	106565725	106567583	Peak2340	CpG_pIC
chr15	84231684	84233452	Peak23405	Down
chr15	84234219	84238658	Peak23406	Down
chr15	84242476	84246745	Peak23407	Down
chr15	84324492	84326521	Peak23412	Down
chr15	84680149	84683243	Peak23421	Down
chr15	84844194	84846093	Peak23426	CpG_pIC
chr15	84847271	84850682	Peak23427	CpG
chr15	84851029	84853205	Peak23428	CpG
chr15	84980609	84984010	Peak23431	Down
chr15	84992883	84996917	Peak23435	Down
chr15	85040306	85042156	Peak23438	Down
chr15	85640328	85649355	Peak23445	CpG
chr15	86064260	86072726	Peak23465	Down
chr1	106626600	106628195	Peak2347	Down
chr15	86184674	86186505	Peak23480	Down
chr15	86201840	86203843	Peak23484	Down
chr15	86362013	86364937	Peak23497	Down
chr15	88458862	88461743	Peak23508	Down
chr1	106694132	106697720	Peak2351	Down
chr15	88489292	88491810	Peak23512	Down
chr15	88504123	88506796	Peak23514	Down
chr15	88513010	88515419	Peak23517	Down
chr15	88522298	88524788	Peak23519	Down
chr15	88674158	88681173	Peak23526	CpG_pIC
chr1	106713324	106715233	Peak2353	Down
chr15	89307373	89311135	Peak23555	Down
chr15	89339076	89341464	Peak23566	Down
chr15	90228583	90230375	Peak23576	pIC
chr1	106930896	106932912	Peak2358	Down
chr15	90611437	90615376	Peak23592	pIC
chr15	90615865	90619244	Peak23593	pIC
chr15	90620443	90622001	Peak23594	pIC
chr15	90622324	90624657	Peak23595	CpG_pIC
chr15	90648376	90659097	Peak23603	pIC
chr15	90675809	90679747	Peak23609	pIC
chr15	91621833	91624240	Peak23613	Down
chr15	91672869	91673992	Peak23622	Down
chr15	93285994	93289574	Peak23630	Down
chr15	95961697	95964214	Peak23661	Down
chr15	96005545	96008103	Peak23667	Down
chr15	96013825	96015500	Peak23669	Down
chr15	96084875	96086929	Peak23680	Down
chr15	96138168	96140843	Peak23687	Down
chr15	97367586	97370881	Peak23712	pIC
chr15	97371391	97372426	Peak23713	CpG_pIC
chr15	97372471	97375155	Peak23714	pIC
chr15	97375789	97378324	Peak23715	CpG_pIC
chr15	98482681	98484989	Peak23747	Down
chr15	98510406	98512235	Peak23749	Down
chr15	98512792	98515234	Peak23750	Down
chr15	98616614	98621150	Peak23759	pIC
chr15	98624858	98626095	Peak23761	CpG_pIC
chr15	98628207	98633805	Peak23763	CpG_pIC
chr15	98713056	98715102	Peak23773	Down
chr1	107505554	107507399	Peak2378	Down
chr15	99016849	99019725	Peak23799	Down
chr15	99103826	99106558	Peak23813	CpG
chr15	99108349	99111360	Peak23815	Down
chr1	107581941	107585138	Peak2384	Down
chr15	99851072	99854790	Peak23859	pIC
chr1	107589688	107591654	Peak2386	Down
chr15	99886497	99891406	Peak23863	CpG_pIC
chr15	100048900	100051746	Peak23871	CpG_pIC
chr15	100151425	100153976	Peak23880	Down
chr15	100203533	100205376	Peak23883	Down
chr15	100303414	100305543	Peak23889	Down
chr15	100460990	100462754	Peak23898	CpG_pIC
chr15	100664298	100667924	Peak23912	Down
chr15	100668826	100671085	Peak23913	Down
chr15	100673065	100678806	Peak23915	Down
chr15	101132482	101136452	Peak23922	Down
chr15	101137729	101141542	Peak23923	Down
chr15	101144210	101146819	Peak23924	Down
chr15	101163928	101166663	Peak23927	Down
chr15	101173167	101175055	Peak23928	Down
chr15	101190035	101192004	Peak23929	Down
chr15	101274859	101276862	Peak23944	Down
chr15	101976569	101978881	Peak23953	Down
chr15	102135461	102137240	Peak23963	Down
chr15	102150044	102151762	Peak23965	Down
chr15	102202551	102204806	Peak23977	Down
chr15	102230314	102232647	Peak23980	Down
chr15	102233078	102235842	Peak23981	Down
chr15	102392222	102395673	Peak24000	Down
chr15	102472903	102474901	Peak24008	CpG_pIC
chr15	102500870	102503172	Peak24011	pIC
chr15	102742526	102746145	Peak24017	pIC
chr15	102751059	102752636	Peak24019	pIC
chr15	102961474	102968082	Peak24024	pIC
chr15	103133644	103143771	Peak24044	CpG_pIC
chr15	103332167	103335666	Peak24070	Down
chr15	103381523	103388987	Peak24083	CpG
chr15	103389364	103395616	Peak24084	CpG_pIC
chr15	103475583	103477778	Peak24097	CpG_pIC
chr15	103477833	103478908	Peak24098	CpG_pIC
chr15	103500581	103502046	Peak24102	Down
chr15	103502395	103504342	Peak24103	Down
chr1	115962321	115964966	Peak2412	Down
chr16	3709769	3713446	Peak24149	CpG
chr16	3717293	3720327	Peak24151	CpG
chr16	3720973	3724535	Peak24152	CpG
chr16	3724758	3727261	Peak24153	CpG
chr16	3727319	3731775	Peak24154	CpG
chr16	4557797	4560555	Peak24184	Down
chr16	4876502	4881556	Peak24202	Down
chr16	4907035	4910185	Peak24209	Down
chr16	4912365	4914180	Peak24211	Down
chr16	4963510	4965313	Peak24214	Down
chr16	5010548	5013802	Peak24217	Down
chr16	5428882	5433181	Peak24230	pIC
chr16	8665050	8668247	Peak24278	CpG_pIC
chr16	9042974	9045042	Peak24296	pIC
chr16	9127937	9133784	Peak24302	Down
chr16	9177960	9182370	Peak24307	CpG_pIC
chr16	10440682	10443045	Peak24366	Down
chr1	118395795	118397571	Peak2439	CpG_pIC
chr16	10565004	10567542	Peak24391	Down
chr1	118398743	118403793	Peak2440	CpG_pIC
chr16	10769164	10777218	Peak24407	Down
chr16	10954822	10958714	Peak24429	CpG
chr16	10961301	10967407	Peak24431	Down
chr16	10969871	10971049	Peak24433	Down
chr16	10999249	11003162	Peak24439	Down
chr16	11004190	11007252	Peak24440	Down
chr16	11007281	11009552	Peak24441	Down
chr16	11033413	11037349	Peak24451	CpG_pIC
chr16	11059877	11064330	Peak24457	CpG_pIC
chr16	11098073	11104327	Peak24466	CpG_pIC
chr16	11282009	11284706	Peak24478	pIC
chr16	11285005	11287370	Peak24479	pIC
chr16	11287848	11293900	Peak24480	pIC
chr16	11383969	11387462	Peak24484	Down
chr16	11494590	11497448	Peak24501	Down
chr16	11652509	11657786	Peak24510	Down
chr16	11674517	11680090	Peak24515	Down
chr16	12879008	12885090	Peak24524	pIC
chr16	13196701	13198293	Peak24537	Down
chr16	14156605	14158452	Peak24568	CpG
chr16	14376545	14379975	Peak24592	Down
chr16	16350011	16352416	Peak24635	CpG_pIC
chr16	17467116	17468648	Peak24664	pIC
chr1	120120045	120123888	Peak2467	Down
chr16	17726663	17727741	Peak24673	pIC
chr16	18375401	18379327	Peak24694	Down
chr16	19002424	19008760	Peak24710	CpG
chr16	19009922	19015470	Peak24711	CpG
chr16	19017741	19021933	Peak24713	CpG
chr16	19028628	19033391	Peak24716	CpG
chr16	19083275	19085938	Peak24728	CpG
chr16	19086365	19090773	Peak24729	CpG
chr16	19146748	19149831	Peak24733	CpG
chr16	19151751	19153551	Peak24734	CpG
chr16	19154116	19159825	Peak24735	CpG
chr16	19972640	19975754	Peak24761	Down
chr16	19981307	19983966	Peak24764	Down
chr16	20084748	20086905	Peak24772	Down
chr16	21380609	21383885	Peak24832	Down
chr16	21411154	21413143	Peak24836	Down
chr16	21630046	21631570	Peak24840	Down
chr16	21641252	21643132	Peak24846	Down
chr16	21643541	21645292	Peak24847	Down
chr16	22069698	22072721	Peak24865	pIC
chr16	22113579	22118014	Peak24873	CpG
chr16	22122960	22129818	Peak24875	CpG
chr16	22627396	22630917	Peak24905	Down
chr16	22655652	22657868	Peak24912	Down
chr16	22865632	22868522	Peak24922	CpG_pIC
chr16	23103013	23105605	Peak24927	Down
chr16	23232294	23236407	Peak24944	Down
chr16	23271196	23273508	Peak24953	Down
chr16	23989512	23991605	Peak24976	CpG_pIC
chr16	24008023	24009571	Peak24982	Down
chr16	24014448	24018660	Peak24984	Down
chr16	24147557	24150361	Peak25027	Down
chr16	24150705	24152503	Peak25028	Down
chr16	24521249	24525090	Peak25084	CpG
chr16	24525099	24528305	Peak25085	CpG
chr16	24594999	24595998	Peak25107	CpG_pIC
chr16	24596171	24597170	Peak25108	CpG_pIC
chr16	24604965	24607362	Peak25112	CpG_pIC
chr16	24607558	24610995	Peak25113	CpG_pIC
chr16	24612767	24616083	Peak25115	CpG
chr16	24616947	24618930	Peak25116	CpG_pIC
chr16	24628330	24632498	Peak25120	CpG_pIC
chr16	24633875	24642245	Peak25122	CpG_pIC
chr16	24642303	24644083	Peak25123	pIC
chr16	24734202	24741907	Peak25144	CpG
chr1	123917362	123922934	Peak2515	pIC
chr16	24765603	24774630	Peak25153	CpG
chr16	24822035	24829880	Peak25161	CpG_pIC
chr16	24875356	24881075	Peak25172	CpG_pIC
chr16	25018847	25023804	Peak25198	CpG
chr16	25023861	25026560	Peak25199	CpG_pIC
chr1	32249044	32251454	Peak252	pIC
chr16	25026611	25030166	Peak25200	CpG_pIC
chr16	26008437	26016166	Peak25228	CpG
chr16	26043552	26044755	Peak25236	pIC
chr1	125436862	125440150	Peak2525	Down
chr16	26236536	26245374	Peak25250	CpG_pIC
chr16	26245904	26247085	Peak25251	CpG_pIC
chr16	26247809	26250767	Peak25252	CpG_pIC
chr1	125440962	125442637	Peak2526	Down
chr16	26355489	26357741	Peak25265	Down
chr16	26360902	26367073	Peak25267	CpG_pIC
chr16	27179895	27185336	Peak25285	CpG_pIC
chr16	27344761	27348259	Peak25302	CpG
chr16	27348687	27350436	Peak25303	CpG_pIC
chr16	27398635	27407863	Peak25320	CpG
chr16	29482311	29484732	Peak25335	Down
chr1	125467903	125468902	Peak2534	Down
chr16	29511553	29515838	Peak25348	CpG_pIC
chr1	125472625	125474690	Peak2537	Down
chr16	30022590	30024767	Peak25370	Down
chr1	125475187	125477685	Peak2538	Down
chr16	30387471	30391017	Peak25382	Down
chr16	30686613	30691654	Peak25401	pIC
chr16	30967612	30969496	Peak25429	Down
chr16	30971335	30972418	Peak25430	Down
chr16	30973103	30974126	Peak25431	Down
chr16	31190881	31192931	Peak25448	Down
chr16	31314036	31317681	Peak25456	pIC
chr16	31925287	31928171	Peak25479	CpG_pIC
chr16	31928846	31930767	Peak25480	CpG_pIC
chr16	32115437	32116503	Peak25492	Down
chr16	32129139	32131182	Peak25498	Down
chr16	32188096	32192926	Peak25513	Down
chr16	33278777	33281623	Peak25570	pIC
chr16	33560315	33571892	Peak25579	CpG_pIC
chr16	33572115	33574854	Peak25580	CpG_pIC
chr16	33575297	33580285	Peak25581	CpG_pIC
chr1	127239043	127243912	Peak2562	pIC
chr16	34767313	34769350	Peak25630	Down
chr16	35032844	35035119	Peak25636	Down
chr16	35046671	35048571	Peak25637	Down
chr16	35736827	35740685	Peak25649	pIC
chr16	35868437	35870296	Peak25659	pIC
chr16	35870618	35872319	Peak25660	pIC
chr16	35877673	35880704	Peak25664	CpG
chr16	35888836	35895448	Peak25668	CpG_pIC
chr16	35896696	35900671	Peak25670	CpG_pIC
chr16	35904572	35910063	Peak25672	pIC
chr16	35918177	35922523	Peak25676	pIC
chr16	35935181	35938050	Peak25677	CpG_pIC
chr16	36470324	36474523	Peak25708	CpG
chr16	36474721	36476285	Peak25709	CpG
chr16	36476540	36477847	Peak25710	CpG
chr16	36479995	36482075	Peak25712	CpG
chr16	36482309	36483494	Peak25713	CpG
chr16	36483798	36488532	Peak25714	CpG
chr16	36489292	36491668	Peak25715	CpG
chr16	36491880	36493216	Peak25716	CpG
chr16	36494547	36503280	Peak25717	CpG
chr16	36503326	36505522	Peak25718	CpG
chr16	36506138	36508390	Peak25719	CpG
chr16	36508509	36513742	Peak25720	CpG
chr16	36519110	36522747	Peak25723	CpG_pIC
chr16	36525030	36527795	Peak25725	CpG
chr16	36535273	36541550	Peak25729	CpG
chr16	36597601	36599416	Peak25751	CpG_pIC
chr16	36664383	36673764	Peak25766	pIC
chr16	36690998	36694699	Peak25770	pIC
chr16	36694783	36697262	Peak25771	pIC
chr16	36697600	36703066	Peak25772	pIC
chr16	36703164	36710796	Peak25773	pIC
chr16	36711248	36713087	Peak25774	pIC
chr16	36713337	36715459	Peak25775	pIC
chr16	36715745	36720602	Peak25776	pIC
chr16	36789062	36797920	Peak25784	CpG
chr16	36815407	36817532	Peak25786	CpG_pIC
chr16	36918696	36919882	Peak25791	Down
chr16	36957837	36962484	Peak25801	pIC
chr16	38092484	38096566	Peak25828	pIC
chr16	38197176	38200307	Peak25834	pIC
chr16	38345539	38347756	Peak25839	pIC
chr16	38347853	38349670	Peak25840	pIC
chr16	38354932	38357883	Peak25844	CpG_pIC
chr16	38362132	38366827	Peak25847	CpG_pIC
chr16	38366986	38371336	Peak25848	CpG_pIC
chr16	38371470	38375488	Peak25849	CpG_pIC
chr16	38375902	38377831	Peak25850	CpG_pIC
chr16	38378190	38383179	Peak25851	CpG_pIC
chr16	38384938	38388032	Peak25853	CpG_pIC
chr16	38389720	38391556	Peak25855	CpG_pIC
chr16	38392578	38394251	Peak25856	CpG
chr16	38394308	38397787	Peak25857	CpG_pIC
chr16	38397932	38403186	Peak25858	CpG
chr16	38403561	38404690	Peak25859	CpG_pIC
chr16	38405817	38406977	Peak25860	CpG
chr16	38407069	38408195	Peak25861	CpG_pIC
chr16	38408505	38415348	Peak25862	CpG_pIC
chr16	38415643	38417659	Peak25863	CpG_pIC
chr16	38417901	38419750	Peak25864	CpG_pIC
chr16	38420004	38422377	Peak25865	CpG_pIC
chr16	38423102	38428363	Peak25866	pIC
chr16	38431536	38433395	Peak25868	CpG_pIC
chr16	38436275	38440577	Peak25869	CpG_pIC
chr1	128462002	128464599	Peak2587	Down
chr16	38442029	38444103	Peak25870	CpG_pIC
chr16	38444596	38447868	Peak25871	CpG_pIC
chr16	38449139	38450138	Peak25873	CpG_pIC
chr16	38461674	38462838	Peak25877	CpG_pIC
chr16	38465633	38471193	Peak25879	CpG_pIC
chr16	38536823	38539978	Peak25887	CpG_pIC
chr16	38542729	38544839	Peak25889	CpG_pIC
chr16	38545333	38549016	Peak25890	CpG
chr16	38551255	38554877	Peak25892	CpG_pIC
chr16	38554936	38563565	Peak25893	CpG
chr16	38567361	38569415	Peak25895	CpG
chr1	128548092	128552486	Peak2590	pIC
chr16	43205914	43210617	Peak25925	pIC
chr16	43362648	43364437	Peak25926	Down
chr16	43407380	43412901	Peak25928	Down
chr16	43430539	43432549	Peak25929	Down
chr16	43447422	43449718	Peak25934	Down
chr16	43515538	43517754	Peak25938	pIC
chr16	43600257	43604591	Peak25947	pIC
chr16	43604884	43608739	Peak25948	pIC
chr16	43617835	43619939	Peak25952	pIC
chr16	43644782	43649108	Peak25965	pIC
chr16	44957404	44961250	Peak26044	Down
chr16	44987727	44989613	Peak26054	Down
chr16	44998040	45002664	Peak26057	Down
chr16	45021937	45024384	Peak26061	Down
chr16	45148684	45150116	Peak26077	Down
chr16	45348514	45351442	Peak26112	CpG_pIC
chr16	45368282	45373394	Peak26116	CpG
chr16	45375114	45378196	Peak26118	CpG_pIC
chr16	45378713	45380792	Peak26119	CpG_pIC
chr16	45383445	45385651	Peak26121	CpG_pIC
chr16	45386184	45388405	Peak26122	pIC
chr16	45626107	45630312	Peak26142	CpG_pIC
chr16	48528002	48533703	Peak26160	CpG_pIC
chr16	48830787	48832522	Peak26168	Down
chr16	49503239	49504717	Peak26180	pIC
chr16	49790241	49796842	Peak26193	CpG_pIC
chr1	130823106	130826969	Peak2621	Down
chr16	49926088	49934689	Peak26215	CpG_pIC
chr16	49936339	49940131	Peak26217	pIC
chr16	49942195	49944675	Peak26219	CpG
chr16	49945302	49947013	Peak26220	CpG
chr16	49947685	49952860	Peak26221	CpG
chr16	49953324	49955361	Peak26222	CpG_pIC
chr16	49955438	49961601	Peak26223	CpG
chr16	49961996	49963938	Peak26224	CpG
chr16	49964315	49966675	Peak26225	CpG_pIC
chr16	49968030	49973086	Peak26226	CpG
chr16	49973550	49986373	Peak26227	CpG
chr16	49992263	50003764	Peak26230	CpG
chr16	50004202	50008666	Peak26231	CpG
chr16	50016672	50020105	Peak26236	CpG
chr16	50020238	50028591	Peak26237	CpG
chr16	50032024	50037738	Peak26239	CpG
chr16	50042166	50047766	Peak26242	CpG
chr16	50288707	50290960	Peak26262	Down
chr16	50395206	50397482	Peak26269	CpG_pIC
chr16	50762408	50765103	Peak26289	pIC
chr1	33806372	33808996	Peak263	pIC
chr16	52062856	52069462	Peak26302	CpG_pIC
chr16	52100616	52107706	Peak26311	CpG
chr16	52108198	52110472	Peak26312	CpG
chr16	52143839	52145185	Peak26317	Down
chr16	52145222	52146395	Peak26318	Down
chr16	52289989	52294970	Peak26325	CpG_pIC
chr16	52430779	52432994	Peak26337	Down
chr16	52467867	52471216	Peak26342	Down
chr16	55480386	55485110	Peak26358	CpG
chr16	55485777	55495720	Peak26359	CpG
chr16	55503825	55506938	Peak26363	CpG_pIC
chr16	55507344	55512999	Peak26364	CpG_pIC
chr16	55513520	55518804	Peak26365	CpG
chr16	55518927	55529843	Peak26366	CpG
chr16	55555163	55557608	Peak26375	CpG_pIC
chr1	131032352	131035387	Peak2638	CpG_pIC
chr16	55575869	55579819	Peak26382	CpG
chr16	55580124	55583377	Peak26383	CpG
chr16	55585656	55587590	Peak26385	CpG
chr16	55588301	55611352	Peak26386	CpG
chr16	55613928	55616937	Peak26388	CpG
chr16	55617161	55624485	Peak26389	CpG
chr16	55626814	55628070	Peak26391	CpG
chr16	55630004	55632706	Peak26393	CpG
chr16	55633378	55635521	Peak26394	CpG
chr16	55635943	55638290	Peak26395	CpG
chr16	55638556	55639558	Peak26396	CpG
chr16	55640133	55642844	Peak26397	CpG
chr16	55655634	55669581	Peak26400	CpG_pIC
chr16	55685877	55695922	Peak26406	CpG
chr16	55696867	55700409	Peak26407	CpG
chr16	55700559	55702903	Peak26408	CpG
chr16	55703132	55705441	Peak26409	CpG
chr16	55709255	55717186	Peak26412	CpG_pIC
chr16	55726013	55730418	Peak26415	CpG_pIC
chr16	55735050	55740478	Peak26418	CpG_pIC
chr16	55740604	55744603	Peak26419	CpG_pIC
chr16	55744813	55745812	Peak26420	CpG
chr16	55746094	55748455	Peak26421	CpG_pIC
chr16	55750521	55752391	Peak26422	CpG_pIC
chr16	55752689	55755999	Peak26423	CpG_pIC
chr16	55756833	55760952	Peak26424	CpG
chr16	55761299	55765253	Peak26425	CpG
chr16	55765800	55770974	Peak26426	CpG
chr16	55771383	55775175	Peak26427	CpG_pIC
chr16	55775421	55778250	Peak26428	CpG
chr16	55778868	55783082	Peak26429	CpG
chr1	131048459	131051350	Peak2643	CpG
chr16	55783242	55786448	Peak26430	CpG
chr16	55787792	55790433	Peak26431	CpG_pIC
chr16	55791909	55794013	Peak26432	CpG_pIC
chr16	55795645	55796644	Peak26434	CpG
chr16	55797757	55799897	Peak26435	CpG_pIC
chr16	55800403	55802109	Peak26436	CpG_pIC
chr16	55802523	55803706	Peak26437	CpG
chr16	55803738	55805548	Peak26438	CpG
chr16	55807026	55811167	Peak26440	CpG
chr16	55811752	55815393	Peak26441	CpG
chr16	55815874	55818827	Peak26442	CpG_pIC
[truncated: 5,092 more rows]
