# Supplementary material for: Epigenomics of conventional type-I dendritic cells depicted preferential control of TLR9 versus TLR3 response by NCoR1 through differential IRF3 activation
Source: Cell Mol Life Sci. 2022 Jul 18;79(8):429. doi: 10.1007/s00018-022-04424-w (PMC9293861; doi:10.1007/s00018-022-04424-w)
Supplement: Supplementary file 10 — Table S3: Excel file having NCoR1 peaks cluster with its annotation. (XLSX 3630 KB) [file 18_2022_4424_MOESM10_ESM.xlsx]

## Sheet: Suppl_TableS3
seqnames	start	end	width	strand	PeakID	annotation	geneChr	geneStart	geneEnd	geneLength	geneStrand	geneId	transcriptId	distanceToTSS	ENSEMBL	SYMBOL	GENENAME	Clusters
chr16	24392684	24392852	169	*	peak11786	Promoter	16	24393507	24685183	291677	1	210126	ENSMUST00000231352.1	-655	ENSMUSG00000033306	Lpp	LIM domain containing preferred translocation partner in lipoma	ClusterII
chr14	78748371	78748595	225	*	peak9880	Distal Intergenic	14	78558750	78732776	174027	2	380921	ENSMUST00000226342.2	-15595	ENSMUSG00000034731	Dgkh	diacylglycerol kinase, eta	ClusterII
chr6	48894347	48894547	201	*	peak23608	Promoter	6	48895254	48909188	13935	1	76507	ENSMUST00000031835.13	-707	ENSMUSG00000029811	Aoc1	amine oxidase, copper-containing 1	ClusterII
chr10	117949984	117950152	169	*	peak3934	Distal Intergenic	10	117925459	117948292	22834	1	71067	ENSMUST00000217950.1	24525	ENSMUSG00000112500	4933411E08Rik	RIKEN cDNA 4933411E08 gene	ClusterII
chr12	102354588	102354756	169	*	peak7267	Promoter	12	102354745	102361507	6763	1	217835	ENSMUST00000137249.7	0	ENSMUSG00000044456	Rin3	Ras and Rab interactor 3	ClusterII
chr17	45214529	45214724	196	*	peak13261	Distal Intergenic	17	45408372	45415684	7313	2	71702	ENSMUST00000232900.1	200960	ENSMUSG00000023932	Cdc5l	cell division cycle 5-like (S. pombe)	ClusterII
chr13	37979218	37979476	259	*	peak7896	Exon (ENSMUST00000021864.7/107513, exon 8 of 8)	13	37987662	37993704	6043	2	107513	ENSMUST00000224399.1	14228	ENSMUSG00000021427	Ssr1	signal sequence receptor, alpha	ClusterII
chr13	98803172	98803340	169	*	peak8642	Intron (ENSMUST00000225263.1/ENSMUST00000225263.1, intron 1 of 1)	13	98751235	98815153	63919	2	218503	ENSMUST00000225094.1	11813	ENSMUSG00000041685	Fcho2	FCH domain only 2	ClusterII
chr2	122630043	122630211	169	*	peak17164	Promoter	2	122630625	122632704	2080	1	214616	ENSMUST00000149090.1	-414	NA	Spata5l1	spermatogenesis associated 5-like 1	ClusterII
chr11	4659935	4660103	169	*	peak4151	Intron (ENSMUST00000070257.13/75452, intron 8 of 19)	11	4637747	4685699	47953	1	75452	ENSMUST00000109930.2	22188	ENSMUSG00000020412	Ascc2	activating signal cointegrator 1 complex subunit 2	ClusterII
chr10	62946865	62947033	169	*	peak3107	Promoter	10	62947026	62974185	27160	1	327762	ENSMUST00000131422.7	0	ENSMUSG00000036875	Dna2	DNA replication helicase/nuclease 2	ClusterII
chr1	74506333	74506501	169	*	peak692	Promoter	1	74499956	74506283	6328	2	319651	ENSMUST00000187590.1	-50	ENSMUSG00000033364	Usp37	ubiquitin specific peptidase 37	ClusterII
chr7	118157184	118157352	169	*	peak26207	Exon (ENSMUST00000032891.14/233789, exon 43 of 63)	7	118140785	118141799	1015	2	233789	ENSMUST00000178025.1	-15385	ENSMUSG00000030655	Smg1	SMG1 homolog, phosphatidylinositol 3-kinase-related kinase (C. elegans)	ClusterII
chr11	69418511	69418679	169	*	peak5057	Downstream (2-3kb)	11	69398508	69413675	15168	2	216850	ENSMUST00000094077.4	-4836	ENSMUSG00000018476	Kdm6b	KDM1 lysine (K)-specific demethylase 6B	ClusterII
chr19	43912903	43913078	176	*	peak15476	Promoter	19	43847967	43912392	64426	2	71972	ENSMUST00000026209.4	-511	ENSMUSG00000025195	Dnmbp	dynamin binding protein	ClusterII
chr9	74954003	74954171	169	*	peak29100	Promoter	9	74953072	74953990	919	1	235493	ENSMUST00000216125.1	931	ENSMUSG00000034858	Fam214a	family with sequence similarity 214, member A	ClusterII
chr2	62460905	62461112	208	*	peak16547	Exon (ENSMUST00000136879.1/ENSMUST00000136879.1, exon 2 of 5)	2	62476571	62480678	4108	2	14526	ENSMUST00000155624.1	19566	ENSMUSG00000000394	Gcg	glucagon	ClusterII
chr3	116860486	116860664	179	*	peak19027	Promoter	3	116859567	116890973	31407	1	20321	ENSMUST00000199626.1	919	ENSMUSG00000033386	Frrs1	ferric-chelate reductase 1	ClusterII
chr11	54728492	54728660	169	*	peak4787	Intron (ENSMUST00000064104.12/72729, intron 3 of 5)	11	54740463	54760339	19877	2	72729	ENSMUST00000123424.1	31679	ENSMUSG00000052298	Cdc42se2	CDC42 small effector 2	ClusterII
chr9	74951957	74952151	195	*	peak29099	Promoter	9	74952884	74955684	2801	1	235493	ENSMUST00000216809.1	-733	ENSMUSG00000034858	Fam214a	family with sequence similarity 214, member A	ClusterII
chr5	21711635	21711832	198	*	peak21493	Distal Intergenic	5	21662903	21701396	38494	2	242864	ENSMUST00000060899.8	-10239	ENSMUSG00000044968	Napepld	N-acyl phosphatidylethanolamine phospholipase D	ClusterII
chr9	44175581	44175846	266	*	peak28473	Intron (ENSMUST00000206720.1/12402, intron 2 of 15)	9	44169020	44185965	16946	2	12402	ENSMUST00000206629.1	10119	ENSMUSG00000034342	Cbl	Casitas B-lineage lymphoma	ClusterII
chr17	26750102	26750270	169	*	peak12963	Intron (ENSMUST00000062519.13/77128, intron 4 of 8)	17	26742984	26758187	15204	1	77128	ENSMUST00000132972.1	7118	ENSMUSG00000048249	Crebrf	CREB3 regulatory factor	ClusterII
chr6	54068963	54069131	169	*	peak23723	Intron (ENSMUST00000046856.13/69993, intron 1 of 12)	6	54097720	54220537	122818	1	69993	ENSMUST00000204410.1	-28589	ENSMUSG00000004633	Chn2	chimerin 2	ClusterII
chr7	140941635	140941861	227	*	peak26526	Promoter	7	140941581	140947664	6084	1	212974	ENSMUST00000079403.10	54	ENSMUSG00000062031	Pgghg	protein glucosylgalactosylhydroxylysine glucosidase	ClusterII
chr8	13676600	13676768	169	*	peak26721	Promoter	8	13595810	13677451	81642	2	19414	ENSMUST00000154454.7	683	ENSMUSG00000031453	Rasa3	RAS p21 protein activator 3	ClusterII
chr15	7835559	7835727	169	*	peak10201	Exon (ENSMUST00000022744.4/14573, exon 3 of 3)	15	7810846	7837575	26730	1	14573	ENSMUST00000022744.4	24713	ENSMUSG00000022144	Gdnf	glial cell line derived neurotrophic factor	ClusterII
chr5	114784694	114784862	169	*	peak22577	Intron (ENSMUST00000102578.10/68420, intron 1 of 14)	5	114786045	114803611	17567	1	68420	ENSMUST00000137519.1	-1183	ENSMUSG00000041870	Ankrd13a	ankyrin repeat domain 13a	ClusterII
chr15	77608378	77608546	169	*	peak10935	Distal Intergenic	15	77583819	77596125	12307	2	328561	ENSMUST00000089465.5	-12253	ENSMUSG00000050014	Apol10b	apolipoprotein L 10B	ClusterII
chr5	92279819	92279996	178	*	peak22243	Distal Intergenic	5	92257659	92278170	20512	2	67111	ENSMUST00000113102.9	-1649	ENSMUSG00000029413	Naaa	N-acylethanolamine acid amidase	ClusterII
chr9	107554838	107555006	169	*	peak29426	Promoter	9	107554583	107562263	7681	1	56289	ENSMUST00000010211.6	255	ENSMUSG00000010067	Rassf1	Ras association (RalGDS/AF-6) domain family member 1	ClusterII
chr7	75318371	75318539	169	*	peak25548	Exon (ENSMUST00000205989.1/68954, exon 3 of 3)	7	75114894	75309262	194369	2	64176	ENSMUST00000165175.7	-9109	ENSMUSG00000053025	Sv2b	synaptic vesicle glycoprotein 2 b	ClusterII
chr16	55687578	55687774	197	*	peak12317	Distal Intergenic	16	55811375	55822138	10764	2	80859	ENSMUST00000114458.7	134364	ENSMUSG00000035356	Nfkbiz	nuclear factor of kappa light polypeptide gene enhancer in B cells inhibitor, zeta	ClusterII
chr14	75068993	75069161	169	*	peak9818	Distal Intergenic	14	75036622	75052525	15904	1	271221	ENSMUST00000228689.1	32371	ENSMUSG00000034959	Rubcnl	RUN and cysteine rich domain containing beclin 1 interacting protein like	ClusterII
chr10	117285088	117285256	169	*	peak3903	Downstream (2-3kb)	10	117277331	117282321	4991	2	17105	ENSMUST00000092163.8	-2767	ENSMUSG00000069516	Lyz2	lysozyme 2	ClusterII
chrX	13498935	13499137	203	*	peak29787	Distal Intergenic	20	13521782	13526768	4987	2	12361	ENSMUST00000115435.8	27631	ENSMUSG00000031012	Cask	calcium/calmodulin-dependent serine protein kinase (MAGUK family)	ClusterII
chr14	31015332	31015500	169	*	peak9244	Promoter	14	31016206	31016281	76	2	100217423	ENSMUST00000104609.1	781	NA	Snord19	small nucleolar RNA, C/D box 19	ClusterII
chr12	31686771	31687028	258	*	peak6403	Intron (ENSMUST00000036862.4/238123, intron 6 of 22)	12	31706867	31713926	7060	2	73010	ENSMUST00000057783.4	26898	ENSMUSG00000044067	Gpr22	G protein-coupled receptor 22	ClusterII
chr4	89458783	89459011	229	*	peak20323	Intron (ENSMUST00000139272.1/102633081, intron 2 of 3)	4	89421848	89463487	41640	1	102633081	ENSMUST00000139272.1	36935	NA	Gm12610	predicted gene 12610	ClusterII
chr19	45559313	45559512	200	*	peak15515	Intron (ENSMUST00000026239.6/56626, intron 2 of 8)	19	45552275	45560531	8257	2	56626	ENSMUST00000026239.6	1019	ENSMUSG00000025218	Poll	polymerase (DNA directed), lambda	ClusterII
chr19	32238795	32238963	169	*	peak15249	Promoter	19	32160158	32238812	78655	2	208449	ENSMUST00000149107.7	0	ENSMUSG00000040451	Sgms1	sphingomyelin synthase 1	ClusterII
chr8	70635286	70635513	228	*	peak27167	Distal Intergenic	8	70629394	70632456	3063	2	23886	ENSMUST00000110103.1	-2830	ENSMUSG00000038508	Gdf15	growth differentiation factor 15	ClusterII
chr12	4430523	4430691	169	*	peak6212	Intron (ENSMUST00000085814.4/17977, intron 1 of 22)	12	4339111	4416807	77697	2	17977	ENSMUST00000219715.1	-13716	ENSMUSG00000020647	Ncoa1	nuclear receptor coactivator 1	ClusterII
chr5	124859620	124859788	169	*	peak22791	Intron (ENSMUST00000036206.13/215707, intron 1 of 3)	5	124835894	124861883	25990	2	215707	ENSMUST00000135495.7	2095	ENSMUSG00000037979	Ccdc92	coiled-coil domain containing 92	ClusterII
chr2	128221140	128221446	307	*	peak17276	Intron (ENSMUST00000225087.1/100043424, intron 3 of 6)	2	128128131	128128737	607	1	12125	ENSMUST00000132201.1	93009	ENSMUSG00000027381	Bcl2l11	BCL2-like 11 (apoptosis facilitator)	ClusterII
chr10	34532637	34532846	210	*	peak2750	Intron (ENSMUST00000019913.14/14302, intron 2 of 8)	10	34483532	34606280	122749	1	14302	ENSMUST00000215594.1	49105	ENSMUSG00000019779	Frk	fyn-related kinase	ClusterII
chr6	120155615	120155783	169	*	peak24427	Intron (ENSMUST00000112711.8/29862, intron 1 of 3)	6	120193823	120200334	6512	1	29862	ENSMUST00000035244.5	-38040	ENSMUSG00000041377	Ninj2	ninjurin 2	ClusterII
chr2	60299459	60299627	169	*	peak16505	Intron (ENSMUST00000112533.7/17076, intron 33 of 34)	2	60251993	60284488	32496	2	66205	ENSMUST00000074606.10	-14971	ENSMUSG00000060703	Cd302	CD302 antigen	ClusterII
chr10	99448232	99448466	235	*	peak3776	Distal Intergenic	10	99609171	99658134	48964	1	100504202	ENSMUST00000218263.1	-160705	ENSMUSG00000111962	Gm20110	predicted gene, 20110	ClusterII
chr6	51523899	51524067	169	*	peak23658	Promoter	6	51523901	51590679	66779	1	71982	ENSMUST00000049152.14	0	ENSMUSG00000038301	Snx10	sorting nexin 10	ClusterII
chr8	83081093	83081261	169	*	peak27324	Intron (ENSMUST00000078525.6/330812, intron 6 of 6)	8	83165352	83272422	107071	1	71310	ENSMUST00000034145.10	-84091	ENSMUSG00000031709	Tbc1d9	TBC1 domain family, member 9	ClusterII
chr15	74934241	74934409	169	*	peak10874	Intron (ENSMUST00000230877.1/ENSMUST00000230877.1, intron 3 of 4)	15	74955051	74959903	4853	1	17069	ENSMUST00000188866.6	-20642	ENSMUSG00000022587	Ly6e	lymphocyte antigen 6 complex, locus E	ClusterII
chr9	15289371	15289637	267	*	peak28154	Exon (ENSMUST00000216077.1/ENSMUST00000216077.1, exon 1 of 1)	9	15260351	15279931	19581	2	234959	ENSMUST00000034411.9	-9440	ENSMUSG00000031935	Med17	mediator complex subunit 17	ClusterII
chr4	8594137	8594305	169	*	peak19531	Intron (ENSMUST00000060232.7/59021, intron 6 of 7)	4	8535644	8607778	72135	1	59021	ENSMUST00000060232.7	58493	ENSMUSG00000047187	Rab2a	RAB2A, member RAS oncogene family	ClusterII
chr6	87720919	87721087	169	*	peak24045	Distal Intergenic	6	87730869	87734017	3149	1	58229	ENSMUST00000160743.1	-9782	ENSMUSG00000068263	Efcc1	EF hand and coiled-coil domain containing 1	ClusterII
chr14	67886963	67887131	169	*	peak9696	Intron (ENSMUST00000039135.5/68813, intron 1 of 51)	14	67859636	67859745	110	2	102465310	ENSMUST00000183732.1	-27218	ENSMUSG00000098866	Mir6539	microRNA 6539	ClusterII
chr11	45752736	45752904	169	*	peak4616	Distal Intergenic	11	45808087	45841171	33085	1	100009664	ENSMUST00000137002.1	-55183	NA	F630206G17Rik	RIKEN cDNA F630206G17 gene	ClusterII
chrX	169981032	169981226	195	*	peak30433	Intron (ENSMUST00000112107.7/17318, intron 4 of 9)	20	169979451	169990798	11348	1	17318	ENSMUST00000079443.5	1581	ENSMUSG00000035299	Mid1	midline 1	ClusterII
chr1	173426433	173426601	169	*	peak1957	Intron (ENSMUST00000147604.7/383619, intron 4 of 11)	1	173420598	173459719	39122	1	383619	ENSMUST00000173023.1	5835	ENSMUSG00000037860	Aim2	absent in melanoma 2	ClusterII
chr11	58189665	58189859	195	*	peak4837	Distal Intergenic	11	58199556	58207591	8036	1	16145	ENSMUST00000035266.10	-9697	ENSMUSG00000078853	Igtp	interferon gamma induced GTPase	ClusterII
chr15	67147421	67147589	169	*	peak10806	Intron (ENSMUST00000229028.1/20442, intron 2 of 8)	15	67114238	67129023	14786	2	20442	ENSMUST00000230150.1	-18398	ENSMUSG00000013846	St3gal1	ST3 beta-galactoside alpha-2,3-sialyltransferase 1	ClusterII
chr18	35540097	35540265	169	*	peak14081	Distal Intergenic	18	35554492	35554632	141	1	100316700	ENSMUST00000157434.1	-14227	ENSMUSG00000105743	Mir1949	microRNA 1949	ClusterII
chr11	70221702	70221901	200	*	peak5092	Promoter	11	70219176	70221064	1889	2	69309	ENSMUST00000190533.1	-638	ENSMUSG00000044367	Slc16a13	solute carrier family 16 (monocarboxylic acid transporters), member 13	ClusterII
chrX	98881197	98881365	169	*	peak30106	Intron (ENSMUST00000033560.8/94190, intron 2 of 24)	20	98873726	98890384	16659	2	94190	ENSMUST00000140598.1	9019	ENSMUSG00000031214	Ophn1	oligophrenin 1	ClusterII
chr15	5574500	5574668	169	*	peak10150	Intron (ENSMUST00000211750.1/71432, intron 3 of 8)	15	5496318	5594983	98666	1	71432	ENSMUST00000228069.1	78182	ENSMUSG00000110018	5430437J10Rik	RIKEN cDNA 5430437J10 gene	ClusterII
chr11	119085878	119086046	169	*	peak6099	Promoter	11	119077573	119086221	8649	2	12418	ENSMUST00000026665.7	175	ENSMUSG00000039989	Cbx4	chromobox 4	ClusterII
chr13	51736676	51736880	205	*	peak8143	Intron (ENSMUST00000110040.8/20354, intron 2 of 16)	13	51701250	51734763	33514	2	20354	ENSMUST00000110039.1	-1913	ENSMUSG00000021451	Sema4d	sema domain, immunoglobulin domain (Ig), transmembrane domain (TM) and short cytoplasmic domain, (semaphorin) 4D	ClusterII
chr5	72554418	72554586	169	*	peak22047	Exon (ENSMUST00000197676.1/ENSMUST00000197676.1, exon 1 of 1)	5	72550222	72559412	9191	2	100978	ENSMUST00000134452.7	4826	ENSMUSG00000072889	Nfxl1	nuclear transcription factor, X-box binding-like 1	ClusterII
chr8	126083148	126083316	169	*	peak27972	Distal Intergenic	8	125995436	126030683	35248	1	16525	ENSMUST00000212831.1	87712	ENSMUSG00000033998	Kcnk1	potassium channel, subfamily K, member 1	ClusterII
chr6	22655612	22655840	229	*	peak23293	Distal Intergenic	6	22875502	23052916	177415	1	19283	ENSMUST00000090568.6	-219662	ENSMUSG00000068748	Ptprz1	protein tyrosine phosphatase, receptor type Z, polypeptide 1	ClusterII
chr7	75859909	75860131	223	*	peak25591	Intron (ENSMUST00000171155.3/207952, intron 1 of 2)	7	75848441	75865627	17187	1	207952	ENSMUST00000205887.1	11468	ENSMUSG00000055652	Klhl25	kelch-like 25	ClusterII
chr1	63458260	63458428	169	*	peak579	Intron (ENSMUST00000182642.7/23792, intron 2 of 23)	1	63446211	63596276	150066	1	23792	ENSMUST00000114107.2	12049	ENSMUSG00000025964	Adam23	a disintegrin and metallopeptidase domain 23	ClusterII
chr4	88725538	88725706	169	*	peak20285	Intron (ENSMUST00000233397.1/ENSMUST00000233397.1, intron 2 of 2)	4	88718292	88722465	4174	2	242521	ENSMUST00000094993.2	-3073	ENSMUSG00000070923	Klhl9	kelch-like 9	ClusterII
chr19	40678639	40678819	181	*	peak15407	Intron (ENSMUST00000134063.7/12495, intron 1 of 9)	19	40681667	40723193	41527	1	12495	ENSMUST00000137508.1	-2848	ENSMUSG00000048120	Entpd1	ectonucleoside triphosphate diphosphohydrolase 1	ClusterII
chr1	159041506	159041674	169	*	peak1640	Distal Intergenic	1	158711727	158958367	246641	2	23850	ENSMUST00000159861.8	-83139	ENSMUSG00000073530	Pappa2	pappalysin 2	ClusterII
chr16	91271288	91271456	169	*	peak12540	Exon (ENSMUST00000056882.6/50914, exon 1 of 1)	16	91269772	91271933	2162	1	50914	ENSMUST00000056882.6	1516	ENSMUSG00000046160	Olig1	oligodendrocyte transcription factor 1	ClusterII
chr16	91415454	91415648	195	*	peak12550	Intron (ENSMUST00000160764.1/16155, intron 5 of 5)	16	91406444	91414632	8189	1	16155	ENSMUST00000137612.1	9010	ENSMUSG00000022969	Il10rb	interleukin 10 receptor, beta	ClusterII
chr1	182636156	182636324	169	*	peak2124	Distal Intergenic	1	182565038	182632240	67203	1	170725	ENSMUST00000192671.1	71118	ENSMUSG00000038599	Capn8	calpain 8	ClusterII
chr3	144628677	144628875	199	*	peak19344	Distal Intergenic	3	144577652	144595432	17781	1	93684	ENSMUST00000151086.2	51025	ENSMUSG00000037072	Selenof	selenoprotein F	ClusterII
chr3	98429113	98429281	169	*	peak18792	Exon (ENSMUST00000056096.14/242109, exon 3 of 3)	3	98446608	98457043	10436	2	15495	ENSMUST00000188356.2	27762	ENSMUSG00000095143	Hsd3b4	hydroxy-delta-5-steroid dehydrogenase, 3 beta- and steroid delta-isomerase 4	ClusterII
chr13	46098619	46098828	210	*	peak8071	Distal Intergenic	13	45792329	45965008	172680	2	20238	ENSMUST00000221082.1	-133611	ENSMUSG00000046876	Atxn1	ataxin 1	ClusterII
chr2	15893836	15894004	169	*	peak15897	Intron (ENSMUST00000146205.2/102635496, intron 25 of 38)	2	15526479	16255555	729077	1	102635496	ENSMUST00000146205.2	367357	ENSMUSG00000075520	Malrd1	MAM and LDL receptor class A domain containing 1	ClusterII
chr16	20733663	20733867	205	*	peak11672	Promoter	16	20733503	20734581	1079	1	12667	ENSMUST00000231689.1	160	ENSMUSG00000006958	Chrd	chordin	ClusterII
chr6	50142997	50143165	169	*	peak23626	Intron (ENSMUST00000166318.7/56524, intron 1 of 13)	6	50110860	50180613	69754	1	56524	ENSMUST00000167628.1	32137	ENSMUSG00000038388	Mpp6	membrane protein, palmitoylated 6 (MAGUK p55 subfamily member 6)	ClusterII
chr3	94549118	94549340	223	*	peak18700	Intron (ENSMUST00000029783.15/76742, intron 2 of 11)	3	94519110	94561795	42686	2	76742	ENSMUST00000198426.1	12455	ENSMUSG00000028136	Snx27	sorting nexin family member 27	ClusterII
chr1	171734952	171735152	201	*	peak1902	Distal Intergenic	1	171767127	171801184	34058	1	27218	ENSMUST00000015460.4	-31975	ENSMUSG00000015316	Slamf1	signaling lymphocytic activation molecule family member 1	ClusterII
chr10	37290268	37290436	169	*	peak2767	Distal Intergenic	10	37133375	37138920	5546	2	17118	ENSMUST00000092584.5	-151348	ENSMUSG00000069662	Marcks	myristoylated alanine rich protein kinase C substrate	ClusterII
chr4	54552968	54553136	169	*	peak20002	Distal Intergenic	4	54945048	55008314	63267	1	242466	ENSMUST00000133895.7	-391912	ENSMUSG00000060206	Zfp462	zinc finger protein 462	ClusterII
chr6	125524080	125524248	169	*	peak24564	Distal Intergenic	6	125546774	125592174	45401	1	22371	ENSMUST00000100941.8	-22526	ENSMUSG00000001930	Vwf	Von Willebrand factor	ClusterII
chr11	54878753	54878921	169	*	peak4793	Distal Intergenic	11	54866481	54870307	3827	1	15254	ENSMUST00000117710.1	12272	ENSMUSG00000020267	Hint1	histidine triad nucleotide binding protein 1	ClusterII
chr17	31097752	31097920	169	*	peak13070	Intron (ENSMUST00000024829.6/11307, intron 4 of 14)	17	31125306	31129646	4341	2	21786	ENSMUST00000024827.4	31726	ENSMUSG00000024029	Tff3	trefoil factor 3, intestinal	ClusterII
chr8	126446827	126447049	223	*	peak27978	Exon (ENSMUST00000170518.2/212728, exon 17 of 30)	8	126422528	126425345	2818	1	67892	ENSMUST00000211868.1	24299	ENSMUSG00000051671	Coa6	cytochrome c oxidase assembly factor 6	ClusterII
chr9	66337387	66337555	169	*	peak28976	Distal Intergenic	9	66350450	66374070	23621	1	235439	ENSMUST00000144280.1	-12895	ENSMUSG00000038664	Herc1	HECT and RLD domain containing E3 ubiquitin protein ligase family member 1	ClusterII
chr11	32247267	32247435	169	*	peak4474	Intron (ENSMUST00000124640.7/17168, intron 4 of 10)	11	32241661	32250178	8518	2	17168	ENSMUST00000123411.1	2743	ENSMUSG00000020289	Nprl3	nitrogen permease regulator-like 3	ClusterII
chr9	120674707	120674875	169	*	peak29610	Exon (ENSMUST00000215086.1/ENSMUST00000215086.1, exon 2 of 5)	9	120577346	120578072	727	1	76100	ENSMUST00000064646.4	97361	ENSMUSG00000052658	5830454E08Rik	RIKEN cDNA 5830454E08 gene	ClusterII
chr6	123049805	123049973	169	*	peak24505	Promoter	6	123049962	123071544	21583	1	69810	ENSMUST00000077228.10	0	ENSMUSG00000030147	Clec4b1	C-type lectin domain family 4, member b1	ClusterII
chr1	86263538	86263768	231	*	peak827	Intron (ENSMUST00000113309.8/78795, intron 23 of 24)	1	86244566	86269086	24521	1	78795	ENSMUST00000126579.1	18972	ENSMUSG00000062590	Armc9	armadillo repeat containing 9	ClusterII
chr3	53459672	53459840	169	*	peak18250	Exon (ENSMUST00000198983.1/ENSMUST00000198983.1, exon 1 of 1)	3	53458370	53461983	3614	2	212114	ENSMUST00000129497.1	2143	ENSMUSG00000042997	Nhlrc3	NHL repeat containing 3	ClusterII
chr2	167943088	167943323	236	*	peak17853	Intron (ENSMUST00000147210.7/19246, intron 1 of 6)	2	167951048	167965067	14020	1	19246	ENSMUST00000142717.1	-7725	ENSMUSG00000027540	Ptpn1	protein tyrosine phosphatase, non-receptor type 1	ClusterII
chr19	32169644	32169812	169	*	peak15240	Intron (ENSMUST00000099514.9/208449, intron 5 of 9)	19	32124147	32160223	36077	2	208449	ENSMUST00000134415.1	-9421	ENSMUSG00000040451	Sgms1	sphingomyelin synthase 1	ClusterII
chr7	88192810	88192978	169	*	peak25756	Distal Intergenic	7	88278085	88310888	32804	1	13032	ENSMUST00000032779.11	-85107	ENSMUSG00000030560	Ctsc	cathepsin C	ClusterII
chr3	122273830	122273998	169	*	peak19077	Promoter	3	122274388	122285271	10884	1	99480	ENSMUST00000035776.9	-390	ENSMUSG00000039756	Dnttip2	deoxynucleotidyltransferase, terminal, interacting protein 2	ClusterII
chr15	8511961	8512186	226	*	peak10211	Distal Intergenic	15	8290617	8444463	153847	2	71175	ENSMUST00000052965.7	-67498	ENSMUSG00000022141	Nipbl	NIPBL cohesin loading factor	ClusterII
chr9	7547673	7547841	169	*	peak28075	Distal Intergenic	9	7558456	7568485	10030	1	17394	ENSMUST00000018765.3	-10615	ENSMUSG00000005800	Mmp8	matrix metallopeptidase 8	ClusterII
chr18	24495534	24495702	169	*	peak14002	Intron (ENSMUST00000046206.4/225283, intron 6 of 6)	18	24470869	24477798	6930	1	68046	ENSMUST00000097646.4	24665	ENSMUSG00000024273	2700062C07Rik	RIKEN cDNA 2700062C07 gene	ClusterII
chr14	52256323	52256491	169	*	peak9461	Exon (ENSMUST00000199135.1/ENSMUST00000199135.1, exon 1 of 1)	14	52198151	52257780	59630	2	67772	ENSMUST00000200169.5	1289	ENSMUSG00000053754	Chd8	chromodomain helicase DNA binding protein 8	ClusterII
chr5	65867372	65867572	201	*	peak21978	Exon (ENSMUST00000202471.1/ENSMUST00000202471.1, exon 1 of 1)	5	65863580	65867934	4355	1	74734	ENSMUST00000202591.1	3792	ENSMUSG00000029204	Rhoh	ras homolog family member H	ClusterII
chr4	82617382	82617550	169	*	peak20208	Intron (ENSMUST00000155821.1/18028, intron 1 of 1)	4	82498321	82705750	207430	2	18028	ENSMUST00000155821.1	88200	ENSMUSG00000008575	Nfib	nuclear factor I/B	ClusterII
chr15	8669285	8669453	169	*	peak10213	Intron (ENSMUST00000005493.13/20512, intron 3 of 9)	15	8634726	8651506	16781	2	20512	ENSMUST00000125997.1	-17779	ENSMUSG00000005360	Slc1a3	solute carrier family 1 (glial high affinity glutamate transporter), member 3	ClusterII
chr2	11239700	11239868	169	*	peak15837	Intron (ENSMUST00000028118.8/18761, intron 4 of 17)	2	11248051	11253420	5370	1	18761	ENSMUST00000192461.1	-8183	ENSMUSG00000026778	Prkcq	protein kinase C, theta	ClusterII
chr4	119131516	119131684	169	*	peak20608	Intron (ENSMUST00000030398.9/20525, intron 2 of 9)	4	119108914	119137330	28417	1	20525	ENSMUST00000174372.2	22602	ENSMUSG00000028645	Slc2a1	solute carrier family 2 (facilitated glucose transporter), member 1	ClusterII
chr18	23749781	23749949	169	*	peak13967	Downstream (<1kb)	18	23750447	23752305	1859	2	100502834	ENSMUST00000132571.1	2356	ENSMUSG00000086287	Gm15972	predicted gene 15972	ClusterII
chr2	150786439	150786607	169	*	peak17496	Promoter	2	150786735	150831758	45024	1	110078	ENSMUST00000045441.7	-128	ENSMUSG00000033059	Pygb	brain glycogen phosphorylase	ClusterII
chr5	108104666	108104834	169	*	peak22488	Intron (ENSMUST00000131291.7/17765, intron 16 of 16)	5	108092105	108104039	11935	1	17765	ENSMUST00000129921.2	12561	ENSMUSG00000029267	Mtf2	metal response element binding transcription factor 2	ClusterII
chr10	112863420	112863632	213	*	peak3861	Distal Intergenic	10	112837752	112845385	7634	1	100042639	ENSMUST00000218495.1	25668	NA	Gm3942	predicted gene 3942	ClusterII
chr1	130877974	130878142	169	*	peak1202	Promoter	1	130878158	130880779	2622	1	69169	ENSMUST00000126821.1	-16	ENSMUSG00000042474	Fcmr	Fc fragment of IgM receptor	ClusterII
chr12	8992226	8992394	169	*	peak6240	Intron (ENSMUST00000085745.12/74682, intron 10 of 27)	12	8974869	8985673	10805	1	74682	ENSMUST00000160873.1	17357	ENSMUSG00000066643	Wdr35	WD repeat domain 35	ClusterII
chr5	45474049	45474217	169	*	peak21805	Distal Intergenic	5	45493374	45512691	19318	1	66988	ENSMUST00000046122.10	-19157	ENSMUSG00000039682	Lap3	leucine aminopeptidase 3	ClusterII
chr13	9419268	9419464	197	*	peak7547	Intron (ENSMUST00000174552.7/208440, intron 1 of 36)	13	9276982	9666178	389197	1	208440	ENSMUST00000166299.1	142286	ENSMUSG00000048264	Dip2c	disco interacting protein 2 homolog C	ClusterII
chr17	51051644	51051812	169	*	peak13391	Intron (ENSMUST00000024717.9/72238, intron 2 of 21)	17	50953993	50984626	30634	2	72238	ENSMUST00000224123.1	-67018	ENSMUSG00000023923	Tbc1d5	TBC1 domain family, member 5	ClusterII
chr11	95291067	95291235	169	*	peak5611	Promoter	11	95284141	95291037	6897	2	217127	ENSMUST00000149356.1	-30	ENSMUSG00000038909	Kat7	K(lysine) acetyltransferase 7	ClusterII
chr6	67168800	67168968	169	*	peak23832	Distal Intergenic	6	67238176	67271272	33097	1	66870	ENSMUST00000204810.1	-69208	ENSMUSG00000036371	Serbp1	serpine1 mRNA binding protein 1	ClusterII
chr3	37567298	37567466	169	*	peak18166	Intron (ENSMUST00000108112.9/57815, intron 15 of 15)	3	37573618	37579090	5473	1	57815	ENSMUST00000132958.2	-6152	ENSMUSG00000027722	Spata5	spermatogenesis associated 5	ClusterII
chr15	81652614	81652782	169	*	peak11095	Distal Intergenic	15	81644850	81649182	4333	1	328572	ENSMUST00000206431.1	7764	ENSMUSG00000055024	Ep300	E1A binding protein p300	ClusterII
chrX	169173773	169173986	214	*	peak30418	Intron (ENSMUST00000033721.12/11856, intron 1 of 12)	20	169176114	169187200	11087	2	11704	ENSMUST00000066112.11	13214	ENSMUSG00000031354	Amelx	amelogenin, X-linked	ClusterII
chr13	41351545	41351713	169	*	peak7930	Intron (ENSMUST00000021794.13/18003, intron 2 of 7)	13	41309920	41359247	49328	2	18003	ENSMUST00000163623.2	7534	ENSMUSG00000021365	Nedd9	neural precursor cell expressed, developmentally down-regulated gene 9	ClusterII
chr1	19527583	19527751	169	*	peak62	Distal Intergenic	1	19213879	19219253	5375	1	21419	ENSMUST00000186972.1	313704	ENSMUSG00000025927	Tfap2b	transcription factor AP-2 beta	ClusterII
chrX	157597735	157597903	169	*	peak30320	Promoter	20	157591057	157598643	7587	2	270669	ENSMUST00000152826.2	740	ENSMUSG00000046873	Mbtps2	membrane-bound transcription factor peptidase, site 2	ClusterII
chr19	42779154	42779322	169	*	peak15461	Promoter	19	42755196	42778647	23452	2	192236	ENSMUST00000026194.14	-507	ENSMUSG00000025188	Hps1	HPS1, biogenesis of lysosomal organelles complex 3 subunit 1	ClusterII
chrX	106622625	106622822	198	*	peak30186	Intron (ENSMUST00000101296.8/331493, intron 1 of 6)	20	106574346	106603679	29334	2	58861	ENSMUST00000113480.1	-18946	ENSMUSG00000052821	Cysltr1	cysteinyl leukotriene receptor 1	ClusterII
chr9	61031957	61032125	169	*	peak28818	Distal Intergenic	9	61017069	61019797	2729	1	330956	ENSMUST00000216854.1	14888	ENSMUSG00000111290	Gm5122	predicted gene 5122	ClusterII
chr2	43511554	43511722	169	*	peak16316	Distal Intergenic	2	43555329	43563496	8168	1	70789	ENSMUST00000138540.1	-43607	ENSMUSG00000026866	Kynu	kynureninase	ClusterII
chrX	42475546	42475731	186	*	peak29935	Distal Intergenic	20	42502453	42523697	21245	1	20400	ENSMUST00000129855.7	-26722	ENSMUSG00000005696	Sh2d1a	SH2 domain containing 1A	ClusterII
chr16	50577601	50577813	213	*	peak12253	Distal Intergenic	16	50590503	50654166	63664	1	75211	ENSMUST00000231324.1	-12690	ENSMUSG00000116848	4930542D17Rik	RIKEN cDNA 4930542D17 gene	ClusterII
chr13	20428407	20428575	169	*	peak7646	Intron (ENSMUST00000072519.6/140580, intron 15 of 21)	13	20472726	20592444	119719	1	140580	ENSMUST00000180767.1	-44151	ENSMUSG00000041112	Elmo1	engulfment and cell motility 1	ClusterII
chr11	4831110	4831278	169	*	peak4155	Intron (ENSMUST00000109910.8/18016, intron 1 of 15)	11	4781937	4833133	51197	2	18016	ENSMUST00000109908.7	1855	ENSMUSG00000009073	Nf2	neurofibromin 2	ClusterII
chr18	15650160	15650328	169	*	peak13940	Intron (ENSMUST00000053017.12/71367, intron 1 of 3)	18	15451924	15718046	266123	2	71367	ENSMUST00000053017.12	67718	ENSMUSG00000047161	Chst9	carbohydrate (N-acetylgalactosamine 4-0) sulfotransferase 9	ClusterII
chr13	107867013	107867181	169	*	peak8813	Intron (ENSMUST00000225822.1/67263, intron 1 of 12)	13	107724617	107890064	165448	2	67263	ENSMUST00000225822.1	22883	ENSMUSG00000032846	Zswim6	zinc finger SWIM-type containing 6	ClusterII
chr16	18195301	18195469	169	*	peak11635	Distal Intergenic	16	18207822	18213533	5712	2	66779	ENSMUST00000232008.1	18064	ENSMUSG00000116557	4933432I09Rik	RIKEN cDNA 4933432I09 gene	ClusterII
chr2	26459055	26459223	169	*	peak16047	Exon (ENSMUST00000133463.1/100125929, exon 3 of 3)	2	26462218	26462747	530	2	18128	ENSMUST00000132941.1	3524	ENSMUSG00000026923	Notch1	notch 1	ClusterII
chr18	7004796	7004964	169	*	peak13882	Promoter	18	6934518	7004780	70263	2	210719	ENSMUST00000079788.6	-16	ENSMUSG00000061013	Mkx	mohawk homeobox	ClusterII
chr9	61960556	61960724	169	*	peak28861	Intron (ENSMUST00000135050.1/74090, intron 4 of 4)	9	61917280	61946774	29495	2	71819	ENSMUST00000034815.8	-13782	ENSMUSG00000032254	Kif23	kinesin family member 23	ClusterII
chr9	35183486	35183654	169	*	peak28339	Downstream (<1kb)	9	35124408	35176061	51654	2	69305	ENSMUST00000034539.11	-7425	ENSMUSG00000032040	Dcps	decapping enzyme, scavenger	ClusterII
chr18	56888911	56889079	169	*	peak14341	Intron (ENSMUST00000102912.7/320253, intron 1 of 4)	18	56803669	56925515	121847	2	320253	ENSMUST00000153044.1	36436	ENSMUSG00000032656	2021-03-03	membrane-associated ring finger (C3HC4) 3	ClusterII
chr4	8645655	8645823	169	*	peak19533	Distal Intergenic	4	8690406	8755906	65501	1	320790	ENSMUST00000170457.1	-44583	ENSMUSG00000041235	Chd7	chromodomain helicase DNA binding protein 7	ClusterII
chr16	32042275	32042443	169	*	peak11944	Intron (ENSMUST00000023467.8/224105, intron 5 of 14)	16	32033085	32044000	10916	2	224105	ENSMUST00000125019.1	1557	ENSMUSG00000022781	Pak2	p21 (RAC1) activated kinase 2	ClusterII
chr15	84256356	84256524	169	*	peak11152	Promoter	15	84257140	84290434	33295	1	170736	ENSMUST00000146020.1	-616	ENSMUSG00000022438	Parvb	parvin, beta	ClusterII
chr15	64382804	64382972	169	*	peak10751	Promoter	15	64088539	64382919	294381	2	13196	ENSMUST00000177374.7	0	ENSMUSG00000022377	Asap1	ArfGAP with SH3 domain, ankyrin repeat and PH domain1	ClusterII
chr5	137696002	137696170	169	*	peak22943	Distal Intergenic	5	137653875	137684726	30852	2	231801	ENSMUST00000151839.1	-11276	ENSMUSG00000029722	Agfg2	ArfGAP with FG repeats 2	ClusterII
chr5	103795674	103795842	169	*	peak22441	Intron (ENSMUST00000126335.1/17355, intron 4 of 6)	5	103784359	103811595	27237	1	17355	ENSMUST00000152145.1	11315	ENSMUSG00000029313	Aff1	AF4/FMR2 family, member 1	ClusterII
chr8	25025584	25025752	169	*	peak26794	Exon (ENSMUST00000084031.5/330723, exon 9 of 9)	8	25017307	25022890	5584	1	69742	ENSMUST00000210536.1	8277	ENSMUSG00000031556	Tm2d2	TM2 domain containing 2	ClusterII
chr14	26564338	26564506	169	*	peak9190	Distal Intergenic	14	26573856	26630583	56728	1	211922	ENSMUST00000224248.1	-9350	ENSMUSG00000040818	Dennd6a	DENN/MADD domain containing 6A	ClusterII
chr12	4702278	4702446	169	*	peak6214	Intron (ENSMUST00000062580.7/20403, intron 31 of 38)	12	4696939	4701365	4427	1	20403	ENSMUST00000219308.1	5339	ENSMUSG00000020640	Itsn2	intersectin 2	ClusterII
chr10	101851455	101851623	169	*	peak3789	Intron (ENSMUST00000146230.7/67569, intron 1 of 2)	10	101772692	101772772	81	1	100526516	ENSMUST00000175211.1	78763	ENSMUSG00000092952	Mir3059	microRNA 3059	ClusterII
chr2	128745841	128746009	169	*	peak17308	Intron (ENSMUST00000014505.4/17289, intron 4 of 18)	2	128771313	128802678	31366	1	17289	ENSMUST00000140221.1	-25304	ENSMUSG00000014361	Mertk	MER proto-oncogene tyrosine kinase	ClusterII
chr16	55583649	55583817	169	*	peak12308	Distal Intergenic	16	55494731	55494797	67	1	100628589	ENSMUST00000175551.1	88918	ENSMUSG00000093292	Mir5118	microRNA 5118	ClusterII
chr4	23657831	23658007	177	*	peak19679	Distal Intergenic	4	24496451	24581338	84888	1	212377	ENSMUST00000173079.7	-838444	ENSMUSG00000045751	Mms22l	MMS22-like, DNA repair protein	ClusterII
chr4	126309958	126310126	169	*	peak20720	Intron (ENSMUST00000070132.6/329941, intron 3 of 3)	4	126300530	126309785	9256	1	329941	ENSMUST00000128435.1	9428	ENSMUSG00000056174	Col8a2	collagen, type VIII, alpha 2	ClusterII
chr12	17591375	17591543	169	*	peak6312	Distal Intergenic	12	17549458	17550077	620	1	18263	ENSMUST00000222250.1	41917	ENSMUSG00000011179	Odc1	ornithine decarboxylase, structural 1	ClusterII
chr16	95896132	95896300	169	*	peak12646	Intron (ENSMUST00000233116.1/69776, intron 2 of 4)	16	95831122	95898713	67592	2	69776	ENSMUST00000232930.1	2413	ENSMUSG00000117232	1600002D24Rik	RIKEN cDNA 1600002D24 gene	ClusterII
chr3	89473995	89474163	169	*	peak18649	Distal Intergenic	3	89459571	89469006	9436	1	68603	ENSMUST00000184515.1	14424	ENSMUSG00000027952	Pmvk	phosphomevalonate kinase	ClusterII
chr3	87338138	87338306	169	*	peak18571	Distal Intergenic	3	87357881	87371073	13193	1	11801	ENSMUST00000015998.7	-19575	ENSMUSG00000015854	Cd5l	CD5 antigen-like	ClusterII
chr18	79327743	79327911	169	*	peak14658	Distal Intergenic	18	78750380	79109391	359012	2	240427	ENSMUST00000025430.10	-218352	ENSMUSG00000024548	Setbp1	SET binding protein 1	ClusterII
chr10	34281365	34281533	169	*	peak2748	Promoter	10	34282190	34285275	3086	1	22110	ENSMUST00000061372.6	-657	ENSMUSG00000047514	Tspyl1	testis-specific protein, Y-encoded-like 1	ClusterII
chr9	50604478	50604646	169	*	peak28623	Promoter	9	50603910	50605320	1411	1	30057	ENSMUST00000044051.5	568	ENSMUSG00000039016	Timm8b	translocase of inner mitochondrial membrane 8B	ClusterII
chr2	41639185	41639401	217	*	peak16315	Intron (ENSMUST00000052550.12/94217, intron 7 of 90)	2	40801393	41789078	987686	2	94217	ENSMUST00000167270.4	149677	ENSMUSG00000049252	Lrp1b	low density lipoprotein-related protein 1B	ClusterII
chr2	31069610	31069778	169	*	peak16143	Intron (ENSMUST00000073879.11/14269, intron 6 of 13)	2	31033091	31055444	22354	2	14269	ENSMUST00000128431.2	-14166	ENSMUSG00000075415	Fnbp1	formin binding protein 1	ClusterII
chr1	64101461	64101670	210	*	peak589	Intron (ENSMUST00000114086.7/93691, intron 1 of 3)	1	64041926	64121482	79557	2	93691	ENSMUST00000055001.9	19812	ENSMUSG00000025959	Klf7	Kruppel-like factor 7 (ubiquitous)	ClusterII
chr15	101189944	101190112	169	*	peak11377	Intron (ENSMUST00000000544.11/11479, intron 1 of 8)	15	101193869	101193931	63	1	102466774	ENSMUST00000199512.1	-3757	ENSMUSG00000106563	Mir6962	microRNA 6962	ClusterII
chr12	10658606	10658774	169	*	peak6246	Distal Intergenic	12	10526775	10531098	4324	1	328061	ENSMUST00000218017.1	131831	ENSMUSG00000112792	Gm38407	predicted gene, 38407	ClusterII
chr14	40930183	40930404	222	*	peak9329	Intron (ENSMUST00000047652.5/52588, intron 2 of 8)	14	40915241	40934316	19076	2	52588	ENSMUST00000224349.1	3912	ENSMUSG00000037824	Tspan14	tetraspanin 14	ClusterII
chr4	125114924	125115092	169	*	peak20701	Distal Intergenic	4	125107976	125109428	1453	1	70088	ENSMUST00000155212.1	6948	ENSMUSG00000028863	Meaf6	MYST/Esa1-associated factor 6	ClusterII
chr3	126696744	126696912	169	*	peak19131	Intron (ENSMUST00000106402.7/108058, intron 3 of 19)	3	126778167	126784772	6606	1	108058	ENSMUST00000134987.2	-81255	ENSMUSG00000053819	Camk2d	calcium/calmodulin-dependent protein kinase II, delta	ClusterII
chr9	7786717	7786885	169	*	peak28093	Intron (ENSMUST00000052865.15/71929, intron 2 of 4)	9	7784390	7784440	51	1	100885830	ENSMUST00000175907.1	2327	ENSMUSG00000093615	Mir5618	microRNA 5618	ClusterII
chr17	27652243	27652443	201	*	peak12979	Distal Intergenic	17	27655509	27708659	53151	1	23969	ENSMUST00000114873.7	-3066	ENSMUSG00000040276	Pacsin1	protein kinase C and casein kinase substrate in neurons 1	ClusterII
chr8	72295766	72295934	169	*	peak27207	Distal Intergenic	8	72319033	72321656	2624	1	16598	ENSMUST00000067912.7	-23099	ENSMUSG00000055148	Klf2	Kruppel-like factor 2 (lung)	ClusterII
chr7	132305682	132305850	169	*	peak26458	Intron (ENSMUST00000124096.7/14183, intron 2 of 6)	7	132315664	132318291	2628	1	100043682	ENSMUST00000207036.1	-9814	ENSMUSG00000109270	Gm10584	predicted gene 10584	ClusterII
chr13	98724289	98724457	169	*	peak8638	Exon (ENSMUST00000099277.11/218503, exon 27 of 27)	13	98724821	98735780	10960	2	218503	ENSMUST00000225318.1	11323	ENSMUSG00000041685	Fcho2	FCH domain only 2	ClusterII
chr2	125666407	125666575	169	*	peak17200	Intron (ENSMUST00000110480.7/271849, intron 2 of 8)	2	125673095	125674785	1691	1	58521	ENSMUST00000164756.3	-6520	ENSMUSG00000091337	Eid1	EP300 interacting inhibitor of differentiation 1	ClusterII
chr1	161561409	161561577	169	*	peak1695	Distal Intergenic	1	161494655	161505290	10636	1	240873	ENSMUST00000086084.1	66754	ENSMUSG00000066755	Tnfsf18	tumor necrosis factor (ligand) superfamily, member 18	ClusterII
chr7	114302801	114303031	231	*	peak26175	Distal Intergenic	7	114264606	114276118	11513	2	26440	ENSMUST00000033008.9	-26683	ENSMUSG00000030751	Psma1	proteasome (prosome, macropain) subunit, alpha type 1	ClusterII
chr15	66815326	66815494	169	*	peak10780	Intron (ENSMUST00000065916.13/21819, intron 41 of 47)	15	66780864	66812593	31730	2	20491	ENSMUST00000100572.9	-2733	ENSMUSG00000022372	Sla	src-like adaptor	ClusterII
chr2	166505493	166505726	234	*	peak17797	Exon (ENSMUST00000226870.1/ENSMUST00000226870.1, exon 2 of 5)	2	166447451	166459232	11782	1	319684	ENSMUST00000127920.1	58042	NA	5031425F14Rik	RIKEN cDNA 5031425F14 gene	ClusterII
chr10	120979550	120979718	169	*	peak3980	Promoter	10	120923852	120979332	55481	2	380664	ENSMUST00000119093.1	-218	ENSMUSG00000048661	Lemd3	LEM domain containing 3	ClusterII
chr8	78717171	78717339	169	*	peak27269	Intron (ENSMUST00000209490.1/76775, intron 8 of 9)	8	78697174	78728576	31403	1	76775	ENSMUST00000210132.1	19997	ENSMUSG00000031684	Slc10a7	solute carrier family 10 (sodium/bile acid cotransporter family), member 7	ClusterII
chr8	49526119	49526287	169	*	peak27054	Intron (ENSMUST00000212179.1/ENSMUST00000212179.1, intron 8 of 9)	8	48646261	48843951	197691	2	23965	ENSMUST00000211812.1	-682168	ENSMUSG00000031561	Tenm3	teneurin transmembrane protein 3	ClusterII
chr9	87098175	87098343	169	*	peak29213	Distal Intergenic	9	87058939	87077381	18443	1	266690	ENSMUST00000174294.2	39236	ENSMUSG00000032872	Cyb5r4	cytochrome b5 reductase 4	ClusterII
chr14	52196764	52196932	169	*	peak9458	Promoter	14	52160414	52197416	37003	2	114741	ENSMUST00000046709.8	484	ENSMUSG00000035726	Supt16	suppressor of Ty 16	ClusterII
chr3	152419454	152419622	169	*	peak19416	Intron (ENSMUST00000106103.7/108946, intron 1 of 12)	3	152396694	152462826	66133	1	108946	ENSMUST00000106101.1	22760	ENSMUSG00000039068	Zzz3	zinc finger, ZZ domain containing 3	ClusterII
chr9	61425475	61425643	169	*	peak28841	Distal Intergenic	9	61409937	61418419	8483	1	21887	ENSMUST00000162281.1	15538	ENSMUSG00000032280	Tle3	transducin-like enhancer of split 3	ClusterII
chr11	115764636	115764804	169	*	peak6023	Promoter	11	115765433	115799366	33934	1	71947	ENSMUST00000093912.10	-629	ENSMUSG00000020747	Tmem94	transmembrane protein 94	ClusterII
chr11	34384354	34384522	169	*	peak4529	Intron (ENSMUST00000093192.3/574403, intron 1 of 4)	11	34314822	34422640	107819	1	574403	ENSMUST00000165963.7	69532	ENSMUSG00000069911	Insyn2b	inhibitory synaptic factor family member 2B	ClusterII
chr3	9656886	9657054	169	*	peak18002	Exon (ENSMUST00000195844.1/ENSMUST00000195844.1, exon 1 of 1)	3	9427020	9610085	183066	2	170753	ENSMUST00000041124.12	-46801	ENSMUSG00000040209	Zfp704	zinc finger protein 704	ClusterII
chr10	96042778	96042946	169	*	peak3658	Exon (ENSMUST00000053484.7/216238, exon 29 of 29)	10	95940757	96002953	62197	1	216238	ENSMUST00000218517.1	102021	ENSMUSG00000036499	Eea1	early endosome antigen 1	ClusterII
chr16	11475432	11475600	169	*	peak11581	Intron (ENSMUST00000180792.7/74478, intron 13 of 20)	16	11447308	11661496	214189	1	74478	ENSMUST00000134941.1	28124	ENSMUSG00000071669	Snx29	sorting nexin 29	ClusterII
chr9	59767724	59767892	169	*	peak28801	Intron (ENSMUST00000128341.1/270163, intron 1 of 41)	9	59750896	59928866	177971	1	270163	ENSMUST00000136740.7	16828	ENSMUSG00000039585	Myo9a	myosin IXa	ClusterII
chr1	7086200	7086368	169	*	peak14	Distal Intergenic	1	7088920	7173628	84709	1	319263	ENSMUST00000061280.16	-2552	ENSMUSG00000051285	Pcmtd1	protein-L-isoaspartate (D-aspartate) O-methyltransferase domain containing 1	ClusterII
chr12	87196380	87196548	169	*	peak7098	Intron (ENSMUST00000037418.6/382620, intron 1 of 5)	12	87199723	87209180	9458	1	238333	ENSMUST00000183251.7	-3175	ENSMUSG00000090812	Samd15	sterile alpha motif domain containing 15	ClusterII
chr7	41610938	41611132	195	*	peak25256	Intron (ENSMUST00000205587.1/ENSMUST00000205587.1, intron 2 of 2)	7	41633203	41647548	14346	1	67607	ENSMUST00000154942.1	-22071	ENSMUSG00000074165	Zfp788	zinc finger protein 788	ClusterII
chr14	32781603	32781771	169	*	peak9284	Distal Intergenic	14	32785963	32817984	32022	1	69069	ENSMUST00000039191.7	-4192	ENSMUSG00000041707	Tmem273	transmembrane protein 273	ClusterII
chr11	76894138	76894306	169	*	peak5259	Distal Intergenic	11	76902159	76916587	14429	1	66601	ENSMUST00000102495.7	-7853	ENSMUSG00000020839	Tmigd1	transmembrane and immunoglobulin domain containing 1	ClusterII
chr5	100217283	100217498	216	*	peak22384	Exon (ENSMUST00000185221.6/69571, exon 4 of 4)	5	100210708	100216741	6034	1	69571	ENSMUST00000188902.1	6575	ENSMUSG00000100157	2310034O05Rik	RIKEN cDNA 2310034O05 gene	ClusterII
chr2	18079772	18079940	169	*	peak15912	Intron (ENSMUST00000028076.14/17354, intron 3 of 22)	2	18064841	18065255	415	1	17354	ENSMUST00000155352.1	14931	ENSMUSG00000026743	Mllt10	myeloid/lymphoid or mixed-lineage leukemia; translocated to, 10	ClusterII
chr8	115612235	115612454	220	*	peak27765	Distal Intergenic	8	115701435	115707794	6360	2	17132	ENSMUST00000109104.1	95340	ENSMUSG00000055435	Maf	avian musculoaponeurotic fibrosarcoma oncogene homolog	ClusterII
chr12	110879116	110879284	169	*	peak7338	Exon (ENSMUST00000220631.1/67236, exon 3 of 3)	12	110875028	110877344	2317	2	67236	ENSMUST00000221414.1	-1772	ENSMUSG00000021276	Cinp	cyclin-dependent kinase 2 interacting protein	ClusterII
chr2	70081390	70081558	169	*	peak16602	Intron (ENSMUST00000060208.10/329421, intron 2 of 34)	2	70083074	70429198	346125	1	329421	ENSMUST00000112243.7	-1516	ENSMUSG00000042064	Myo3b	myosin IIIB	ClusterII
chr13	95600776	95600944	169	*	peak8590	Downstream (<1kb)	13	95601803	95618487	16685	2	14062	ENSMUST00000059193.6	17543	ENSMUSG00000048376	F2r	coagulation factor II (thrombin) receptor	ClusterII
chr7	98146023	98146191	169	*	peak25877	Promoter	7	98143359	98145502	2144	2	18378	ENSMUST00000098281.3	-521	ENSMUSG00000074006	Omp	olfactory marker protein	ClusterII
chr11	94469506	94469674	169	*	peak5596	Intron (ENSMUST00000100561.9/12291, intron 1 of 35)	11	94426952	94473641	46690	2	12291	ENSMUST00000152811.1	3967	ENSMUSG00000020866	Cacna1g	calcium channel, voltage-dependent, T type, alpha 1G subunit	ClusterII
chr2	165968952	165969120	169	*	peak17779	Distal Intergenic	2	165992636	166071470	78835	1	17979	ENSMUST00000109252.7	-23516	ENSMUSG00000027678	Ncoa3	nuclear receptor coactivator 3	ClusterII
chr15	84961162	84961330	169	*	peak11167	Intron (ENSMUST00000047144.12/223739, intron 1 of 9)	15	84951526	84951623	98	2	100526461	ENSMUST00000116791.1	-9539	ENSMUSG00000080441	Mir1249	microRNA 1249	ClusterII
chr12	80961769	80961937	169	*	peak6947	Intron (ENSMUST00000218162.1/20493, intron 2 of 5)	12	80955492	80967984	12493	2	20493	ENSMUST00000218342.1	6047	ENSMUSG00000021135	Slc10a1	solute carrier family 10 (sodium/bile acid cotransporter family), member 1	ClusterII
chr7	101171095	101171263	169	*	peak25981	Intron (ENSMUST00000208439.1/207278, intron 3 of 6)	7	101108882	101141129	32248	1	207278	ENSMUST00000130426.1	62213	ENSMUSG00000030691	Fchsd2	FCH and double SH3 domains 2	ClusterII
chr12	52121398	52121566	169	*	peak6615	Intron (ENSMUST00000040090.15/76826, intron 3 of 10)	12	52132384	52302721	170338	1	76826	ENSMUST00000159567.1	-10818	ENSMUSG00000035142	Nubpl	nucleotide binding protein-like	ClusterII
chr5	120622599	120622767	169	*	peak22661	Intron (ENSMUST00000031598.10/71990, intron 11 of 19)	5	120618904	120621798	2895	1	71990	ENSMUST00000201616.1	3695	ENSMUSG00000029599	Ddx54	DEAD (Asp-Glu-Ala-Asp) box polypeptide 54	ClusterII
chr11	107102494	107102698	205	*	peak5910	Intron (ENSMUST00000057892.14/207165, intron 2 of 27)	11	107033081	107131922	98842	2	207165	ENSMUST00000057892.14	29224	ENSMUSG00000040481	Bptf	bromodomain PHD finger transcription factor	ClusterII
chr12	56301771	56301939	169	*	peak6680	Distal Intergenic	12	56340511	56345821	5311	2	217588	ENSMUST00000218118.1	43882	ENSMUSG00000021028	Mbip	MAP3K12 binding inhibitory protein 1	ClusterII
chr2	59614101	59614314	214	*	peak16478	Intron (ENSMUST00000112568.7/66860, intron 1 of 26)	2	59612075	59649455	37381	1	66860	ENSMUST00000142573.2	2026	ENSMUSG00000035168	Tanc1	tetratricopeptide repeat, ankyrin repeat and coiled-coil containing 1	ClusterII
chr10	41935409	41935577	169	*	peak2839	Intron (ENSMUST00000160262.8/213402, intron 12 of 17)	10	41898373	41902549	4177	1	140742	ENSMUST00000214835.1	37036	ENSMUSG00000038332	Sesn1	sestrin 1	ClusterII
chr4	3771688	3771856	169	*	peak19500	Intron (ENSMUST00000041377.12/17096, intron 10 of 12)	4	3756457	3813122	56666	1	17096	ENSMUST00000137943.1	15231	ENSMUSG00000042228	Lyn	LYN proto-oncogene, Src family tyrosine kinase	ClusterII
chr4	149856071	149856239	169	*	peak21228	Distal Intergenic	4	149898214	149907289	9076	2	74646	ENSMUST00000105684.1	51050	ENSMUSG00000039911	Spsb1	splA/ryanodine receptor domain and SOCS box containing 1	ClusterII
chr9	118669830	118669998	169	*	peak29583	Intron (ENSMUST00000044165.13/104099, intron 9 of 27)	9	118685835	118807231	121397	1	104099	ENSMUST00000125021.1	-15837	ENSMUSG00000039115	Itga9	integrin alpha 9	ClusterII
chr2	76567295	76567463	169	*	peak16708	Promoter	2	76568120	76580028	11909	1	99031	ENSMUST00000124601.1	-657	ENSMUSG00000042359	Osbpl6	oxysterol binding protein-like 6	ClusterII
chr2	128806708	128806876	169	*	peak17310	Distal Intergenic	2	128818118	128854261	36144	1	72477	ENSMUST00000110325.7	-11242	ENSMUSG00000014353	Tmem87b	transmembrane protein 87B	ClusterII
chr13	32849914	32850082	169	*	peak7778	Intron (ENSMUST00000076352.7/66222, intron 2 of 6)	13	32847304	32851164	3861	2	66222	ENSMUST00000221967.1	1082	ENSMUSG00000044734	Serpinb1a	serine (or cysteine) peptidase inhibitor, clade B, member 1a	ClusterII
chr17	66532423	66532591	169	*	peak13504	Intron (ENSMUST00000233785.1/ENSMUST00000233785.1, intron 1 of 2)	17	66494512	66519729	25218	2	19328	ENSMUST00000070538.11	-12694	ENSMUSG00000023460	Rab12	RAB12, member RAS oncogene family	ClusterII
chr17	31968495	31968663	169	*	peak13095	Intron (ENSMUST00000002145.11/74377, intron 7 of 7)	17	31946328	32013403	67076	2	74377	ENSMUST00000133308.1	44740	ENSMUSG00000002076	Hsf2bp	heat shock transcription factor 2 binding protein	ClusterII
chr7	16002219	16002387	169	*	peak24975	Intron (ENSMUST00000210781.1/243842, intron 1 of 14)	7	15971262	15999495	28234	2	243842	ENSMUST00000094821.3	-2724	ENSMUSG00000070808	Bicra	BRD4 interacting chromatin remodeling complex associated protein	ClusterII
chr1	36720202	36720370	169	*	peak180	Intron (ENSMUST00000192873.2/71166, intron 2 of 4)	1	36714538	36757953	43416	1	71166	ENSMUST00000208994.1	5664	ENSMUSG00000102416	4933424G06Rik	RIKEN cDNA 4933424G06 gene	ClusterII
chr14	45226551	45226719	169	*	peak9352	Intron (ENSMUST00000146150.2/70713, intron 1 of 6)	14	45134907	45220328	85422	2	70561	ENSMUST00000123879.7	-6223	ENSMUSG00000021830	Txndc16	thioredoxin domain containing 16	ClusterII
chr15	103503255	103503423	169	*	peak11446	Promoter	15	103503277	103522148	18872	1	18574	ENSMUST00000226493.1	0	ENSMUSG00000022489	Pde1b	phosphodiesterase 1B, Ca2+-calmodulin dependent	ClusterII
chr2	84528838	84529006	169	*	peak16792	Intron (ENSMUST00000139492.1/672763, intron 1 of 2)	2	84501171	84531322	30152	2	672763	ENSMUST00000139492.1	2316	ENSMUSG00000087362	Gm13710	predicted gene 13710	ClusterII
chr14	79469706	79469874	169	*	peak9898	Intron (ENSMUST00000022601.6/22380, intron 7 of 9)	14	79464412	79467419	3008	2	22380	ENSMUST00000228105.1	-2287	ENSMUSG00000022023	Wbp4	WW domain binding protein 4	ClusterII
chr10	111132156	111132324	169	*	peak3825	Distal Intergenic	10	111164752	111297249	132498	1	237542	ENSMUST00000105275.8	-32428	ENSMUSG00000020189	Osbpl8	oxysterol binding protein-like 8	ClusterII
chr4	140872190	140872410	221	*	peak21110	Promoter	4	140872693	140878055	5363	1	75128	ENSMUST00000140588.1	-283	ENSMUSG00000087045	4930515B02Rik	RIKEN cDNA 4930515B02 gene	ClusterII
chr6	54067023	54067191	169	*	peak23722	Intron (ENSMUST00000138930.1/69993, intron 1 of 1)	6	54040086	54195872	155787	1	69993	ENSMUST00000127323.2	26937	ENSMUSG00000004633	Chn2	chimerin 2	ClusterII
chr9	37276534	37276702	169	*	peak28366	Exon (ENSMUST00000037275.5/245902, exon 16 of 16)	9	37227585	37255738	28154	2	56857	ENSMUST00000115068.9	-20796	ENSMUSG00000032122	Slc37a2	solute carrier family 37 (glycerol-3-phosphate transporter), member 2	ClusterII
chr18	77865598	77865766	169	*	peak14635	Intron (ENSMUST00000114741.2/19201, intron 6 of 14)	18	77793259	77796743	3485	2	619308	ENSMUST00000143732.7	-68855	NA	F830208F22Rik	RIKEN cDNA F830208F22 gene	ClusterII
chr13	91541086	91541254	169	*	peak8513	Intron (ENSMUST00000156547.7/66970, intron 3 of 12)	13	91539343	91657776	118434	1	66970	ENSMUST00000133984.1	1743	ENSMUSG00000003992	Ssbp2	single-stranded DNA binding protein 2	ClusterII
chr16	15795300	15795468	169	*	peak11603	Intron (ENSMUST00000023352.8/19090, intron 68 of 85)	16	15848443	15862722	14280	2	72083	ENSMUST00000137864.1	67254	ENSMUSG00000022671	Mzt2	mitotic spindle organizing protein 2	ClusterII
chr17	73126288	73126456	169	*	peak13590	Promoter	17	73126427	73240155	113729	1	225010	ENSMUST00000232703.1	0	ENSMUSG00000054469	Lclat1	lysocardiolipin acyltransferase 1	ClusterII
chr5	72958249	72958417	169	*	peak22065	Exon (ENSMUST00000144843.7/75991, exon 6 of 8)	5	72948499	72974702	26204	1	75991	ENSMUST00000145939.1	9750	ENSMUSG00000036087	Slain2	SLAIN motif family, member 2	ClusterII
chr9	70478266	70478434	169	*	peak29032	Intron (ENSMUST00000215848.1/93836, intron 2 of 14)	9	70425424	70453958	28535	2	93836	ENSMUST00000213208.1	-24308	ENSMUSG00000032217	Rnf111	ring finger 111	ClusterII
chr16	23250672	23250840	169	*	peak11739	Intron (ENSMUST00000023601.13/20440, intron 1 of 7)	16	23269629	23321179	51551	1	20440	ENSMUST00000128050.7	-18789	ENSMUSG00000022885	St6gal1	beta galactoside alpha 2,6 sialyltransferase 1	ClusterII
chr3	99253969	99254137	169	*	peak18793	Promoter	3	99253760	99354259	100500	1	21384	ENSMUST00000029462.9	209	ENSMUSG00000027868	Tbx15	T-box 15	ClusterII
chr3	121219077	121219334	258	*	peak19052	Intron (ENSMUST00000135818.7/99887, intron 8 of 10)	3	121228378	121231533	3156	2	99887	ENSMUST00000200402.1	12199	ENSMUSG00000028132	Tmem56	transmembrane protein 56	ClusterII
chr14	121262828	121262996	169	*	peak10042	Intron (ENSMUST00000026635.7/223254, intron 16 of 26)	14	121254908	121267921	13014	1	223254	ENSMUST00000137971.1	7920	ENSMUSG00000025555	Farp1	FERM, RhoGEF (Arhgef) and pleckstrin domain protein 1 (chondrocyte-derived)	ClusterII
chr19	34725459	34725627	169	*	peak15304	Intron (ENSMUST00000009522.3/240638, intron 1 of 6)	19	34668403	34747289	78887	2	240638	ENSMUST00000009522.3	21662	ENSMUSG00000009378	Slc16a12	solute carrier family 16 (monocarboxylic acid transporters), member 12	ClusterII
chrX	20863562	20863730	169	*	peak29857	Promoter	20	20863126	20863182	57	2	100885829	ENSMUST00000176786.1	-380	ENSMUSG00000093408	Mir5617	microRNA 5617	ClusterII
chr5	5301141	5301309	169	*	peak21387	Intron (ENSMUST00000030763.12/18647, intron 2 of 14)	5	5249228	5266303	17076	2	18647	ENSMUST00000137554.1	-34838	ENSMUSG00000028926	Cdk14	cyclin-dependent kinase 14	ClusterII
chr7	139156856	139157024	169	*	peak26503	Intron (ENSMUST00000016125.11/57740, intron 1 of 11)	7	139103638	139188517	84880	2	57740	ENSMUST00000016125.11	31493	ENSMUSG00000015981	Stk32c	serine/threonine kinase 32C	ClusterII
chr10	94959516	94959684	169	*	peak3626	Distal Intergenic	10	94790866	94944835	153970	2	54712	ENSMUST00000099337.4	-14681	ENSMUSG00000074785	Plxnc1	plexin C1	ClusterII
chr19	57609980	57610183	204	*	peak15687	Promoter	19	57611034	58133338	522305	1	226255	ENSMUST00000077282.5	-851	ENSMUSG00000054843	Atrnl1	attractin like 1	ClusterII
chr3	68677123	68677291	169	*	peak18411	Distal Intergenic	3	68690644	68698547	7904	1	16159	ENSMUST00000029345.11	-13353	ENSMUSG00000027776	Il12a	interleukin 12a	ClusterII
chr3	19992545	19992713	169	*	peak18050	Exon (ENSMUST00000091309.11/12870, exon 19 of 19)	3	19989152	20006358	17207	1	12870	ENSMUST00000173779.1	3393	ENSMUSG00000003617	Cp	ceruloplasmin	ClusterII
chr7	43636442	43636610	169	*	peak25281	Intron (ENSMUST00000032663.9/72431, intron 1 of 5)	7	43634707	43649295	14589	1	72431	ENSMUST00000032663.9	1735	ENSMUSG00000030472	Ceacam18	carcinoembryonic antigen-related cell adhesion molecule 18	ClusterII
chr13	93989249	93989417	169	*	peak8559	Intron (ENSMUST00000221440.1/ENSMUST00000221440.1, intron 1 of 2)	13	94057796	94195409	137614	1	218454	ENSMUST00000054274.7	-68379	ENSMUSG00000045312	Lhfpl2	lipoma HMGIC fusion partner-like 2	ClusterII
chr2	174077359	174077527	169	*	peak17914	Promoter	2	174077066	174096967	19902	1	228960	ENSMUST00000156054.1	293	ENSMUSG00000027522	Stx16	syntaxin 16	ClusterII
chr13	100020583	100020751	169	*	peak8693	Intron (ENSMUST00000038104.11/544971, intron 38 of 38)	13	99948533	100015639	67107	2	78038	ENSMUST00000022148.6	-4944	ENSMUSG00000021646	Mccc2	methylcrotonoyl-Coenzyme A carboxylase 2 (beta)	ClusterII
chr8	109368622	109368790	169	*	peak27670	Distal Intergenic	8	109340691	109340864	174	2	384864	ENSMUST00000211890.1	-27758	NA	Gm1943	WD repeat domain 70 pseudogene	ClusterII
chr14	122951744	122951912	169	*	peak10095	Intron (ENSMUST00000037726.13/70551, intron 5 of 17)	14	122943249	122954915	11667	2	70551	ENSMUST00000227430.1	3003	ENSMUSG00000041594	Tmtc4	transmembrane and tetratricopeptide repeat containing 4	ClusterII
chr1	91217045	91217213	169	*	peak910	Intron (ENSMUST00000097648.5/51801, intron 2 of 2)	1	91250304	91275479	25176	1	67921	ENSMUST00000188576.1	-33091	ENSMUSG00000034343	Ube2f	ubiquitin-conjugating enzyme E2F (putative)	ClusterII
chr14	20789006	20789174	169	*	peak9131	Intron (ENSMUST00000100837.10/12325, intron 2 of 18)	14	20765944	20791158	25215	2	12325	ENSMUST00000224566.1	1984	ENSMUSG00000021820	Camk2g	calcium/calmodulin-dependent protein kinase II gamma	ClusterII
chr4	141696446	141696614	169	*	peak21136	Intron (ENSMUST00000102484.4/68817, intron 6 of 9)	4	141683851	141685599	1749	2	69994	ENSMUST00000105782.1	-10847	ENSMUSG00000040715	Rsc1a1	regulatory solute carrier protein, family 1, member 1	ClusterII
chr2	35240532	35240700	169	*	peak16244	Distal Intergenic	2	35256380	35307890	51511	1	227753	ENSMUST00000201185.3	-15680	ENSMUSG00000026879	Gsn	gelsolin	ClusterII
chr6	6578061	6578229	169	*	peak23206	Promoter	6	6557294	6578658	21365	2	20422	ENSMUST00000041111.9	429	ENSMUSG00000042541	Sem1	SEM1, 26S proteasome complex subunit	ClusterII
chr17	43616955	43617123	169	*	peak13224	Intron (ENSMUST00000168073.8/210510, intron 4 of 4)	17	43615559	43620485	4927	2	210510	ENSMUST00000162232.1	3362	ENSMUSG00000040140	Tdrd6	tudor domain containing 6	ClusterII
chr13	37440845	37441013	169	*	peak7881	Distal Intergenic	13	37345208	37419036	73829	1	17084	ENSMUST00000021860.6	95637	ENSMUSG00000021423	Ly86	lymphocyte antigen 86	ClusterII
chr19	60757041	60757209	169	*	peak15710	Exon (ENSMUST00000088237.4/332397, exon 1 of 1)	19	60755987	60759913	3927	1	332397	ENSMUST00000088237.4	1054	ENSMUSG00000072437	Nanos1	nanos C2HC-type zinc finger 1	ClusterII
chr18	74367910	74368078	169	*	peak14591	Distal Intergenic	18	74348986	74359930	10945	1	74453	ENSMUST00000177407.1	18924	ENSMUSG00000035394	Cfap53	cilia and flagella associated protein 53	ClusterII
chr5	118494791	118494959	169	*	peak22637	Intron (ENSMUST00000202846.1/ENSMUST00000202846.1, intron 1 of 1)	5	118560679	118720114	159436	1	76199	ENSMUST00000201614.1	-65720	ENSMUSG00000018076	Med13l	mediator complex subunit 13-like	ClusterII
chr16	97643811	97643979	169	*	peak12673	Distal Intergenic	16	97564682	97611195	46514	2	50528	ENSMUST00000000395.7	-32616	ENSMUSG00000000385	Tmprss2	transmembrane protease, serine 2	ClusterII
chr2	12033828	12033996	169	*	peak15864	Distal Intergenic	2	12109070	12132552	23483	2	241226	ENSMUST00000148055.1	98556	ENSMUSG00000026768	Itga8	integrin alpha 8	ClusterII
chr8	69859745	69859913	169	*	peak27148	Intron (ENSMUST00000081503.12/80720, intron 2 of 7)	8	69866111	69870638	4528	1	80720	ENSMUST00000156251.1	-6198	ENSMUSG00000031860	Pbx4	pre B cell leukemia homeobox 4	ClusterII
chr13	100832285	100832453	169	*	peak8711	Promoter	13	100802847	100833340	30494	2	69048	ENSMUST00000225922.1	887	ENSMUSG00000021629	Slc30a5	solute carrier family 30 (zinc transporter), member 5	ClusterII
chr12	78752843	78753011	169	*	peak6862	Intron (ENSMUST00000219197.1/56217, intron 1 of 14)	12	78748992	78840714	91723	1	56217	ENSMUST00000082024.6	3851	ENSMUSG00000021112	Mpp5	membrane protein, palmitoylated 5 (MAGUK p55 subfamily member 5)	ClusterII
chr14	72564360	72564528	169	*	peak9743	Promoter	14	72561447	72564718	3272	2	319448	ENSMUST00000159144.1	190	ENSMUSG00000033487	Fndc3a	fibronectin type III domain containing 3A	ClusterII
chr11	46399181	46399349	169	*	peak4639	Intron (ENSMUST00000139280.1/432552, intron 1 of 2)	11	46396559	46406615	10057	1	432552	ENSMUST00000139280.1	2622	ENSMUSG00000020401	Fam71b	family with sequence similarity 71, member B	ClusterII
chr5	144115118	144115286	169	*	peak23062	Intron (ENSMUST00000041804.7/231876, intron 1 of 13)	5	144100436	144188204	87769	1	231876	ENSMUST00000041804.7	14682	ENSMUSG00000038970	Lmtk2	lemur tyrosine kinase 2	ClusterII
chr4	3419795	3419963	169	*	peak19479	Distal Intergenic	4	3537090	3537191	102	1	100499523	ENSMUST00000174896.2	-117127	ENSMUSG00000094253	Mir3471-2	microRNA 3471-2	ClusterII
chr17	15374803	15374971	169	*	peak12828	Promoter	17	15371624	15375100	3477	2	13388	ENSMUST00000124196.1	129	ENSMUSG00000014773	Dll1	delta like canonical Notch ligand 1	ClusterII
chr3	9713601	9713771	171	*	peak18004	Intron (ENSMUST00000161949.7/94212, intron 3 of 8)	3	9692767	9705002	12236	2	94212	ENSMUST00000159825.1	-8599	ENSMUSG00000027508	Pag1	phosphoprotein associated with glycosphingolipid microdomains 1	ClusterII
chr10	112278182	112278350	169	*	peak3860	Intron (ENSMUST00000219301.1/268345, intron 2 of 4)	10	112271121	112466304	195184	1	268345	ENSMUST00000092175.3	7061	ENSMUSG00000035681	Kcnc2	potassium voltage gated channel, Shaw-related subfamily, member 2	ClusterII
chr5	111349951	111350119	169	*	peak22521	Intron (ENSMUST00000086635.8/56305, intron 7 of 11)	5	111346488	111383113	36626	1	56305	ENSMUST00000196192.1	3463	ENSMUSG00000050017	Pitpnb	phosphatidylinositol transfer protein, beta	ClusterII
chr17	71406776	71406944	169	*	peak13557	Intron (ENSMUST00000127430.1/74355, intron 21 of 47)	17	71390481	71391727	1247	2	74355	ENSMUST00000136071.1	-15049	ENSMUSG00000024054	Smchd1	SMC hinge domain containing 1	ClusterII
chr7	118080805	118080999	195	*	peak26201	Distal Intergenic	7	118109663	118115228	5566	2	267019	ENSMUST00000134270.1	34229	ENSMUSG00000008683	Rps15a	ribosomal protein S15A	ClusterII
chr2	41619498	41619666	169	*	peak16314	Intron (ENSMUST00000052550.12/94217, intron 7 of 90)	2	40801393	41789078	987686	2	94217	ENSMUST00000167270.4	169412	ENSMUSG00000049252	Lrp1b	low density lipoprotein-related protein 1B	ClusterII
chr18	60572313	60572481	169	*	peak14367	Exon (ENSMUST00000025506.6/66810, exon 11 of 11)	18	60570599	60571992	1394	1	66810	ENSMUST00000160353.1	1714	ENSMUSG00000024604	Rbm22	RNA binding motif protein 22	ClusterII
chr3	138437366	138437534	169	*	peak19295	Distal Intergenic	3	138443093	138455499	12407	1	11532	ENSMUST00000005964.6	-5559	ENSMUSG00000028138	Adh5	alcohol dehydrogenase 5 (class III), chi polypeptide	ClusterII
chr3	153480177	153480345	169	*	peak19427	Intron (ENSMUST00000200397.4/20447, intron 2 of 4)	3	153296504	153298649	2146	2	75489	ENSMUST00000197231.1	-181528	ENSMUSG00000105023	1700012D16Rik	RIKEN cDNA 1700012D16 gene	ClusterII
chr14	72825615	72825783	169	*	peak9754	Intron (ENSMUST00000227565.1/ENSMUST00000227565.1, intron 2 of 5)	14	72537946	72710003	172058	2	319448	ENSMUST00000089017.11	-115612	ENSMUSG00000033487	Fndc3a	fibronectin type III domain containing 3A	ClusterII
chr3	37728219	37728387	169	*	peak18172	Distal Intergenic	3	37714326	37724490	10165	2	381438	ENSMUST00000099128.1	-3729	ENSMUSG00000058174	Gm5148	predicted gene 5148	ClusterII
chr11	46120662	46120830	169	*	peak4629	Intron (ENSMUST00000011400.7/11492, intron 8 of 22)	11	46127905	46143857	15953	1	11492	ENSMUST00000151565.7	-7075	ENSMUSG00000011256	Adam19	a disintegrin and metallopeptidase domain 19 (meltrin beta)	ClusterII
chrX	42166242	42166410	169	*	peak29931	Intron (ENSMUST00000115073.8/20843, intron 1 of 33)	20	42152180	42221029	68850	1	20843	ENSMUST00000128799.2	14062	ENSMUSG00000025862	Stag2	stromal antigen 2	ClusterII
chr1	4963265	4963433	169	*	peak5	Intron (ENSMUST00000002533.14/58175, intron 1 of 4)	1	4910402	5018735	108334	2	58175	ENSMUST00000119256.7	55302	ENSMUSG00000002459	Rgs20	regulator of G-protein signaling 20	ClusterII
chr1	171260539	171260707	169	*	peak1864	Exon (ENSMUST00000111315.8/240913, exon 9 of 9)	1	171252116	171260637	8522	1	240913	ENSMUST00000111314.1	8423	ENSMUSG00000006403	Adamts4	a disintegrin-like and metallopeptidase (reprolysin type) with thrombospondin type 1 motif, 4	ClusterII
chr12	108188564	108188732	169	*	peak7312	Intron (ENSMUST00000221167.1/12454, intron 4 of 11)	12	108179738	108203359	23622	1	12454	ENSMUST00000101055.4	8826	ENSMUSG00000021258	Ccnk	cyclin K	ClusterII
chr5	91976637	91976805	169	*	peak22226	Distal Intergenic	5	91987475	91995320	7846	1	381651	ENSMUST00000178614.2	-10670	ENSMUSG00000096035	Odaph	odontogenesis associated phosphoprotein	ClusterII
chr8	69704220	69704388	169	*	peak27145	Downstream (1-2kb)	8	69706332	69710724	4393	2	66869	ENSMUST00000080987.6	6336	ENSMUSG00000054648	Zfp869	zinc finger protein 869	ClusterII
chr5	136094636	136094804	169	*	peak22903	Promoter	5	136095590	136102295	6706	1	54153	ENSMUST00000145294.1	-786	ENSMUSG00000004952	Rasa4	RAS p21 protein activator 4	ClusterII
chr13	54175556	54175724	169	*	peak8187	Distal Intergenic	13	54192129	54222432	30304	1	15466	ENSMUST00000038101.3	-16405	ENSMUSG00000034987	Hrh2	histamine receptor H2	ClusterII
chr14	70028461	70028629	169	*	peak9709	Intron (ENSMUST00000022678.4/73523, intron 4 of 6)	14	70077203	70079955	2753	1	13655	ENSMUST00000035908.2	-48574	ENSMUSG00000033730	Egr3	early growth response 3	ClusterII
chr1	55903336	55903532	197	*	peak476	Distal Intergenic	1	55931241	55972098	40858	1	329159	ENSMUST00000189293.1	-27709	ENSMUSG00000099950	9130227L01Rik	RIKEN cDNA 9130227L01 gene	ClusterII
chr1	116276682	116276850	169	*	peak1088	Intron (ENSMUST00000043725.8/636808, intron 12 of 23)	1	115684756	116587323	902568	1	636808	ENSMUST00000043725.8	591926	ENSMUSG00000070695	Cntnap5a	contactin associated protein-like 5A	ClusterII
chr2	127041442	127041610	169	*	peak17234	Intron (ENSMUST00000110394.7/108011, intron 8 of 9)	2	127049311	127060349	11039	1	108011	ENSMUST00000142740.1	-7701	ENSMUSG00000001998	Ap4e1	adaptor-related protein complex AP-4, epsilon 1	ClusterII
chr12	35983573	35983741	169	*	peak6522	Distal Intergenic	12	35992907	35998003	5097	1	23795	ENSMUST00000147861.1	-9166	ENSMUSG00000020581	Agr2	anterior gradient 2	ClusterII
chr15	100632007	100632175	169	*	peak11366	Intron (ENSMUST00000066068.6/207818, intron 2 of 3)	15	100621719	100635500	13782	2	207818	ENSMUST00000229307.1	3325	ENSMUSG00000053559	Smagp	small cell adhesion glycoprotein	ClusterII
chr5	92061532	92061700	169	*	peak22229	Intron (ENSMUST00000167918.7/23881, intron 7 of 10)	5	92057821	92067523	9703	2	23881	ENSMUST00000201824.1	5823	ENSMUSG00000029405	G3bp2	GTPase activating protein (SH3 domain) binding protein 2	ClusterII
chr4	3721009	3721177	169	*	peak19495	Exon (ENSMUST00000121238.1/ENSMUST00000121238.1, exon 1 of 1)	4	3756457	3813122	56666	1	17096	ENSMUST00000137943.1	-35280	ENSMUSG00000042228	Lyn	LYN proto-oncogene, Src family tyrosine kinase	ClusterII
chr13	20733426	20733594	169	*	peak7651	Distal Intergenic	13	20794113	21024252	230140	1	27052	ENSMUST00000021757.4	-60519	ENSMUSG00000021322	Aoah	acyloxyacyl hydrolase	ClusterII
chr19	37725625	37725793	169	*	peak15376	Distal Intergenic	19	37697808	37701528	3721	1	13082	ENSMUST00000025946.5	27817	ENSMUSG00000024987	Cyp26a1	cytochrome P450, family 26, subfamily a, polypeptide 1	ClusterII
chr5	101901608	101901776	169	*	peak22407	Exon (ENSMUST00000053177.13/72145, exon 32 of 67)	5	101922817	101930853	8037	2	72145	ENSMUST00000172927.1	29077	ENSMUSG00000043940	Wdfy3	WD repeat and FYVE domain containing 3	ClusterII
chr16	48788722	48788895	174	*	peak12208	Distal Intergenic	16	48730774	48772021	41248	2	77647	ENSMUST00000231701.1	-16701	ENSMUSG00000030775	Trat1	T cell receptor associated transmembrane adaptor 1	ClusterII
chr6	52058060	52058228	169	*	peak23676	Distal Intergenic	6	52102949	52112528	9580	1	102635415	ENSMUST00000125374.7	-44721	ENSMUSG00000085412	Halr1	Hoxa adjacent long noncoding RNA 1	ClusterII
chr13	107940355	107940523	169	*	peak8818	Distal Intergenic	13	107724618	107890064	165447	2	67263	ENSMUST00000105097.2	-50291	ENSMUSG00000032846	Zswim6	zinc finger SWIM-type containing 6	ClusterII
chr12	75834541	75834709	169	*	peak6815	Intron (ENSMUST00000142864.7/319565, intron 1 of 5)	12	75818350	75905903	87554	1	319565	ENSMUST00000157033.1	16191	ENSMUSG00000063450	Syne2	spectrin repeat containing, nuclear envelope 2	ClusterII
chr7	25006773	25006941	169	*	peak25085	Promoter	7	24978167	25005958	27792	2	232975	ENSMUST00000080882.10	-815	ENSMUSG00000040907	Atp1a3	ATPase, Na+/K+ transporting, alpha 3 polypeptide	ClusterII
chr16	22479407	22479575	169	*	peak11713	Exon (ENSMUST00000089925.9/110197, exon 24 of 25)	16	22511480	22517681	6202	1	78082	ENSMUST00000159309.1	-31905	ENSMUSG00000089874	9230117E06Rik	RIKEN cDNA 9230117E06 gene	ClusterII
chr1	160745710	160745878	169	*	peak1662	Intron (ENSMUST00000028049.12/29809, intron 1 of 20)	1	160672451	160792938	120488	2	29809	ENSMUST00000195442.5	47060	ENSMUSG00000026721	Rabgap1l	RAB GTPase activating protein 1-like	ClusterII
chr7	112690078	112690246	169	*	peak26146	Intron (ENSMUST00000084705.11/21676, intron 1 of 11)	7	112691698	112759529	67832	1	21676	ENSMUST00000171373.1	-1452	ENSMUSG00000055320	Tead1	TEA domain family member 1	ClusterII
chr6	146717794	146717962	169	*	peak24869	Distal Intergenic	6	146724995	146778812	53818	1	232533	ENSMUST00000001675.13	-7033	ENSMUSG00000001630	Stk38l	serine/threonine kinase 38 like	ClusterII
chr11	29839816	29839984	169	*	peak4455	Intron (ENSMUST00000058902.5/237711, intron 10 of 41)	11	29822395	29825668	3274	2	216622	ENSMUST00000104962.1	-14148	ENSMUSG00000078157	4931440F15Rik	RIKEN cDNA 4931440F15 gene	ClusterII
chr7	101144226	101144394	169	*	peak25980	Intron (ENSMUST00000208439.1/207278, intron 3 of 6)	7	101108882	101141129	32248	1	207278	ENSMUST00000130426.1	35344	ENSMUSG00000030691	Fchsd2	FCH and double SH3 domains 2	ClusterII
chr10	34208274	34208442	169	*	peak2744	Promoter	10	34151393	34207715	56323	2	212898	ENSMUST00000048010.8	-559	ENSMUSG00000039497	Dse	dermatan sulfate epimerase	ClusterII
chr13	24931675	24931843	169	*	peak7715	Intron (ENSMUST00000037615.6/214579, intron 1 of 9)	13	24937401	24941417	4017	1	493800	ENSMUST00000154919.1	-5558	NA	9330162012Rik	cDNA RIKEN 9330162012 gene	ClusterII
chr15	100755210	100755378	169	*	peak11370	Distal Intergenic	15	100761747	100823968	62222	1	59033	ENSMUST00000023776.12	-6369	ENSMUSG00000023032	Slc4a8	solute carrier family 4 (anion exchanger), member 8	ClusterII
chr15	68646896	68647064	169	*	peak10828	Distal Intergenic	15	68878315	68883576	5262	1	105245971	ENSMUST00000230367.1	-231251	ENSMUSG00000069996	Gm41341	predicted gene, 41341	ClusterII
chr13	64408376	64408544	169	*	peak8342	Distal Intergenic	13	64432314	64441773	9460	1	105278	ENSMUST00000021939.7	-23770	ENSMUSG00000021483	Cdk20	cyclin-dependent kinase 20	ClusterII
chr1	180569751	180569919	169	*	peak2067	Promoter	1	180569226	180577624	8399	1	11545	ENSMUST00000194434.1	525	ENSMUSG00000026496	Parp1	poly (ADP-ribose) polymerase family, member 1	ClusterII
chr1	82894256	82894424	169	*	peak781	Intron (ENSMUST00000189220.6/15463, intron 11 of 12)	1	82840073	82880122	40050	1	15463	ENSMUST00000186043.1	54183	ENSMUSG00000026159	Agfg1	ArfGAP with FG repeats 1	ClusterII
chr5	75158490	75158658	169	*	peak22099	Intron (ENSMUST00000202681.3/18595, intron 1 of 15)	5	75156833	75166560	9728	1	18595	ENSMUST00000202992.3	1657	ENSMUSG00000029231	Pdgfra	platelet derived growth factor receptor, alpha polypeptide	ClusterII
chr13	9425039	9425207	169	*	peak7548	Intron (ENSMUST00000174552.7/208440, intron 1 of 36)	13	9276982	9666178	389197	1	208440	ENSMUST00000166299.1	148057	ENSMUSG00000048264	Dip2c	disco interacting protein 2 homolog C	ClusterII
chr8	85730366	85730534	169	*	peak27393	Intron (ENSMUST00000034140.8/71927, intron 14 of 17)	8	85723905	85727710	3806	2	71927	ENSMUST00000210604.1	-2656	ENSMUSG00000031703	Itfg1	integrin alpha FG-GAP repeat containing 1	ClusterII
chr5	92068109	92068277	169	*	peak22230	Promoter	5	92056360	92067532	11173	2	23881	ENSMUST00000202352.3	-577	ENSMUSG00000029405	G3bp2	GTPase activating protein (SH3 domain) binding protein 2	ClusterII
chr12	88444410	88444578	169	*	peak7114	Intron (ENSMUST00000101165.8/72113, intron 6 of 10)	12	88420296	88461724	41429	1	72113	ENSMUST00000223538.1	24114	ENSMUSG00000021044	Adck1	aarF domain containing kinase 1	ClusterII
chr1	64847514	64847682	169	*	peak613	Intron (ENSMUST00000139649.7/241075, intron 6 of 8)	1	64793809	64836764	42956	2	241075	ENSMUST00000187188.1	-10750	ENSMUSG00000051344	Plekhm3	pleckstrin homology domain containing, family M, member 3	ClusterII
chr13	9431724	9431892	169	*	peak7549	Intron (ENSMUST00000174552.7/208440, intron 1 of 36)	13	9276982	9666178	389197	1	208440	ENSMUST00000166299.1	154742	ENSMUSG00000048264	Dip2c	disco interacting protein 2 homolog C	ClusterII
chr8	128406728	128406896	169	*	peak28039	Intron (ENSMUST00000212746.1/18186, intron 2 of 3)	8	128359397	128462081	102685	1	18186	ENSMUST00000212933.1	47331	ENSMUSG00000025810	Nrp1	neuropilin 1	ClusterII
chr10	4270652	4270820	169	*	peak2285	Intron (ENSMUST00000045730.6/83397, intron 1 of 3)	10	4266380	4359470	93091	1	83397	ENSMUST00000045730.6	4272	ENSMUSG00000038587	Akap12	A kinase (PRKA) anchor protein (gravin) 12	ClusterII
chr14	120564190	120564358	169	*	peak10032	Distal Intergenic	14	120478444	120507194	28751	1	76108	ENSMUST00000062117.13	85746	ENSMUSG00000051615	Rap2a	RAS related protein 2a	ClusterII
chr8	73361154	73361322	169	*	peak27231	Distal Intergenic	8	72814599	73353540	538942	2	16795	ENSMUST00000212459.1	-7614	ENSMUSG00000004383	Large1	LARGE xylosyl- and glucuronyltransferase 1	ClusterII
chr9	13761389	13761557	169	*	peak28117	Intron (ENSMUST00000034396.13/77116, intron 1 of 14)	9	13766043	13792043	26001	1	77116	ENSMUST00000152532.7	-4486	ENSMUSG00000031918	Mtmr2	myotubularin related protein 2	ClusterII
chr2	31172152	31172320	169	*	peak16157	Promoter	2	31172267	31184851	12585	1	277463	ENSMUST00000151991.1	0	ENSMUSG00000000194	Gpr107	G protein-coupled receptor 107	ClusterII
chr5	112220321	112220489	169	*	peak22526	Intron (ENSMUST00000212599.1/ENSMUST00000212599.1, intron 3 of 6)	5	112228106	112228641	536	2	330166	ENSMUST00000182699.1	8152	ENSMUSG00000097767	Miat	myocardial infarction associated transcript (non-protein coding)	ClusterII
chr19	46186586	46186754	169	*	peak15526	Intron (ENSMUST00000026254.13/107338, intron 3 of 39)	19	46152573	46246187	93615	1	107338	ENSMUST00000176355.1	34013	ENSMUSG00000025224	Gbf1	golgi-specific brefeldin A-resistance factor 1	ClusterII
chr15	5856409	5856592	184	*	peak10154	Distal Intergenic	15	5496318	5594983	98666	1	71432	ENSMUST00000228069.1	360091	ENSMUSG00000110018	5430437J10Rik	RIKEN cDNA 5430437J10 gene	ClusterII
chr18	24047078	24047246	169	*	peak13981	Distal Intergenic	18	24009702	24020810	11109	2	59057	ENSMUST00000066497.11	-26268	ENSMUSG00000051469	Zfp24	zinc finger protein 24	ClusterII
chr16	29509784	29509952	169	*	peak11873	Intron (ENSMUST00000182627.7/224079, intron 1 of 29)	16	29396041	29541483	145443	2	224079	ENSMUST00000057018.14	31531	ENSMUSG00000038094	Atp13a4	ATPase type 13A4	ClusterII
chr8	115614258	115614426	169	*	peak27766	Distal Intergenic	8	115701435	115707794	6360	2	17132	ENSMUST00000109104.1	93368	ENSMUSG00000055435	Maf	avian musculoaponeurotic fibrosarcoma oncogene homolog	ClusterII
chr6	146271921	146272089	169	*	peak24859	Intron (ENSMUST00000079573.12/16439, intron 36 of 55)	6	146290486	146294284	3799	2	16439	ENSMUST00000144557.1	22195	ENSMUSG00000030287	Itpr2	inositol 1,4,5-triphosphate receptor 2	ClusterII
chr6	148180991	148181159	169	*	peak24885	Exon (ENSMUST00000111607.3/330450, exon 13 of 13)	6	148181365	148183208	1844	2	67456	ENSMUST00000204832.1	2049	ENSMUSG00000030304	Ergic2	ERGIC and golgi 2	ClusterII
chr16	89624854	89625022	169	*	peak12503	Distal Intergenic	16	89570176	89571183	1008	2	16693	ENSMUST00000171542.1	-53671	ENSMUSG00000091212	Krtap11-1	keratin associated protein 11-1	ClusterII
chr3	84570413	84570581	169	*	peak18523	Intron (ENSMUST00000098990.9/99889, intron 1 of 7)	3	84497204	84582485	85282	2	99889	ENSMUST00000107687.8	11904	ENSMUSG00000074513	Arfip1	ADP-ribosylation factor interacting protein 1	ClusterII
chr14	77040841	77041009	169	*	peak9852	Intron (ENSMUST00000048208.9/108811, intron 1 of 5)	14	77032340	77036904	4565	2	210808	ENSMUST00000139809.1	-3937	ENSMUSG00000044350	Lacc1	laccase domain containing 1	ClusterII
chr15	78341966	78342134	169	*	peak10972	Intron (ENSMUST00000230264.2/12983, intron 9 of 14)	15	78348599	78348660	62	1	102465776	ENSMUST00000183523.1	-6465	ENSMUSG00000098996	Mir7676-1	microRNA 7676-1	ClusterII
chr6	42390044	42390212	169	*	peak23558	Distal Intergenic	6	42400238	42401119	882	1	387514	ENSMUST00000057398.3	-10026	ENSMUSG00000046652	Tas2r143	taste receptor, type 2, member 143	ClusterII
chr13	9626555	9626723	169	*	peak7552	Intron (ENSMUST00000174552.7/208440, intron 28 of 36)	13	9610806	9666861	56056	1	208440	ENSMUST00000222280.1	15749	ENSMUSG00000048264	Dip2c	disco interacting protein 2 homolog C	ClusterII
chr5	25747283	25747467	185	*	peak21539	Distal Intergenic	5	25759997	25850688	90692	1	242894	ENSMUST00000128727.7	-12530	ENSMUSG00000056367	Actr3b	ARP3 actin-related protein 3B	ClusterII
chr15	34390611	34390779	169	*	peak10416	Intron (ENSMUST00000163455.8/17181, intron 6 of 18)	15	34349051	34357872	8822	2	77358	ENSMUST00000227772.1	-32739	ENSMUSG00000094447	9430069I07Rik	RIKEN cDNA 9430069I07 gene	ClusterII
chr5	80162625	80162793	169	*	peak22157	Distal Intergenic	5	81020138	81388784	368647	1	319387	ENSMUST00000147226.7	-857345	ENSMUSG00000037605	Adgrl3	adhesion G protein-coupled receptor L3	ClusterII
chr9	67036130	67036298	169	*	peak29001	Intron (ENSMUST00000113696.7/22003, intron 1 of 7)	9	67029920	67032825	2906	2	22003	ENSMUST00000156899.1	-3305	ENSMUSG00000032366	Tpm1	tropomyosin 1, alpha	ClusterII
chr13	58696069	58696237	169	*	peak8286	Distal Intergenic	13	58741074	58762311	21238	2	67585	ENSMUST00000225693.1	66074	ENSMUSG00000114384	4930455J16Rik	RIKEN cDNA 4930455J16 gene	ClusterII
chr13	59979470	59979638	169	*	peak8306	Distal Intergenic	13	60029711	60116669	86959	1	328263	ENSMUST00000225266.1	-50073	ENSMUSG00000114531	A530065N20Rik	RIKEN cDNA A530046M15 gene	ClusterII
chr15	38402938	38403106	169	*	peak10464	Intron (ENSMUST00000227422.1/ENSMUST00000227422.1, intron 1 of 1)	15	38490473	38490547	75	2	102465574	ENSMUST00000183910.1	87441	ENSMUSG00000099110	Mir6951	microRNA 6951	ClusterII
chr11	27172609	27172777	169	*	peak4433	Distal Intergenic	11	26547848	26593999	46152	2	69922	ENSMUST00000156264.1	-578610	ENSMUSG00000064090	Vrk2	vaccinia related kinase 2	ClusterII
chr14	72722405	72722573	169	*	peak9748	Distal Intergenic	14	72537946	72710003	172058	2	319448	ENSMUST00000089017.11	-12402	ENSMUSG00000033487	Fndc3a	fibronectin type III domain containing 3A	ClusterII
chr4	53345482	53345650	169	*	peak19979	Distal Intergenic	4	53261356	53270232	8877	2	381524	ENSMUST00000123127.2	-75250	ENSMUSG00000086712	AI427809	expressed sequence AI427809	ClusterII
chr12	96528331	96528499	169	*	peak7154	Distal Intergenic	12	96046767	96047120	354	2	69423	ENSMUST00000073560.4	-481211	NA	1700019M22Rik	NFX-like protein	ClusterII
chr13	58226767	58226935	169	*	peak8270	Distal Intergenic	13	58176156	58215653	39498	2	56085	ENSMUST00000058735.11	-11114	ENSMUSG00000005312	Ubqln1	ubiquilin 1	ClusterII
chr19	36855814	36855982	169	*	peak15339	Exon (ENSMUST00000168656.7/74493, exon 8 of 8)	19	36857498	36862320	4823	1	74493	ENSMUST00000167533.1	-1516	ENSMUSG00000024811	Tnks2	tankyrase, TRF1-interacting ankyrin-related ADP-ribose polymerase 2	ClusterII
chr4	7405191	7405359	169	*	peak19523	Distal Intergenic	4	7560688	7573801	13114	1	71510	ENSMUST00000129988.1	-155329	ENSMUSG00000086070	8430436N08Rik	RIKEN cDNA 8430436N08 gene	ClusterII
chr9	65652760	65652928	169	*	peak28964	Intron (ENSMUST00000169003.7/71973, intron 7 of 8)	9	65658977	65659809	833	1	71973	ENSMUST00000216769.1	-6049	ENSMUSG00000032387	Rbpms2	RNA binding protein with multiple splicing 2	ClusterII
chr14	78590735	78590903	169	*	peak9875	Intron (ENSMUST00000226342.2/380921, intron 21 of 29)	14	78570071	78629274	59204	2	380921	ENSMUST00000228362.1	38371	ENSMUSG00000034731	Dgkh	diacylglycerol kinase, eta	ClusterII
chr2	152951556	152951724	169	*	peak17542	Promoter	2	152944933	152951582	6650	2	252864	ENSMUST00000037715.6	0	ENSMUSG00000042662	Dusp15	dual specificity phosphatase-like 15	ClusterII
chr11	121421969	121422137	169	*	peak6156	Promoter	11	121421401	121431288	9888	1	238024	ENSMUST00000038096.7	568	ENSMUSG00000039253	Fn3krp	fructosamine 3 kinase related protein	ClusterII
chr15	24958393	24958561	169	*	peak10275	Distal Intergenic	15	25364857	25413698	48842	2	70350	ENSMUST00000228597.1	455137	ENSMUSG00000045763	Basp1	brain abundant, membrane attached signal protein 1	ClusterII
chr10	128075261	128075429	169	*	peak4067	Exon (ENSMUST00000052798.13/56351, exon 7 of 8)	10	128069272	128072374	3103	1	56351	ENSMUST00000148943.1	5989	ENSMUSG00000071072	Ptges3	prostaglandin E synthase 3	ClusterII
chr10	108262703	108262871	169	*	peak3807	Intron (ENSMUST00000219263.1/ENSMUST00000219263.1, intron 18 of 24)	10	108332121	108414240	82120	1	114774	ENSMUST00000095313.4	-69250	ENSMUSG00000035873	Pawr	PRKC, apoptosis, WT1, regulator	ClusterII
chr8	68958712	68958880	169	*	peak27132	Distal Intergenic	8	68890744	68895819	5076	1	16956	ENSMUST00000169749.1	67968	ENSMUSG00000015568	Lpl	lipoprotein lipase	ClusterII
chr9	71151299	71151467	169	*	peak29046	Intron (ENSMUST00000074465.8/64008, intron 1 of 5)	9	71110662	71162633	51972	2	64008	ENSMUST00000060917.11	11166	ENSMUSG00000032204	Aqp9	aquaporin 9	ClusterII
chr11	94612150	94612318	169	*	peak5602	Distal Intergenic	11	94557102	94601871	44770	2	264895	ENSMUST00000103164.3	-10279	ENSMUSG00000076435	Acsf2	acyl-CoA synthetase family member 2	ClusterII
chr16	3865097	3865265	169	*	peak11464	Exon (ENSMUST00000090522.4/71063, exon 3 of 3)	16	3866589	3871733	5145	2	71063	ENSMUST00000130254.1	6468	ENSMUSG00000039789	Zfp597	zinc finger protein 597	ClusterII
chr4	102744167	102744335	169	*	peak20431	Intron (ENSMUST00000097948.8/73094, intron 1 of 7)	4	102741297	102870826	129530	1	73094	ENSMUST00000097948.8	2870	ENSMUSG00000028524	Sgip1	SH3-domain GRB2-like (endophilin) interacting protein 1	ClusterII
chr13	83349755	83349923	169	*	peak8463	Distal Intergenic	13	83504034	83663343	159310	1	17260	ENSMUST00000198199.4	-154111	ENSMUSG00000005583	Mef2c	myocyte enhancer factor 2C	ClusterII
chr15	30197213	30197381	169	*	peak10369	Intron (ENSMUST00000081728.6/18163, intron 1 of 22)	15	30173138	30481349	308212	1	18163	ENSMUST00000226797.1	24075	ENSMUSG00000022240	Ctnnd2	catenin (cadherin associated protein), delta 2	ClusterII
chr13	69691141	69691309	169	*	peak8375	Intron (ENSMUST00000223164.1/ENSMUST00000223164.1, intron 3 of 5)	13	69702832	69739889	37058	2	76980	ENSMUST00000065118.6	48580	ENSMUSG00000052981	Ube2ql1	ubiquitin-conjugating enzyme E2Q family-like 1	ClusterII
chr5	96206836	96207004	169	*	peak22286	Distal Intergenic	5	96209493	96266727	57235	1	94061	ENSMUST00000117766.7	-2489	ENSMUSG00000029486	Mrpl1	mitochondrial ribosomal protein L1	ClusterII
chr17	80428251	80428419	169	*	peak13682	Intron (ENSMUST00000068714.6/20662, intron 10 of 21)	17	80381364	80400081	18718	1	381112	ENSMUST00000226013.1	46887	ENSMUSG00000054901	Arhgef33	Rho guanine nucleotide exchange factor (GEF) 33	ClusterII
chr3	79599232	79599400	169	*	peak18482	Promoter	3	79598709	79602328	3620	1	67738	ENSMUST00000160799.1	523	ENSMUSG00000027804	Ppid	peptidylprolyl isomerase D (cyclophilin D)	ClusterII
chr10	100015498	100015666	169	*	peak3784	Promoter	10	100015630	100100416	84787	1	17311	ENSMUST00000105283.8	0	ENSMUSG00000019966	Kitl	kit ligand	ClusterII
chr8	78721069	78721237	169	*	peak27270	Intron (ENSMUST00000209490.1/76775, intron 8 of 9)	8	78697174	78728576	31403	1	76775	ENSMUST00000210132.1	23895	ENSMUSG00000031684	Slc10a7	solute carrier family 10 (sodium/bile acid cotransporter family), member 7	ClusterII
chr13	74228857	74229025	169	*	peak8398	Intron (ENSMUST00000022059.13/11624, intron 5 of 10)	13	74206712	74208732	2021	2	211446	ENSMUST00000220548.1	-20125	ENSMUSG00000034152	Exoc3	exocyst complex component 3	ClusterII
chr5	107751329	107751497	169	*	peak22475	Intron (ENSMUST00000112642.7/14020, intron 17 of 17)	5	107721606	107726036	4431	2	14581	ENSMUST00000159263.2	-25293	ENSMUSG00000029275	Gfi1	growth factor independent 1 transcription repressor	ClusterII
chr7	90096142	90096310	169	*	peak25789	Distal Intergenic	7	90124822	90129477	4656	2	78329	ENSMUST00000181189.2	33167	ENSMUSG00000097162	2310010J17Rik	RIKEN cDNA 2310010J17 gene	ClusterII
chr7	81887071	81887239	169	*	peak25698	Intron (ENSMUST00000107305.7/29877, intron 5 of 5)	7	81873493	81883407	9915	1	107769	ENSMUST00000130006.1	13578	ENSMUSG00000038623	Tm6sf1	transmembrane 6 superfamily member 1	ClusterII
chr8	52727727	52727895	169	*	peak27056	Distal Intergenic	8	52356611	52403339	46729	1	330767	ENSMUST00000210977.1	371116	ENSMUSG00000110013	1190028D05Rik	RIKEN cDNA 1190028D05 gene	ClusterII
chr1	91112399	91112567	169	*	peak909	Intron (ENSMUST00000185531.6/16978, intron 20 of 21)	1	91111233	91114852	3620	1	16978	ENSMUST00000188708.1	1166	ENSMUSG00000026305	Lrrfip1	leucine rich repeat (in FLII) interacting protein 1	ClusterII
chrX	7318837	7319005	169	*	peak29710	Promoter	20	7212991	7319170	106180	2	12728	ENSMUST00000132126.1	165	ENSMUSG00000004317	Clcn5	chloride channel, voltage-sensitive 5	ClusterII
chr8	122635962	122636130	169	*	peak27904	Intron (ENSMUST00000127664.1/108148, intron 1 of 15)	8	122639018	122646466	7449	2	12398	ENSMUST00000142535.7	10336	ENSMUSG00000006362	Cbfa2t3	CBFA2/RUNX1 translocation partner 3	ClusterII
chr1	181816212	181816380	169	*	peak2099	Exon (ENSMUST00000005003.11/98386, exon 14 of 14)	1	181815356	181820542	5187	2	98386	ENSMUST00000192075.1	4162	ENSMUSG00000004880	Lbr	lamin B receptor	ClusterII
chr4	155956385	155956553	169	*	peak21337	Promoter	4	155956005	155957483	1479	1	545056	ENSMUST00000124092.1	380	NA	Gm5801	ubiquitin-conjugating enzyme E2, J2 homolog pseudogene	ClusterII
chr13	24616545	24616713	169	*	peak7706	Intron (ENSMUST00000110383.7/193385, intron 1 of 22)	13	24614627	24705897	91271	1	193385	ENSMUST00000132689.7	1918	ENSMUSG00000036006	Ripor2	RHO family interacting cell polarization regulator 2	ClusterII
chr16	97135615	97135783	169	*	peak12665	Intron (ENSMUST00000056102.8/13508, intron 1 of 32)	16	96590840	97170752	579913	2	13508	ENSMUST00000056102.8	34969	ENSMUSG00000050272	Dscam	DS cell adhesion molecule	ClusterII
chr9	95603680	95603848	169	*	peak29285	Distal Intergenic	9	95637601	95698096	60496	1	76477	ENSMUST00000015498.8	-33753	ENSMUSG00000015354	Pcolce2	procollagen C-endopeptidase enhancer 2	ClusterII
chr13	115646044	115646212	169	*	peak8962	Distal Intergenic	13	114953096	115101964	148869	2	109700	ENSMUST00000061673.8	-544080	ENSMUSG00000042284	Itga1	integrin alpha 1	ClusterII
chr2	170177113	170177281	169	*	peak17879	Distal Intergenic	2	170192449	170194053	1605	2	100502923	ENSMUST00000180625.1	16772	ENSMUSG00000097514	Gm17619	predicted gene, 17619	ClusterII
chr13	24437377	24437545	169	*	peak7703	Intron (ENSMUST00000224953.1/12763, intron 10 of 15)	13	24417224	24436657	19434	1	12763	ENSMUST00000142882.1	20153	ENSMUSG00000016756	Cmah	cytidine monophospho-N-acetylneuraminic acid hydroxylase	ClusterII
chr5	29453976	29454144	169	*	peak21555	Exon (ENSMUST00000001611.10/433864, exon 11 of 11)	5	29441318	29446355	5038	1	433864	ENSMUST00000146347.1	12658	ENSMUSG00000001569	Nom1	nucleolar protein with MIF4G domain 1	ClusterII
chr16	93215476	93215644	169	*	peak12610	Distal Intergenic	16	93343724	93353189	9466	2	69857	ENSMUST00000185971.6	137545	ENSMUSG00000100277	1810053B23Rik	RIKEN cDNA 1810053B23 gene	ClusterII
chr1	159186971	159187230	260	*	peak1644	Distal Intergenic	1	159232320	159250119	17800	1	26374	ENSMUST00000195800.5	-45090	ENSMUSG00000040782	Cop1	COP1, E3 ubiquitin ligase	ClusterII
chrX	12260324	12260518	195	*	peak29772	Distal Intergenic	20	12340637	12345222	4586	2	100043946	ENSMUST00000137281.1	84704	ENSMUSG00000087591	Gm14635	predicted gene 14635	ClusterII
chr10	117987610	117987818	209	*	peak3937	Distal Intergenic	10	117925459	117948292	22834	1	71067	ENSMUST00000217950.1	62151	ENSMUSG00000112500	4933411E08Rik	RIKEN cDNA 4933411E08 gene	ClusterII
chr8	94779240	94779453	214	*	peak27522	Intron (ENSMUST00000034230.6/20312, intron 2 of 2)	8	94772225	94780022	7798	1	20312	ENSMUST00000150307.1	7015	ENSMUSG00000031778	Cx3cl1	chemokine (C-X3-C motif) ligand 1	ClusterII
chr4	44681967	44682176	210	*	peak19873	Intron (ENSMUST00000140826.1/ENSMUST00000140826.1, intron 1 of 1)	4	44569971	44683815	113845	2	18507	ENSMUST00000172949.7	1639	ENSMUSG00000014030	Pax5	paired box 5	ClusterII
chr8	104799379	104799573	195	*	peak27578	Distal Intergenic	8	104831572	104840093	8522	1	234669	ENSMUST00000059449.6	-31999	ENSMUSG00000050097	Ces2b	carboxyesterase 2B	ClusterII
chr10	80967474	80967676	203	*	peak3383	Intron (ENSMUST00000099462.7/14708, intron 2 of 3)	10	80951187	80998190	47004	2	14708	ENSMUST00000118465.7	30514	ENSMUSG00000048240	Gng7	guanine nucleotide binding protein (G protein), gamma 7	ClusterII
chr6	72631275	72631469	195	*	peak23896	Exon (ENSMUST00000069536.11/21415, exon 9 of 12)	6	72627591	72630270	2680	2	21415	ENSMUST00000141743.1	-1005	ENSMUSG00000055799	Tcf7l1	transcription factor 7 like 1 (T cell specific, HMG box)	ClusterII
chr13	43778054	43778281	228	*	peak8009	Distal Intergenic	13	43784775	43803132	18358	1	12522	ENSMUST00000015540.3	-6494	ENSMUSG00000015396	Cd83	CD83 antigen	ClusterII
chr2	153686887	153687211	325	*	peak17587	Exon (ENSMUST00000072997.9/13436, exon 23 of 23)	2	153669370	153670416	1047	1	13436	ENSMUST00000140811.1	17517	ENSMUSG00000027478	Dnmt3b	DNA methyltransferase 3B	ClusterII
chr15	44623119	44623313	195	*	peak10500	Intron (ENSMUST00000227691.1/55960, intron 1 of 6)	15	44619591	44641026	21436	1	55960	ENSMUST00000022964.8	3528	ENSMUSG00000022339	Ebag9	estrogen receptor-binding fragment-associated gene 9	ClusterII
chr11	54186044	54186238	195	*	peak4771	Intron (ENSMUST00000131019.1/71056, intron 2 of 2)	11	54177772	54213285	35514	2	71056	ENSMUST00000131019.1	27047	ENSMUSG00000086209	4933405E24Rik	RIKEN cDNA 4933405E24 gene	ClusterII
chr5	121100974	121101168	195	*	peak22676	Distal Intergenic	5	121133840	121143635	9796	2	19247	ENSMUST00000148871.1	42467	ENSMUSG00000043733	Ptpn11	protein tyrosine phosphatase, non-receptor type 11	ClusterII
chr2	92627882	92628076	195	*	peak16885	Distal Intergenic	2	92599707	92615250	15544	1	76969	ENSMUST00000065797.6	28175	ENSMUSG00000027221	Chst1	carbohydrate sulfotransferase 1	ClusterII
chr4	145221519	145221812	294	*	peak21173	Intron (ENSMUST00000030336.10/21938, intron 8 of 9)	4	145213463	145246870	33408	2	21938	ENSMUST00000030336.10	25058	ENSMUSG00000028599	Tnfrsf1b	tumor necrosis factor receptor superfamily, member 1b	ClusterII
chr16	24467623	24467817	195	*	peak11794	Intron (ENSMUST00000231352.1/210126, intron 3 of 6)	16	24448091	24981030	532940	1	210126	ENSMUST00000078988.9	19532	ENSMUSG00000033306	Lpp	LIM domain containing preferred translocation partner in lipoma	ClusterII
chr19	6299532	6299752	221	*	peak14868	Exon (ENSMUST00000025684.3/13660, exon 5 of 5)	19	6297914	6298360	447	1	13660	ENSMUST00000148547.1	1618	ENSMUSG00000024772	Ehd1	EH-domain containing 1	ClusterII
chr10	117988147	117988364	218	*	peak3938	Distal Intergenic	10	117925459	117948292	22834	1	71067	ENSMUST00000217950.1	62688	ENSMUSG00000112500	4933411E08Rik	RIKEN cDNA 4933411E08 gene	ClusterII
chr17	28120373	28120567	195	*	peak12999	Distal Intergenic	17	28142141	28174854	32714	1	268935	ENSMUST00000043503.10	-21574	ENSMUSG00000038677	Scube3	signal peptide, CUB domain, EGF-like 3	ClusterII
chr2	129330651	129330855	205	*	peak17327	Distal Intergenic	2	129299610	129309972	10363	2	16175	ENSMUST00000028882.1	-20679	ENSMUSG00000027399	Il1a	interleukin 1 alpha	ClusterII
chr9	106274768	106274962	195	*	peak29407	Distal Intergenic	9	106281061	106350521	69461	1	70235	ENSMUST00000072206.13	-6099	ENSMUSG00000023345	Poc1a	POC1 centriolar protein A	ClusterII
chr2	164442330	164442524	195	*	peak17731	Promoter	2	164424247	164443186	18940	2	20971	ENSMUST00000017153.3	662	ENSMUSG00000017009	Sdc4	syndecan 4	ClusterII
chrX	11665722	11666000	279	*	peak29747	Distal Intergenic	20	11327822	11328151	330	1	236663	ENSMUST00000091180.2	337900	ENSMUSG00000069038	H2al1j	H2A histone family member L1J	ClusterII
chr2	44981725	44981996	272	*	peak16349	Downstream (1-2kb)	2	45001716	45022915	21200	2	24136	ENSMUST00000202432.3	40919	ENSMUSG00000026872	Zeb2	zinc finger E-box binding homeobox 2	ClusterII
chr14	54476590	54476824	235	*	peak9479	Promoter	14	54476252	54479679	3428	1	140743	ENSMUST00000164697.7	338	ENSMUSG00000022176	Rem2	rad and gem related GTP binding protein 2	ClusterII
chr6	17055882	17056088	207	*	peak23261	Distal Intergenic	6	17065149	17105823	40675	1	21753	ENSMUST00000115467.10	-9061	ENSMUSG00000029552	Tes	testis derived transcript	ClusterII
chr4	129018933	129019225	293	*	peak20759	Distal Intergenic	4	128993353	129008229	14877	1	11637	ENSMUST00000152762.1	25580	ENSMUSG00000028792	Ak2	adenylate kinase 2	ClusterII
chr19	11559350	11559544	195	*	peak14997	Distal Intergenic	19	11536801	11558467	21667	1	66607	ENSMUST00000025581.6	22549	ENSMUSG00000024678	Ms4a4d	membrane-spanning 4-domains, subfamily A, member 4D	ClusterII
chr3	65603534	65603728	195	*	peak18385	Distal Intergenic	3	65659288	65659426	139	1	102465905	ENSMUST00000185035.1	-55560	ENSMUSG00000098944	Mir8120	microRNA 8120	ClusterII
chr2	167383593	167383825	233	*	peak17824	Distal Intergenic	2	167298444	167349183	50740	2	56336	ENSMUST00000109221.8	-34410	ENSMUSG00000017929	B4galt5	UDP-Gal:betaGlcNAc beta 1,4-galactosyltransferase, polypeptide 5	ClusterII
chr13	85596703	85596897	195	*	peak8495	Distal Intergenic	13	85215495	85289130	73636	2	218397	ENSMUST00000223598.1	-307573	ENSMUSG00000021549	Rasa1	RAS p21 protein activator 1	ClusterII
chr7	99428971	99429170	200	*	peak25917	Intron (ENSMUST00000037528.9/233552, intron 4 of 17)	7	99424113	99460985	36873	1	233552	ENSMUST00000213887.1	4858	ENSMUSG00000035314	Gdpd5	glycerophosphodiester phosphodiesterase domain containing 5	ClusterII
chr18	5397467	5397661	195	*	peak13855	Distal Intergenic	18	5210124	5334807	124684	2	240186	ENSMUST00000234241.1	-62660	ENSMUSG00000050945	Zfp438	zinc finger protein 438	ClusterII
chr9	4360309	4360503	195	*	peak28059	Distal Intergenic	9	4376562	4386870	10309	1	78100	ENSMUST00000212075.1	-16059	ENSMUSG00000041124	Msantd4	Myb/SANT-like DNA-binding domain containing 4 with coiled-coils	ClusterII
chr6	149277790	149277984	195	*	peak24900	Distal Intergenic	6	149309414	149326671	17258	1	67246	ENSMUST00000130664.7	-31430	ENSMUSG00000032712	Resf1	retroelement silencing factor 1	ClusterII
chr16	36709620	36709816	197	*	peak12071	Exon (ENSMUST00000023617.12/106347, exon 3 of 8)	16	36715538	36722260	6723	1	106347	ENSMUST00000128084.1	-5722	ENSMUSG00000022900	Ildr1	immunoglobulin-like domain containing receptor 1	ClusterII
chr16	38394166	38394418	253	*	peak12098	Downstream (1-2kb)	16	38371998	38374137	2140	1	64082	ENSMUST00000146342.1	22168	ENSMUSG00000022803	Popdc2	popeye domain containing 2	ClusterII
chr11	70198456	70198662	207	*	peak5091	Distal Intergenic	11	70212752	70216413	3662	1	216867	ENSMUST00000126388.7	-14090	ENSMUSG00000040938	Slc16a11	solute carrier family 16 (monocarboxylic acid transporters), member 11	ClusterII
chr6	50334902	50335116	215	*	peak23636	Intron (ENSMUST00000114468.8/71720, intron 10 of 21)	6	50327375	50351957	24583	2	71720	ENSMUST00000203907.2	16841	ENSMUSG00000029822	Osbpl3	oxysterol binding protein-like 3	ClusterII
chr4	141928907	141929180	274	*	peak21152	Intron (ENSMUST00000105780.7/329977, intron 18 of 32)	4	141916289	141933089	16801	2	329977	ENSMUST00000036701.7	3909	ENSMUSG00000051435	Fhad1	forkhead-associated (FHA) phosphopeptide binding domain 1	ClusterII
chr13	81176126	81176343	218	*	peak8448	Intron (ENSMUST00000128120.1/110789, intron 4 of 7)	13	81051181	81078963	27783	1	319983	ENSMUST00000223730.1	124945	ENSMUSG00000097098	9330111N05Rik	RIKEN cDNA 9330111N05 gene	ClusterII
chr7	75587727	75587935	209	*	peak25562	Intron (ENSMUST00000166315.6/75547, intron 5 of 36)	7	75610039	75697343	87305	1	75547	ENSMUST00000207923.1	-22104	ENSMUSG00000066406	Akap13	A kinase (PRKA) anchor protein 13	ClusterII
chr7	18884335	18884547	213	*	peak25011	Promoter	7	18884680	18890441	5762	1	21946	ENSMUST00000032573.7	-133	ENSMUSG00000030413	Pglyrp1	peptidoglycan recognition protein 1	ClusterII
chr5	33095385	33095579	195	*	peak21650	Distal Intergenic	5	33104219	33162870	58652	1	20537	ENSMUST00000011178.4	-8640	ENSMUSG00000011034	Slc5a1	solute carrier family 5 (sodium/glucose cotransporter), member 1	ClusterII
chr4	148128722	148128916	195	*	peak21191	Intron (ENSMUST00000030862.4/70433, intron 1 of 6)	4	148098437	148130698	32262	2	70433	ENSMUST00000030862.4	1782	ENSMUSG00000029005	Draxin	dorsal inhibitory axon guidance protein	ClusterII
chr13	43775395	43775607	213	*	peak8007	Distal Intergenic	13	43784775	43803132	18358	1	12522	ENSMUST00000015540.3	-9168	ENSMUSG00000015396	Cd83	CD83 antigen	ClusterII
chr5	32430471	32430707	237	*	peak21632	Distal Intergenic	5	32458843	32495523	36681	1	19046	ENSMUST00000015100.14	-28136	ENSMUSG00000014956	Ppp1cb	protein phosphatase 1 catalytic subunit beta	ClusterII
chr8	106007172	106007416	245	*	peak27604	Intron (ENSMUST00000142898.1/66369, intron 2 of 2)	8	106011507	106053819	42313	1	66369	ENSMUST00000034375.10	-4091	ENSMUSG00000031901	Dus2	dihydrouridine synthase 2	ClusterII
chr13	52602135	52602303	169	*	peak8171	Intron (ENSMUST00000120135.7/20963, intron 1 of 13)	13	52596959	52624339	27381	1	20963	ENSMUST00000140339.1	5176	ENSMUSG00000021457	Syk	spleen tyrosine kinase	ClusterII
chr7	16250797	16250993	197	*	peak24993	Intron (ENSMUST00000050770.5/12273, intron 2 of 2)	7	16234726	16244154	9429	2	319430	ENSMUST00000171425.2	-6643	ENSMUSG00000074361	C5ar2	complement component 5a receptor 2	ClusterII
chr11	78447168	78447387	220	*	peak5299	Distal Intergenic	11	78465697	78471945	6249	1	52466	ENSMUST00000001126.3	-18310	ENSMUSG00000020829	Slc46a1	solute carrier family 46, member 1	ClusterII
chr7	25450236	25450430	195	*	peak25103	Intron (ENSMUST00000206300.1/654804, intron 4 of 6)	7	25471375	25476704	5330	2	26365	ENSMUST00000206483.1	26274	ENSMUSG00000074272	Ceacam1	carcinoembryonic antigen-related cell adhesion molecule 1	ClusterII
chr13	30761440	30761674	235	*	peak7760	Exon (ENSMUST00000021784.9/16364, exon 8 of 9)	13	30749307	30750768	1462	1	16364	ENSMUST00000222125.1	12133	ENSMUSG00000021356	Irf4	interferon regulatory factor 4	ClusterII
chr2	122452574	122452781	208	*	peak17161	Intron (ENSMUST00000110525.7/269346, intron 11 of 18)	2	122456399	122460551	4153	1	269346	ENSMUST00000153848.1	-3618	ENSMUSG00000027219	Slc28a2	solute carrier family 28 (sodium-coupled nucleoside transporter), member 2	ClusterII
chr1	72203043	72203237	195	*	peak654	Intron (ENSMUST00000048860.8/381269, intron 1 of 4)	1	72159442	72212307	52866	2	381269	ENSMUST00000048860.8	9070	ENSMUSG00000039395	Mreg	melanoregulin	ClusterII
chr18	62037700	62037868	169	*	peak14406	Distal Intergenic	18	61953075	62015715	62641	1	225608	ENSMUST00000051720.5	84625	ENSMUSG00000045629	Sh3tc2	SH3 domain and tetratricopeptide repeats 2	ClusterII
chr11	80043537	80043751	215	*	peak5344	Downstream (2-3kb)	11	80056217	80057899	1683	2	54394	ENSMUST00000147164.1	14148	ENSMUSG00000017561	Crlf3	cytokine receptor-like factor 3	ClusterII
chr4	150927824	150928097	274	*	peak21273	Promoter	4	150927918	150934402	6485	1	21942	ENSMUST00000139826.7	0	ENSMUSG00000028965	Tnfrsf9	tumor necrosis factor receptor superfamily, member 9	ClusterII
chr8	57541073	57541282	210	*	peak27069	Intron (ENSMUST00000034021.11/108150, intron 6 of 11)	8	57526024	57538453	12430	2	108150	ENSMUST00000139417.1	-2620	ENSMUSG00000031608	Galnt7	polypeptide N-acetylgalactosaminyltransferase 7	ClusterII
chr3	105672212	105672406	195	*	peak18871	Exon (ENSMUST00000098761.9/56543, exon 7 of 7)	3	105681489	105687444	5956	2	53975	ENSMUST00000132008.1	15038	ENSMUSG00000027905	Ddx20	DEAD (Asp-Glu-Ala-Asp) box polypeptide 20	ClusterII
chr3	152453282	152453476	195	*	peak19417	Intron (ENSMUST00000106103.7/108946, intron 10 of 12)	3	152457417	152458818	1402	1	108946	ENSMUST00000135044.2	-3941	ENSMUSG00000039068	Zzz3	zinc finger, ZZ domain containing 3	ClusterII
chr17	31214779	31214973	195	*	peak13074	Intron (ENSMUST00000048656.13/328795, intron 3 of 13)	17	31212297	31217982	5686	1	328795	ENSMUST00000147686.1	2482	ENSMUSG00000042345	Ubash3a	ubiquitin associated and SH3 domain containing, A	ClusterII
chr4	119932811	119933005	195	*	peak20614	Intron (ENSMUST00000143837.1/16656, intron 1 of 1)	4	120032766	120065063	32298	1	16656	ENSMUST00000227491.1	-99761	ENSMUSG00000028634	Hivep3	human immunodeficiency virus type I enhancer binding protein 3	ClusterII
chr12	86819275	86819490	216	*	peak7088	Distal Intergenic	12	86880701	86884798	4098	2	238330	ENSMUST00000038422.7	65308	ENSMUSG00000034168	Irf2bpl	interferon regulatory factor 2 binding protein-like	ClusterII
chr8	117329941	117330193	253	*	peak27806	Intron (ENSMUST00000166750.8/74440, intron 1 of 20)	8	117349170	117459430	110261	1	74440	ENSMUST00000095172.5	-18977	ENSMUSG00000034390	Cmip	c-Maf inducing protein	ClusterII
chr5	118408079	118408296	218	*	peak22633	Distal Intergenic	5	118560679	118720114	159436	1	76199	ENSMUST00000201614.1	-152383	ENSMUSG00000018076	Med13l	mediator complex subunit 13-like	ClusterII
chr1	19774619	19774832	214	*	peak64	Distal Intergenic	1	19213879	19219253	5375	1	21419	ENSMUST00000186972.1	560740	ENSMUSG00000025927	Tfap2b	transcription factor AP-2 beta	ClusterII
chrX	152207716	152207956	241	*	peak30294	Intron (ENSMUST00000168786.7/245666, intron 4 of 14)	20	152233020	152273768	40749	1	20591	ENSMUST00000112584.7	-25064	ENSMUSG00000025332	Kdm5c	lysine (K)-specific demethylase 5C	ClusterII
chr1	74381483	74381721	239	*	peak685	Promoter	1	74381651	74384173	2523	1	18173	ENSMUST00000133896.7	0	ENSMUSG00000026177	Slc11a1	solute carrier family 11 (proton-coupled divalent metal ion transporters), member 1	ClusterII
chr14	27355166	27355375	210	*	peak9219	Intron (ENSMUST00000225949.1/71704, intron 5 of 13)	14	27361389	27379647	18259	1	71704	ENSMUST00000225494.1	-6014	ENSMUSG00000021895	Arhgef3	Rho guanine nucleotide exchange factor (GEF) 3	ClusterII
chr2	131423718	131423977	260	*	peak17377	Distal Intergenic	2	131491496	131520243	28748	1	228608	ENSMUST00000129143.7	-67519	ENSMUSG00000027333	Smox	spermine oxidase	ClusterII
chr7	27933532	27933733	202	*	peak25132	Distal Intergenic	7	27925753	27929460	3708	2	73430	ENSMUST00000137668.1	-4072	ENSMUSG00000070709	Zfp974	zinc finger protein 974	ClusterII
chr10	60697842	60698108	267	*	peak3068	Distal Intergenic	10	60583079	60696490	113412	2	22295	ENSMUST00000153149.7	-1352	ENSMUSG00000012819	Cdh23	cadherin 23 (otocadherin)	ClusterII
chrX	157491151	157491396	246	*	peak30317	Promoter	20	157465864	157491372	25509	2	20603	ENSMUST00000123770.1	0	ENSMUSG00000071708	Sms	spermine synthase	ClusterII
chr12	21208325	21208538	214	*	peak6337	Intron (ENSMUST00000064595.14/211914, intron 7 of 28)	12	21270704	21272123	1420	2	16413	ENSMUST00000173688.1	63585	ENSMUSG00000062352	Itgb1bp1	integrin beta 1 binding protein 1	ClusterII
chr19	10357093	10357287	195	*	peak14953	Distal Intergenic	19	10389090	10448444	59355	1	54525	ENSMUST00000073899.5	-31803	ENSMUSG00000024743	Syt7	synaptotagmin VII	ClusterII
chr15	96543889	96544083	195	*	peak11259	Distal Intergenic	15	96578534	96579584	1051	2	105727	ENSMUST00000230607.1	35501	ENSMUSG00000023169	Slc38a1	solute carrier family 38, member 1	ClusterII
chr6	122654349	122654599	251	*	peak24488	Distal Intergenic	6	122626753	122630272	3520	1	73708	ENSMUST00000123429.1	27596	ENSMUSG00000046323	Dppa3	developmental pluripotency-associated 3	ClusterII
chr12	80070878	80071100	223	*	peak6913	Intron (ENSMUST00000218323.1/ENSMUST00000218323.1, intron 1 of 1)	12	80108756	80112994	4239	2	12192	ENSMUST00000219642.1	41894	ENSMUSG00000021127	Zfp36l1	zinc finger protein 36, C3H type-like 1	ClusterII
chr4	149690090	149690335	246	*	peak21220	Intron (ENSMUST00000038859.13/18707, intron 1 of 23)	4	149660184	149698552	38369	2	18707	ENSMUST00000134534.7	8217	ENSMUSG00000039936	Pik3cd	phosphatidylinositol-4,5-bisphosphate 3-kinase catalytic subunit delta	ClusterII
chr17	70886762	70886956	195	*	peak13529	Intron (ENSMUST00000180743.1/ENSMUST00000180743.1, intron 1 of 3)	17	70860503	70860600	98	2	100316676	ENSMUST00000116818.2	-26162	ENSMUSG00000080468	Mir1195	microRNA 1195	ClusterII
chr4	44331160	44331354	195	*	peak19865	Intron (ENSMUST00000045607.11/17279, intron 10 of 17)	4	44303568	44324268	20701	1	17279	ENSMUST00000137759.1	27592	ENSMUSG00000035683	Melk	maternal embryonic leucine zipper kinase	ClusterII
chr5	147748044	147748250	207	*	peak23112	Exon (ENSMUST00000202338.1/ENSMUST00000202338.1, exon 2 of 2)	5	147561604	147726011	164408	2	14254	ENSMUST00000031653.11	-22033	ENSMUSG00000029648	Flt1	FMS-like tyrosine kinase 1	ClusterII
chrX	162542832	162543035	204	*	peak30347	Intron (ENSMUST00000154424.7/194590, intron 5 of 15)	20	162546220	162552579	6360	2	194590	ENSMUST00000155043.1	9544	ENSMUSG00000040855	Reps2	RALBP1 associated Eps domain containing protein 2	ClusterII
chr11	97999312	97999506	195	*	peak5690	Downstream (2-3kb)	11	97989578	97996181	6604	2	217151	ENSMUST00000042971.15	-3131	ENSMUSG00000038352	Arl5c	ADP-ribosylation factor-like 5C	ClusterII
chr1	105454406	105454647	242	*	peak1018	Intron (ENSMUST00000188743.1/ENSMUST00000188743.1, intron 1 of 5)	1	105356763	105361737	4975	1	100504568	ENSMUST00000189938.1	97643	ENSMUSG00000097482	Gm17634	predicted gene, 17634	ClusterII
chr13	104606901	104607099	199	*	peak8766	Distal Intergenic	13	104792484	104838360	45877	1	67288	ENSMUST00000145661.7	-185385	ENSMUSG00000021716	Srek1ip1	splicing regulatory glutamine/lysine-rich protein 1interacting protein 1	ClusterII
chr7	43399582	43399777	196	*	peak25267	Distal Intergenic	7	43408204	43418358	10155	1	243958	ENSMUST00000005592.6	-8427	ENSMUSG00000030468	Siglecg	sialic acid binding Ig-like lectin G	ClusterII
chr11	99370114	99370308	195	*	peak5734	Intron (ENSMUST00000006963.2/70843, intron 5 of 7)	11	99364872	99374903	10032	2	70843	ENSMUST00000006963.2	4595	ENSMUSG00000055937	Krt28	keratin 28	ClusterII
chr7	120820866	120821060	195	*	peak26236	Intron (ENSMUST00000208668.1/ENSMUST00000208668.1, intron 7 of 11)	7	120842831	120907450	64620	1	13631	ENSMUST00000047875.15	-21771	ENSMUSG00000035064	Eef2k	eukaryotic elongation factor-2 kinase	ClusterII
chr17	50909943	50910137	195	*	peak13389	Intron (ENSMUST00000024717.9/72238, intron 13 of 21)	17	50953993	50984626	30634	2	72238	ENSMUST00000224123.1	74489	ENSMUSG00000023923	Tbc1d5	TBC1 domain family, member 5	ClusterII
chr2	93214294	93214499	206	*	peak16894	Intron (ENSMUST00000111265.8/241556, intron 5 of 9)	2	93204247	93227786	23540	2	241556	ENSMUST00000028646.3	13287	ENSMUSG00000027217	Tspan18	tetraspanin 18	ClusterII
chr10	80985672	80985893	222	*	peak3385	Intron (ENSMUST00000099462.7/14708, intron 2 of 3)	10	80951187	80998190	47004	2	14708	ENSMUST00000118465.7	12297	ENSMUSG00000048240	Gng7	guanine nucleotide binding protein (G protein), gamma 7	ClusterII
chr1	51997151	51997352	202	*	peak402	Intron (ENSMUST00000168302.7/20849, intron 2 of 24)	1	51987148	52107189	120042	1	20849	ENSMUST00000168302.7	10003	ENSMUSG00000062939	Stat4	signal transducer and activator of transcription 4	ClusterII
chr11	107263813	107264007	195	*	peak5911	Intron (ENSMUST00000040380.12/71795, intron 4 of 7)	11	107320629	107337526	16898	2	71795	ENSMUST00000146680.1	73519	ENSMUSG00000040430	Pitpnc1	phosphatidylinositol transfer protein, cytoplasmic 1	ClusterII
chr4	144980824	144981060	237	*	peak21170	Exon (ENSMUST00000141208.7/230895, exon 6 of 6)	4	144974926	144983961	9036	2	230895	ENSMUST00000147511.1	2901	ENSMUSG00000020220	Vps13d	vacuolar protein sorting 13D	ClusterII
chr11	34267442	34267636	195	*	peak4525	Intron (ENSMUST00000093193.11/94176, intron 35 of 51)	11	34230559	34231670	1112	2	94176	ENSMUST00000127846.1	-35772	ENSMUSG00000020143	Dock2	dedicator of cyto-kinesis 2	ClusterII
chr4	127204195	127204389	195	*	peak20737	Promoter	4	127203306	127214754	11449	1	242667	ENSMUST00000137062.1	889	ENSMUSG00000042388	Dlgap3	DLG associated protein 3	ClusterII
chr2	129570857	129571051	195	*	peak17344	Distal Intergenic	2	129592835	129608992	16158	1	19261	ENSMUST00000127751.7	-21784	ENSMUSG00000037902	Sirpa	signal-regulatory protein alpha	ClusterII
chr3	87849157	87849351	195	*	peak18591	Exon (ENSMUST00000107581.8/27371, exon 5 of 7)	3	87847011	87849936	2926	1	27371	ENSMUST00000194639.1	2146	ENSMUSG00000028071	Sh2d2a	SH2 domain containing 2A	ClusterII
chr13	3782568	3782765	198	*	peak7459	Distal Intergenic	13	3802896	3804316	1421	2	70405	ENSMUST00000077698.4	21551	ENSMUSG00000063130	Calml3	calmodulin-like 3	ClusterII
chr7	24901942	24902185	244	*	peak25080	Promoter	7	24902912	24926592	23681	1	16801	ENSMUST00000117796.7	-727	ENSMUSG00000040940	Arhgef1	Rho guanine nucleotide exchange factor (GEF) 1	ClusterII
chr16	59460717	59460921	205	*	peak12364	Intron (ENSMUST00000114341.3/328699, intron 8 of 8)	16	59462909	59469204	6296	2	75636	ENSMUST00000185295.1	8283	ENSMUSG00000099983	1700022E09Rik	RIKEN cDNA 1700022E09 gene	ClusterII
chr12	35799362	35799574	213	*	peak6518	Distal Intergenic	12	35672380	35695118	22739	2	71581	ENSMUST00000222153.1	-104244	ENSMUSG00000113985	9130015A21Rik	RIKEN cDNA 9130015A21 gene	ClusterII
chr2	153162467	153162661	195	*	peak17560	Promoter	2	153161548	153193535	31988	1	99237	ENSMUST00000147978.7	919	ENSMUSG00000068040	Tm9sf4	transmembrane 9 superfamily protein member 4	ClusterII
chr2	35016334	35016615	282	*	peak16235	Intron (ENSMUST00000028233.6/15139, intron 22 of 40)	2	34983703	35019645	35943	2	15139	ENSMUST00000156412.2	3030	ENSMUSG00000026874	Hc	hemolytic complement	ClusterII
chr13	20114521	20114744	224	*	peak7636	Intron (ENSMUST00000181429.7/140580, intron 1 of 6)	13	20111512	20342888	231377	1	140580	ENSMUST00000180626.1	3009	ENSMUSG00000041112	Elmo1	engulfment and cell motility 1	ClusterII
chr16	14352659	14352890	232	*	peak11597	Distal Intergenic	16	14361558	14473902	112345	1	17250	ENSMUST00000130671.7	-8668	ENSMUSG00000023088	Abcc1	ATP-binding cassette, sub-family C (CFTR/MRP), member 1	ClusterII
chr3	97823967	97824237	271	*	peak18769	Promoter	3	97796732	97824621	27890	2	83679	ENSMUST00000200232.2	384	ENSMUSG00000038170	Pde4dip	phosphodiesterase 4D interacting protein (myomegalin)	ClusterII
chr8	79161421	79161665	245	*	peak27276	Intron (ENSMUST00000098614.8/622675, intron 8 of 14)	8	79175810	79190854	15045	1	622675	ENSMUST00000155960.7	-14145	ENSMUSG00000071064	Zfp827	zinc finger protein 827	ClusterII
chr4	63409414	63409608	195	*	peak20117	Distal Intergenic	4	63367125	63403354	36230	2	100182	ENSMUST00000035724.4	-6060	ENSMUSG00000039158	Akna	AT-hook transcription factor	ClusterII
chr9	115489388	115489594	207	*	peak29560	Distal Intergenic	9	115381819	115381939	121	1	100316675	ENSMUST00000116759.1	107569	ENSMUSG00000080409	Mir467h	microRNA 467h	ClusterII
chr12	99610485	99610679	195	*	peak7199	Intron (ENSMUST00000222797.1/102639404, intron 2 of 3)	12	99626053	99627974	1922	2	73457	ENSMUST00000185726.1	17295	ENSMUSG00000100211	1700064M15Rik	RIKEN cDNA 1700064M15 gene	ClusterII
chr15	31356974	31357201	228	*	peak10382	Intron (ENSMUST00000123325.8/67434, intron 1 of 3)	15	31293186	31367532	74347	2	67434	ENSMUST00000156679.1	10331	ENSMUSG00000022237	Ankrd33b	ankyrin repeat domain 33B	ClusterII
chr13	73469587	73469801	215	*	peak8390	Intron (ENSMUST00000022099.14/210992, intron 1 of 13)	13	73471751	73515125	43375	1	210992	ENSMUST00000223060.1	-1950	ENSMUSG00000021608	Lpcat1	lysophosphatidylcholine acyltransferase 1	ClusterII
chr2	83700733	83700991	259	*	peak16773	Exon (ENSMUST00000122851.1/ENSMUST00000122851.1, exon 2 of 2)	2	83724397	83756797	32401	1	16410	ENSMUST00000125360.7	-23406	ENSMUSG00000027087	Itgav	integrin alpha V	ClusterII
chr9	28482981	28483191	211	*	peak28277	Intron (ENSMUST00000115243.8/330908, intron 2 of 7)	9	28404169	28650288	246120	1	330908	ENSMUST00000150098.1	78812	ENSMUSG00000062257	Opcml	opioid binding protein/cell adhesion molecule-like	ClusterII
chr9	79919223	79919458	236	*	peak29163	Intron (ENSMUST00000093811.10/70598, intron 1 of 5)	9	79820661	79962033	141373	2	70598	ENSMUST00000172973.1	42575	ENSMUSG00000034898	Filip1	filamin A interacting protein 1	ClusterII
chr15	62274371	62274565	195	*	peak10683	Intron (ENSMUST00000181416.8/19296, intron 5 of 9)	15	62222603	62242505	19903	1	19296	ENSMUST00000182141.1	51768	ENSMUSG00000097039	Pvt1	Pvt1 oncogene	ClusterII
chr9	61901624	61901875	252	*	peak28857	Distal Intergenic	9	61913284	61914542	1259	2	56040	ENSMUST00000008036.8	12667	ENSMUSG00000007892	Rplp1	ribosomal protein, large, P1	ClusterII
chr6	49606239	49606471	233	*	peak23619	Distal Intergenic	6	49438564	49469500	30937	1	77485	ENSMUST00000167846.1	167675	ENSMUSG00000023403	Stk31	serine threonine kinase 31	ClusterII
chr19	56713745	56713973	229	*	peak15671	Distal Intergenic	19	56722372	56724862	2491	1	11554	ENSMUST00000038949.4	-8399	ENSMUSG00000035283	Adrb1	adrenergic receptor, beta 1	ClusterII
chr18	32129701	32129895	195	*	peak14028	Intron (ENSMUST00000234651.1/19123, intron 6 of 8)	18	32133141	32135746	2606	2	19123	ENSMUST00000234198.1	5851	ENSMUSG00000024386	Proc	protein C	ClusterII
chr17	43589884	43590091	208	*	peak13223	Exon (ENSMUST00000169733.7/73504, exon 1 of 3)	17	43588340	43591509	3170	2	73504	ENSMUST00000169733.7	1418	ENSMUSG00000090307	1700071M16Rik	RIKEN cDNA 1700071M16 gene	ClusterII
chr1	131050077	131050346	270	*	peak1213	Distal Intergenic	1	131056889	131072526	15638	2	17164	ENSMUST00000188459.3	22180	ENSMUSG00000016528	Mapkapk2	MAP kinase-activated protein kinase 2	ClusterII
chr1	169371400	169371618	219	*	peak1800	Distal Intergenic	1	169506097	169522382	16286	2	66977	ENSMUST00000195342.5	150764	ENSMUSG00000026683	Nuf2	NUF2, NDC80 kinetochore complex component	ClusterII
chr11	68474599	68474816	218	*	peak5017	Promoter	11	68475481	68493330	17850	1	320207	ENSMUST00000155887.1	-665	ENSMUSG00000020901	Pik3r5	phosphoinositide-3-kinase regulatory subunit 5	ClusterII
chr6	51330110	51330345	236	*	peak23654	Distal Intergenic	6	51379710	51392791	13082	1	625167	ENSMUST00000204678.1	-49365	ENSMUSG00000107660	Gm6559	predicted gene 6559	ClusterII
chr1	131280140	131280450	311	*	peak1227	Promoter	1	131254597	131279606	25010	2	56489	ENSMUST00000062108.9	-534	ENSMUSG00000042349	Ikbke	inhibitor of kappaB kinase epsilon	ClusterII
chr9	63038183	63038377	195	*	peak28882	Distal Intergenic	9	62920457	62987924	67468	2	56469	ENSMUST00000216209.1	-50259	ENSMUSG00000032405	Pias1	protein inhibitor of activated STAT 1	ClusterII
chr16	52329471	52329667	197	*	peak12282	Intron (ENSMUST00000023312.13/11658, intron 1 of 15)	16	52251087	52296924	45838	2	11658	ENSMUST00000167115.7	-32547	ENSMUSG00000022636	Alcam	activated leukocyte cell adhesion molecule	ClusterII
chr15	81083320	81083554	235	*	peak11074	Intron (ENSMUST00000134469.7/223701, intron 3 of 14)	15	81012291	81105083	92793	2	223701	ENSMUST00000109579.8	21529	ENSMUSG00000042292	Mrtfa	myocardin related transcription factor A	ClusterII
chr3	60538571	60538810	240	*	peak18320	Exon (ENSMUST00000193609.1/ENSMUST00000193609.1, exon 1 of 1)	3	60529631	60625180	95550	1	56758	ENSMUST00000193130.5	8940	ENSMUSG00000027763	Mbnl1	muscleblind like splicing factor 1	ClusterII
chr19	29383439	29383660	222	*	peak15205	Intron (ENSMUST00000016640.7/60533, intron 5 of 6)	19	29367455	29388095	20641	1	60533	ENSMUST00000016640.7	15984	ENSMUSG00000016496	Cd274	CD274 antigen	ClusterII
chr11	83872180	83872374	195	*	peak5442	Intron (ENSMUST00000021016.9/21410, intron 4 of 8)	11	83852960	83905819	52860	1	21410	ENSMUST00000108113.2	19220	ENSMUSG00000020679	Hnf1b	HNF1 homeobox B	ClusterII
chr2	162975978	162976172	195	*	peak17714	Distal Intergenic	2	162987330	163014127	26798	1	27219	ENSMUST00000018012.13	-11158	ENSMUSG00000017868	Sgk2	serum/glucocorticoid regulated kinase 2	ClusterII
chr18	73548692	73548886	195	*	peak14572	Distal Intergenic	18	73573044	73592575	19532	1	240396	ENSMUST00000091852.4	-24158	ENSMUSG00000037253	Mex3c	mex3 RNA binding family member C	ClusterII
chr10	19193447	19193641	195	*	peak2541	Intron (ENSMUST00000216041.1/100504265, intron 3 of 3)	10	19167238	19206702	39465	1	100504265	ENSMUST00000216683.1	26209	NA	Gm20139	predicted gene, 20139	ClusterII
chr4	6355417	6355611	195	*	peak19506	Intron (ENSMUST00000139214.7/ENSMUST00000139214.7, intron 2 of 3)	4	6365650	6396284	30635	1	53378	ENSMUST00000029912.10	-10039	ENSMUSG00000028249	Sdcbp	syndecan binding protein	ClusterII
chr6	143170673	143170903	231	*	peak24829	Intron (ENSMUST00000204947.2/75320, intron 1 of 7)	6	143167254	143232307	65054	1	75320	ENSMUST00000205256.1	3419	ENSMUSG00000030275	Etnk1	ethanolamine kinase 1	ClusterII
chr1	180312956	180313166	211	*	peak2054	Distal Intergenic	1	180327174	180328184	1011	2	277333	ENSMUST00000192714.1	15018	NA	Gm5069	glyceraldehyde-3-phosphate dehydrogenase pseudogene	ClusterII
chr4	116008604	116008798	195	*	peak20537	Intron (ENSMUST00000125761.7/14073, intron 1 of 14)	4	115998306	116000068	1763	2	14073	ENSMUST00000133225.1	-8536	ENSMUSG00000034171	Faah	fatty acid amide hydrolase	ClusterII
chr1	75533530	75533724	195	*	peak709	Promoter	1	75533038	75533784	747	1	71728	ENSMUST00000150560.1	492	ENSMUSG00000026213	Stk11ip	serine/threonine kinase 11 interacting protein	ClusterII
chr5	53413826	53414051	226	*	peak21845	Distal Intergenic	5	53466152	53649390	183239	1	19664	ENSMUST00000201991.3	-52101	ENSMUSG00000039191	Rbpj	recombination signal binding protein for immunoglobulin kappa J region	ClusterII
chr19	29364189	29364386	198	*	peak15201	Promoter	19	29360854	29363899	3046	2	67759	ENSMUST00000129608.1	-290	ENSMUSG00000016495	Plgrkt	plasminogen receptor, C-terminal lysine transmembrane protein	ClusterII
chr7	139930196	139930407	212	*	peak26512	Intron (ENSMUST00000053445.15/76484, intron 22 of 30)	7	139935746	139939145	3400	1	76484	ENSMUST00000210154.1	-5339	ENSMUSG00000066129	Kndc1	kinase non-catalytic C-lobe domain (KIND) containing 1	ClusterII
chr13	36392475	36392669	195	*	peak7858	Intron (ENSMUST00000021857.12/69955, intron 5 of 6)	13	36346694	36537590	190897	1	69955	ENSMUST00000224357.1	45781	ENSMUSG00000021420	Fars2	phenylalanine-tRNA synthetase 2 (mitochondrial)	ClusterII
chr5	33803329	33803533	205	*	peak21660	Distal Intergenic	5	33820725	33897966	77242	1	107823	ENSMUST00000075812.10	-17192	ENSMUSG00000057406	Nsd2	nuclear receptor binding SET domain protein 2	ClusterII
chr12	31813951	31814145	195	*	peak6404	Intron (ENSMUST00000036862.4/238123, intron 10 of 22)	12	31894121	31926022	31902	1	238123	ENSMUST00000219672.1	-79976	ENSMUSG00000035933	Cog5	component of oligomeric golgi complex 5	ClusterII
chr13	43898654	43898848	195	*	peak8015	Distal Intergenic	13	43785185	43803128	17944	1	12522	ENSMUST00000221359.1	113469	ENSMUSG00000015396	Cd83	CD83 antigen	ClusterII
chr17	88326732	88326934	203	*	peak13799	Intron (ENSMUST00000234514.1/ENSMUST00000234514.1, intron 1 of 1)	17	88440711	88490533	49823	1	14236	ENSMUST00000112238.8	-113777	ENSMUSG00000034998	Foxn2	forkhead box N2	ClusterII
chr4	139203489	139203710	222	*	peak21088	Intron (ENSMUST00000102508.9/12345, intron 1 of 8)	4	139199267	139262097	62831	1	12345	ENSMUST00000145368.7	4222	ENSMUSG00000028745	Capzb	capping protein (actin filament) muscle Z-line, beta	ClusterII
chr16	33573781	33574022	242	*	peak11990	Intron (ENSMUST00000121925.7/171286, intron 5 of 13)	16	33596562	33664135	67574	1	171286	ENSMUST00000122314.7	-22540	ENSMUSG00000035506	Slc12a8	solute carrier family 12 (potassium/chloride transporters), member 8	ClusterII
chr15	60836396	60836623	228	*	peak10661	Intron (ENSMUST00000186536.1/ENSMUST00000186536.1, intron 1 of 1)	15	60818994	60825080	6087	2	399603	ENSMUST00000100635.4	-11316	ENSMUSG00000072568	Lratd2	LRAT domain containing 1	ClusterII
chr7	74645657	74645825	169	*	peak25536	Distal Intergenic	7	74295371	74554780	259410	2	108116	ENSMUST00000107453.7	-90877	ENSMUSG00000025790	Slco3a1	solute carrier organic anion transporter family, member 3a1	ClusterII
chr4	144945394	144945607	214	*	peak21168	Distal Intergenic	4	144918879	144919972	1094	1	20148	ENSMUST00000133265.1	26515	ENSMUSG00000066026	Dhrs3	dehydrogenase/reductase (SDR family) member 3	ClusterII
chr17	26551217	26551459	243	*	peak12956	Distal Intergenic	17	26561489	26656931	95443	1	67458	ENSMUST00000167662.7	-10030	ENSMUSG00000001576	Ergic1	endoplasmic reticulum-golgi intermediate compartment (ERGIC) 1	ClusterII
chr4	130189764	130189958	195	*	peak20803	Distal Intergenic	4	130165719	130175122	9404	2	94242	ENSMUST00000105998.7	-14642	ENSMUSG00000028776	Tinagl1	tubulointerstitial nephritis antigen-like 1	ClusterII
chr6	134181435	134181629	195	*	peak24692	Intron (ENSMUST00000081028.12/14011, intron 2 of 7)	6	134233600	134262019	28420	1	14011	ENSMUST00000169529.1	-51971	ENSMUSG00000030199	Etv6	ets variant 6	ClusterII
chr2	38536426	38536620	195	*	peak16294	Intron (ENSMUST00000054234.9/59126, intron 1 of 9)	2	38514626	38560910	46285	1	59126	ENSMUST00000156726.1	21800	ENSMUSG00000026749	Nek6	NIMA (never in mitosis gene a)-related expressed kinase 6	ClusterII
chr9	75434182	75434398	217	*	peak29114	Distal Intergenic	9	75441524	75466432	24909	1	235497	ENSMUST00000213767.1	-7126	ENSMUSG00000042487	Leo1	Leo1, Paf1/RNA polymerase II complex component	ClusterII
chr1	161918248	161918442	195	*	peak1711	Distal Intergenic	1	161816114	161876682	60569	2	226551	ENSMUST00000048377.10	-41566	ENSMUSG00000040297	Suco	SUN domain containing ossification factor	ClusterII
chr11	21222961	21223174	214	*	peak4357	Distal Intergenic	11	21239281	21321122	81842	1	245944	ENSMUST00000109578.7	-16107	ENSMUSG00000020128	Vps54	VPS54 GARP complex subunit	ClusterII
chr2	146220289	146220483	195	*	peak17470	Distal Intergenic	2	146221921	146225020	3100	1	53626	ENSMUST00000089257.5	-1438	ENSMUSG00000068154	Insm1	insulinoma-associated 1	ClusterII
chr4	98374644	98374838	195	*	peak20380	Promoter	4	98355370	98375028	19659	2	94043	ENSMUST00000125034.1	190	ENSMUSG00000028563	Tm2d1	TM2 domain containing 1	ClusterII
chr11	83746153	83746433	281	*	peak5437	Promoter	11	83746940	83752642	5703	1	66107	ENSMUST00000070832.2	-507	ENSMUSG00000051748	Wfdc21	WAP four-disulfide core domain 21	ClusterII
chr11	117977844	117978058	215	*	peak6077	Distal Intergenic	11	117986292	118024011	37720	1	74451	ENSMUST00000132676.7	-8234	ENSMUSG00000017715	Pgs1	phosphatidylglycerophosphate synthase 1	ClusterII
chr17	57154009	57154203	195	*	peak13439	Distal Intergenic	17	57145997	57149777	3781	2	21948	ENSMUST00000019633.7	-4232	ENSMUSG00000019489	Cd70	CD70 antigen	ClusterII
chr13	51115699	51115901	203	*	peak8129	Intron (ENSMUST00000095797.5/20729, intron 1 of 5)	13	51100880	51152546	51667	1	20729	ENSMUST00000095797.5	14819	ENSMUSG00000021395	Spin1	spindlin 1	ClusterII
chr3	138002012	138002206	195	*	peak19289	Intron (ENSMUST00000199386.1/ENSMUST00000199386.1, intron 1 of 2)	3	137931007	137981545	50539	2	26377	ENSMUST00000029806.12	-20467	ENSMUSG00000028159	Dapp1	dual adaptor for phosphotyrosine and 3-phosphoinositides 1	ClusterII
chr5	64040811	64041005	195	*	peak21918	Distal Intergenic	5	64044978	64050228	5251	1	74757	ENSMUST00000198687.1	-3973	ENSMUSG00000106219	5830416I19Rik	RIKEN cDNA 5830416I19 gene	ClusterII
chr10	70257129	70257355	227	*	peak3219	Intron (ENSMUST00000046807.6/66859, intron 2 of 5)	10	70266979	70284080	17102	1	66859	ENSMUST00000155933.1	-9624	ENSMUSG00000037762	Slc16a9	solute carrier family 16 (monocarboxylic acid transporters), member 9	ClusterII
chr16	10584935	10585129	195	*	peak11540	Intron (ENSMUST00000115824.9/74374, intron 10 of 23)	16	10600551	10742465	141915	1	74374	ENSMUST00000115823.1	-15422	ENSMUSG00000068663	Clec16a	C-type lectin domain family 16, member A	ClusterII
chr15	53222404	53222652	249	*	peak10543	Intron (ENSMUST00000077273.8/14042, intron 1 of 10)	15	53083146	53196255	113110	2	14042	ENSMUST00000110244.1	-26149	ENSMUSG00000061731	Ext1	exostoses (multiple) 1	ClusterII
chr2	103662219	103662450	232	*	peak16990	Intron (ENSMUST00000076212.3/99382, intron 1 of 16)	2	103715035	103717217	2183	1	99382	ENSMUST00000138580.1	-52585	ENSMUSG00000032724	Abtb2	ankyrin repeat and BTB (POZ) domain containing 2	ClusterII
chr6	125581343	125581577	235	*	peak24568	Intron (ENSMUST00000100941.8/22371, intron 7 of 10)	6	125566251	125578578	12328	1	22371	ENSMUST00000126709.1	15092	ENSMUSG00000001930	Vwf	Von Willebrand factor	ClusterII
chr5	90612415	90612613	199	*	peak22205	Intron (ENSMUST00000031317.9/73246, intron 4 of 10)	5	90603623	90609801	6179	2	73246	ENSMUST00000202807.1	-2614	ENSMUSG00000029370	Rassf6	Ras association (RalGDS/AF-6) domain family member 6	ClusterII
chr6	108448048	108448242	195	*	peak24258	Intron (ENSMUST00000032192.8/16438, intron 44 of 61)	6	108458703	108471129	12427	1	16438	ENSMUST00000205048.1	-10461	ENSMUSG00000030102	Itpr1	inositol 1,4,5-trisphosphate receptor 1	ClusterII
chr17	34862546	34862740	195	*	peak13157	Promoter	17	34856374	34862518	6145	2	14962	ENSMUST00000128767.7	-28	ENSMUSG00000090231	Cfb	complement factor B	ClusterII
chr7	19178841	19179042	202	*	peak25015	Intron (ENSMUST00000117338.7/72205, intron 1 of 21)	7	19181170	19206482	25313	1	72205	ENSMUST00000120595.7	-2128	ENSMUSG00000040811	Eml2	echinoderm microtubule associated protein like 2	ClusterII
chr11	32650426	32650643	218	*	peak4500	Intron (ENSMUST00000109366.7/103583, intron 1 of 12)	11	32642904	32720574	77671	1	103583	ENSMUST00000143290.1	7522	ENSMUSG00000020271	Fbxw11	F-box and WD-40 domain protein 11	ClusterII
chr11	68092073	68092283	211	*	peak5005	Intron (ENSMUST00000021285.13/55943, intron 6 of 7)	11	67966506	67973641	7136	1	55943	ENSMUST00000142649.1	125567	ENSMUSG00000020903	Stx8	syntaxin 8	ClusterII
chr16	14350829	14351047	219	*	peak11596	Distal Intergenic	16	14361558	14473902	112345	1	17250	ENSMUST00000130671.7	-10511	ENSMUSG00000023088	Abcc1	ATP-binding cassette, sub-family C (CFTR/MRP), member 1	ClusterII
chr17	44474447	44474641	195	*	peak13244	Distal Intergenic	17	44237106	44251719	14614	1	224796	ENSMUST00000233193.1	237341	ENSMUSG00000023959	Clic5	chloride intracellular channel 5	ClusterII
chr5	67643537	67643818	282	*	peak22019	Intron (ENSMUST00000145914.1/ENSMUST00000145914.1, intron 1 of 1)	5	67622680	67660034	37355	2	11980	ENSMUST00000149501.1	16216	ENSMUSG00000037685	Atp8a1	ATPase, aminophospholipid transporter (APLT), class I, type 8A, member 1	ClusterII
chr19	10759589	10759837	249	*	peak14967	Intron (ENSMUST00000186596.5/403202, intron 1 of 3)	19	10740960	10785677	44718	1	403202	ENSMUST00000188480.5	18629	ENSMUSG00000067577	A430093F15Rik	RIKEN cDNA A430093F15 gene	ClusterII
chr2	13398922	13399135	214	*	peak15877	Intron (ENSMUST00000091436.6/65969, intron 28 of 66)	2	13422029	13455627	33599	2	65969	ENSMUST00000195447.1	56492	ENSMUSG00000026726	Cubn	cubilin (intrinsic factor-cobalamin receptor)	ClusterII
chr3	144138766	144138960	195	*	peak19334	Distal Intergenic	3	144189062	144194818	5757	2	16911	ENSMUST00000148128.1	55858	ENSMUSG00000028266	Lmo4	LIM domain only 4	ClusterII
chr6	143146837	143147031	195	*	peak24826	Intron (ENSMUST00000204101.1/102633311, intron 5 of 8)	6	143109214	143153931	44718	2	102633311	ENSMUST00000204101.1	6900	NA	Gm31108	predicted gene, 31108	ClusterII
chr13	43202442	43202636	195	*	peak7978	Intron (ENSMUST00000055341.6/328232, intron 1 of 1)	13	43151744	43171501	19758	2	67046	ENSMUST00000021797.8	-30941	ENSMUSG00000021368	Tbc1d7	TBC1 domain family, member 7	ClusterII
chr6	17594090	17594293	204	*	peak23271	Distal Intergenic	6	17636234	17656447	20214	1	12343	ENSMUST00000148694.7	-41941	ENSMUSG00000015733	Capza2	capping protein (actin filament) muscle Z-line, alpha 2	ClusterII
chr7	25107161	25107355	195	*	peak25088	Intron (ENSMUST00000108415.9/18987, intron 5 of 13)	7	25097066	25097175	110	2	102465968	ENSMUST00000184150.1	-9986	ENSMUSG00000098441	Mir6537	microRNA 6537	ClusterII
chr17	56443278	56443446	169	*	peak13423	Intron (ENSMUST00000223859.1/19280, intron 6 of 27)	17	56427989	56435985	7997	2	19280	ENSMUST00000225785.1	-7293	ENSMUSG00000013236	Ptprs	protein tyrosine phosphatase, receptor type, S	ClusterII
chr10	80763553	80763762	210	*	peak3378	Intron (ENSMUST00000105336.8/208266, intron 1 of 27)	10	80755463	80766587	11125	1	208266	ENSMUST00000147579.1	8090	ENSMUSG00000061589	Dot1l	DOT1-like, histone H3 methyltransferase (S. cerevisiae)	ClusterII
chr12	24633896	24634098	203	*	peak6347	Distal Intergenic	12	24651274	24662789	11516	1	194655	ENSMUST00000020982.6	-17176	ENSMUSG00000020653	Klf11	Kruppel-like factor 11	ClusterII
chr4	133051229	133051423	195	*	peak20889	Intron (ENSMUST00000154646.7/230793, intron 2 of 3)	4	133039493	133077242	37750	1	230793	ENSMUST00000105914.1	11736	ENSMUSG00000037692	Ahdc1	AT hook, DNA binding motif, containing 1	ClusterII
chr10	105572907	105573167	261	*	peak3794	Promoter	10	105573953	105582040	8088	1	327812	ENSMUST00000161364.7	-786	ENSMUSG00000085282	Gm15663	predicted gene 15663	ClusterII
chr6	83904964	83905183	220	*	peak23963	Intron (ENSMUST00000204415.1/18139, intron 1 of 1)	6	83914367	83989550	75184	1	18139	ENSMUST00000204751.2	-9184	ENSMUSG00000030016	Zfp638	zinc finger protein 638	ClusterII
chr1	95339747	95339941	195	*	peak968	Distal Intergenic	1	95313628	95327945	14318	1	67698	ENSMUST00000186780.1	26119	ENSMUSG00000051185	Fam174a	family with sequence similarity 174, member A	ClusterII
chr8	88633479	88633680	202	*	peak27423	Exon (ENSMUST00000209806.1/ENSMUST00000209806.1, exon 1 of 1)	8	88626563	88636128	9566	2	71607	ENSMUST00000034087.8	2448	ENSMUSG00000031662	Snx20	sorting nexin 20	ClusterII
chr9	123869469	123869699	231	*	peak29679	Distal Intergenic	9	123852315	123862029	9715	2	23832	ENSMUST00000182350.1	-7440	ENSMUSG00000060509	Xcr1	chemokine (C motif) receptor 1	ClusterII
chr9	43545193	43545404	212	*	peak28455	Distal Intergenic	9	43743984	43807461	63478	1	58235	ENSMUST00000034510.8	-198580	ENSMUSG00000032012	Nectin1	nectin cell adhesion molecule 1	ClusterII
chr2	62635349	62635543	195	*	peak16552	Intron (ENSMUST00000028259.11/71586, intron 2 of 15)	2	62629453	62639473	10021	2	71586	ENSMUST00000176388.1	3930	ENSMUSG00000026896	Ifih1	interferon induced with helicase C domain 1	ClusterII
chr1	39842680	39842904	225	*	peak271	Intron (ENSMUST00000187091.6/73426, intron 2 of 3)	1	39839175	39845699	6525	2	73426	ENSMUST00000187091.6	2795	ENSMUSG00000101634	1700066B17Rik	RIKEN cDNA 1700066B17 gene	ClusterII
chr3	87509263	87509472	210	*	peak18582	Distal Intergenic	3	87525407	87540156	14750	1	27049	ENSMUST00000119109.7	-15935	ENSMUSG00000003382	Etv3	ets variant 3	ClusterII
chr3	123356420	123356628	209	*	peak19110	Intron (ENSMUST00000047923.11/69608, intron 19 of 22)	3	123354825	123355882	1058	1	69608	ENSMUST00000200309.1	1595	ENSMUSG00000039234	Sec24d	Sec24 related gene family, member D (S. cerevisiae)	ClusterII
chr7	19822686	19822917	232	*	peak25051	Promoter	7	19808462	19822770	14309	2	12051	ENSMUST00000120537.7	0	ENSMUSG00000053175	Bcl3	B cell leukemia/lymphoma 3	ClusterII
chr8	61475394	61475628	235	*	peak27093	Distal Intergenic	8	61487734	61506694	18961	1	234309	ENSMUST00000034058.13	-12106	ENSMUSG00000031641	Cbr4	carbonyl reductase 4	ClusterII
chr15	67151388	67151591	204	*	peak10807	Intron (ENSMUST00000229028.1/20442, intron 2 of 8)	15	67114238	67129023	14786	2	20442	ENSMUST00000230150.1	-22365	ENSMUSG00000013846	St3gal1	ST3 beta-galactoside alpha-2,3-sialyltransferase 1	ClusterII
chr7	96818545	96818739	195	*	peak25837	Intron (ENSMUST00000107162.7/23966, intron 18 of 32)	7	96791433	96801549	10117	2	791381	ENSMUST00000155101.1	-16996	ENSMUSG00000053049	Gm15413	predicted gene 15413	ClusterII
chr7	38267817	38268011	195	*	peak25249	Intron (ENSMUST00000032585.7/66161, intron 2 of 6)	7	38268360	38271275	2916	2	66161	ENSMUST00000206045.1	3264	ENSMUSG00000030423	Pop4	processing of precursor 4, ribonuclease P/MRP family, (S. cerevisiae)	ClusterII
chr18	65414822	65415045	224	*	peak14477	Distal Intergenic	18	65430962	65460006	29045	1	240354	ENSMUST00000224265.1	-15917	ENSMUSG00000032688	Malt1	MALT1 paracaspase	ClusterII
chr7	43608348	43608542	195	*	peak25277	Intron (ENSMUST00000120935.1/74400, intron 1 of 3)	7	43607225	43618285	11061	1	74400	ENSMUST00000032661.13	1123	ENSMUSG00000055102	Zfp819	zinc finger protein 819	ClusterII
chr2	29629456	29629664	209	*	peak16111	Intron (ENSMUST00000095087.10/107746, intron 1 of 25)	2	29619910	29738327	118418	1	107746	ENSMUST00000147755.8	9546	ENSMUSG00000039844	Rapgef1	Rap guanine nucleotide exchange factor (GEF) 1	ClusterII
chr6	17408152	17408434	283	*	peak23265	Distal Intergenic	6	17463800	17573980	110181	1	17295	ENSMUST00000115443.7	-55366	ENSMUSG00000009376	Met	met proto-oncogene	ClusterII
chr1	155097982	155098176	195	*	peak1583	Exon (ENSMUST00000055322.5/15939, exon 1 of 1)	1	155096361	155099636	3276	2	15939	ENSMUST00000055322.5	1460	ENSMUSG00000056708	Ier5	immediate early response 5	ClusterII
chr3	51209817	51210011	195	*	peak18218	Distal Intergenic	3	51224447	51251644	27198	1	12457	ENSMUST00000023849.14	-14436	ENSMUSG00000023087	Noct	nocturnin	ClusterII
chr19	4260581	4260808	228	*	peak14801	Downstream (<1kb)	19	4263818	4263878	61	2	102465595	ENSMUST00000184641.1	3070	ENSMUSG00000099290	Mir6985	microRNA 6985	ClusterII
chr12	86834521	86834689	169	*	peak7091	Distal Intergenic	12	86880701	86884798	4098	2	238330	ENSMUST00000038422.7	50109	ENSMUSG00000034168	Irf2bpl	interferon regulatory factor 2 binding protein-like	ClusterII
chr4	48074876	48075070	195	*	peak19949	Intron (ENSMUST00000030025.9/18124, intron 7 of 7)	4	48051248	48056739	5492	1	18124	ENSMUST00000133539.1	23628	ENSMUSG00000028341	Nr4a3	nuclear receptor subfamily 4, group A, member 3	ClusterII
chr2	75613158	75613352	195	*	peak16685	Distal Intergenic	2	75659261	75665839	6579	1	229279	ENSMUST00000111964.7	-45909	ENSMUSG00000059005	Hnrnpa3	heterogeneous nuclear ribonucleoprotein A3	ClusterII
chr19	21064582	21064785	204	*	peak15101	Distal Intergenic	19	20783458	20954202	170745	2	13409	ENSMUST00000039500.3	-110380	ENSMUSG00000024749	Tmc1	transmembrane channel-like gene family 1	ClusterII
chr13	51613810	51614038	229	*	peak8137	Distal Intergenic	13	51645232	51650660	5429	1	66197	ENSMUST00000075853.5	-31194	ENSMUSG00000062248	Cks2	CDC28 protein kinase regulatory subunit 2	ClusterII
chr1	34490325	34490519	195	*	peak129	Distal Intergenic	1	34498410	34503063	4654	1	21755	ENSMUST00000027299.9	-7891	ENSMUSG00000026125	Prss39	protease, serine 39	ClusterII
chr2	27025630	27025841	212	*	peak16061	Promoter	2	27024068	27025991	1924	2	227659	ENSMUST00000135725.1	150	ENSMUSG00000036067	Slc2a6	solute carrier family 2 (facilitated glucose transporter), member 6	ClusterII
chr18	50416216	50416410	195	*	peak14263	Distal Intergenic	18	50278369	50283019	4651	1	225497	ENSMUST00000039121.2	137847	ENSMUSG00000035420	Fam170a	family with sequence similarity 170, member A	ClusterII
chr16	10669099	10669293	195	*	peak11542	Exon (ENSMUST00000126849.1/ENSMUST00000126849.1, exon 5 of 5)	16	10630060	10641490	11431	1	74374	ENSMUST00000145866.1	39039	ENSMUSG00000068663	Clec16a	C-type lectin domain family 16, member A	ClusterII
chr4	102682297	102682491	195	*	peak20430	Distal Intergenic	4	102741297	102870826	129530	1	73094	ENSMUST00000097948.8	-58806	ENSMUSG00000028524	Sgip1	SH3-domain GRB2-like (endophilin) interacting protein 1	ClusterII
chr16	93084434	93084635	202	*	peak12606	Distal Intergenic	16	92601466	92826149	224684	2	12394	ENSMUST00000023673.13	-258285	ENSMUSG00000022952	Runx1	runt related transcription factor 1	ClusterII
chr1	74198116	74198360	245	*	peak672	Distal Intergenic	1	74191785	74194631	2847	2	227288	ENSMUST00000053389.4	-3485	ENSMUSG00000048480	Cxcr1	chemokine (C-X-C motif) receptor 1	ClusterII
chr8	57611705	57611899	195	*	peak27077	Intron (ENSMUST00000034021.11/108150, intron 1 of 11)	8	57651757	57662548	10792	1	100502619	ENSMUST00000211284.1	-39858	NA	AW046200	expressed sequence AW046200	ClusterII
chr12	55466954	55467171	218	*	peak6665	Distal Intergenic	12	55490407	55491810	1404	2	18035	ENSMUST00000219869.1	24639	ENSMUSG00000021025	Nfkbia	nuclear factor of kappa light polypeptide gene enhancer in B cells inhibitor, alpha	ClusterII
chr5	3884320	3884514	195	*	peak21368	Distal Intergenic	5	3890584	3893907	3324	2	545725	ENSMUST00000117463.1	9393	ENSMUSG00000040429	Mterf1a	mitochondrial transcription termination factor 1a	ClusterII
chr10	59235289	59235457	169	*	peak3023	Distal Intergenic	10	59221953	59226434	4482	1	268301	ENSMUST00000182161.1	13336	ENSMUSG00000098188	Sowahc	sosondowah ankyrin repeat domain family member C	ClusterII
chr2	24365357	24365551	195	*	peak16009	Distal Intergenic	2	24367580	24394258	26679	1	215632	ENSMUST00000140547.1	-2029	ENSMUSG00000026979	Psd4	pleckstrin and Sec7 domain containing 4	ClusterII
chr2	128296955	128297149	195	*	peak17283	Intron (ENSMUST00000225087.1/100043424, intron 2 of 6)	2	128372107	128428893	56787	2	100043424	ENSMUST00000125354.1	131744	NA	Morrbid	myeloid RNA regulator of BCL2L11 induced cell death	ClusterII
chr2	103606177	103606404	228	*	peak16985	Intron (ENSMUST00000076212.3/99382, intron 1 of 16)	2	103566310	103718423	152114	1	99382	ENSMUST00000076212.3	39867	ENSMUSG00000032724	Abtb2	ankyrin repeat and BTB (POZ) domain containing 2	ClusterII
chr6	120094590	120094795	206	*	peak24422	Intron (ENSMUST00000112711.8/29862, intron 1 of 3)	6	120093350	120200339	106990	1	29862	ENSMUST00000112711.8	1240	ENSMUSG00000041377	Ninj2	ninjurin 2	ClusterII
chr15	64223424	64223618	195	*	peak10734	Intron (ENSMUST00000177371.7/13196, intron 1 of 27)	15	64158939	64208491	49553	2	13196	ENSMUST00000176358.1	-14933	ENSMUSG00000022377	Asap1	ArfGAP with SH3 domain, ankyrin repeat and PH domain1	ClusterII
chr4	126004911	126005107	197	*	peak20708	Distal Intergenic	4	126024550	126044440	19891	1	12986	ENSMUST00000106162.7	-19443	ENSMUSG00000028859	Csf3r	colony stimulating factor 3 receptor (granulocyte)	ClusterII
chr11	44765110	44765309	200	*	peak4601	Intron (ENSMUST00000109268.1/13591, intron 6 of 15)	11	44621761	44643459	21699	1	13591	ENSMUST00000138452.1	143349	ENSMUSG00000057098	Ebf1	early B cell factor 1	ClusterII
chr8	26943135	26943424	290	*	peak26834	Distal Intergenic	8	26977325	26978672	1348	1	353310	ENSMUST00000209610.1	-33901	ENSMUSG00000085795	Zfp703	zinc finger protein 703	ClusterII
chr8	106052554	106052748	195	*	peak27607	Intron (ENSMUST00000034375.10/66369, intron 14 of 15)	8	106048708	106052199	3492	1	66369	ENSMUST00000144904.1	3846	ENSMUSG00000031901	Dus2	dihydrouridine synthase 2	ClusterII
chr1	144330421	144330615	195	*	peak1466	Distal Intergenic	1	144242296	144249242	6947	2	50778	ENSMUST00000189061.6	-81179	ENSMUSG00000026358	Rgs1	regulator of G-protein signaling 1	ClusterII
chr11	88348251	88348445	195	*	peak5543	Intron (ENSMUST00000107909.7/76626, intron 12 of 13)	11	88352773	88352864	92	1	100628571	ENSMUST00000175244.1	-4328	ENSMUSG00000092985	Mir378b	microRNA 378b	ClusterII
chr5	72851868	72852074	207	*	peak22062	Intron (ENSMUST00000071944.12/21682, intron 1 of 18)	5	72823462	72844449	20988	2	21682	ENSMUST00000202547.1	-7419	ENSMUSG00000029217	Tec	tec protein tyrosine kinase	ClusterII
chr11	20452886	20453090	205	*	peak4320	Distal Intergenic	11	20543253	20597020	53768	1	58172	ENSMUST00000145328.1	-90163	ENSMUSG00000049800	Sertad2	SERTA domain containing 2	ClusterII
chr19	42080031	42080265	235	*	peak15450	Intron (ENSMUST00000051772.8/226123, intron 1 of 4)	19	42074939	42086370	11432	2	226123	ENSMUST00000051772.8	6105	ENSMUSG00000049670	Morn4	MORN repeat containing 4	ClusterII
chr18	56370434	56370689	256	*	peak14322	Distal Intergenic	18	56432132	56503792	71661	1	107022	ENSMUST00000070166.5	-61443	ENSMUSG00000001700	Gramd3	GRAM domain containing 3	ClusterII
chr4	128839742	128839936	195	*	peak20752	Distal Intergenic	4	128777084	128806045	28962	2	230761	ENSMUST00000170934.2	-33697	ENSMUSG00000028799	Zfp362	zinc finger protein 362	ClusterII
chr9	66965444	66965638	195	*	peak28996	Intron (ENSMUST00000215172.1/80907, intron 4 of 4)	9	66955388	66975420	20033	2	80907	ENSMUST00000215172.1	9782	ENSMUSG00000032370	Lactb	lactamase, beta	ClusterII
chr4	32149348	32149542	195	*	peak19699	Distal Intergenic	4	32238804	32586104	347301	1	12014	ENSMUST00000108180.8	-89262	ENSMUSG00000040270	Bach2	BTB and CNC homology, basic leucine zipper transcription factor 2	ClusterII
chr11	117979410	117979604	195	*	peak6078	Distal Intergenic	11	117986292	118024011	37720	1	74451	ENSMUST00000132676.7	-6688	ENSMUSG00000017715	Pgs1	phosphatidylglycerophosphate synthase 1	ClusterII
chr17	44287265	44287459	195	*	peak13235	Distal Intergenic	17	44237106	44251719	14614	1	224796	ENSMUST00000233193.1	50159	ENSMUSG00000023959	Clic5	chloride intracellular channel 5	ClusterII
chr4	47838565	47838786	222	*	peak19935	Intron (ENSMUST00000195786.1/ENSMUST00000195786.1, intron 2 of 3)	4	48045153	48086445	41293	1	18124	ENSMUST00000030025.9	-206367	ENSMUSG00000028341	Nr4a3	nuclear receptor subfamily 4, group A, member 3	ClusterII
chr1	54222116	54222310	195	*	peak449	Distal Intergenic	1	53941496	54195168	253673	2	329152	ENSMUST00000146850.1	-26948	ENSMUSG00000042807	Hecw2	HECT, C2 and WW domain containing E3 ubiquitin protein ligase 2	ClusterII
chr11	50213116	50213333	218	*	peak4690	Intron (ENSMUST00000147468.7/103534, intron 1 of 2)	11	50210890	50231099	20210	1	103534	ENSMUST00000147468.7	2226	ENSMUSG00000036620	Mgat4b	mannoside acetylglucosaminyltransferase 4, isoenzyme B	ClusterII
chr2	139841431	139841643	213	*	peak17426	Intron (ENSMUST00000046656.8/75812, intron 13 of 13)	2	139678178	139758581	80404	1	319909	ENSMUST00000099307.3	163253	ENSMUSG00000074766	Ism1	isthmin 1, angiogenesis inhibitor	ClusterII
chr7	3482018	3482223	206	*	peak24916	Distal Intergenic	7	3489071	3502518	13448	2	245126	ENSMUST00000065703.8	20295	ENSMUSG00000053338	Tarm1	T cell-interacting, activating receptor on myeloid cells 1	ClusterII
chr15	27926589	27926805	217	*	peak10362	Intron (ENSMUST00000090247.6/223435, intron 1 of 56)	15	27770536	27919271	148736	2	223435	ENSMUST00000227337.1	-7318	ENSMUSG00000022263	Trio	triple functional domain (PTPRF interacting)	ClusterII
chr5	72831833	72832035	203	*	peak22060	Intron (ENSMUST00000071944.12/21682, intron 1 of 18)	5	72823462	72844449	20988	2	21682	ENSMUST00000202547.1	12414	ENSMUSG00000029217	Tec	tec protein tyrosine kinase	ClusterII
chr6	86607580	86607779	200	*	peak24012	Distal Intergenic	6	86628164	86629710	1547	1	67855	ENSMUST00000043400.7	-20385	ENSMUSG00000033508	Asprv1	aspartic peptidase, retroviral-like 1	ClusterII
chr8	120352679	120352873	195	*	peak27846	Intron (ENSMUST00000127664.1/108148, intron 1 of 15)	8	120228456	120553634	325179	1	382034	ENSMUST00000180448.2	124223	ENSMUSG00000031822	Gse1	genetic suppressor element 1, coiled-coil protein	ClusterII
chr10	71291162	71291356	195	*	peak3221	Exon (ENSMUST00000218529.1/ENSMUST00000218529.1, exon 2 of 2)	10	71254980	71285262	30283	2	216080	ENSMUST00000020085.6	-5900	ENSMUSG00000019927	Ube2d1	ubiquitin-conjugating enzyme E2D 1	ClusterII
chr8	93981776	93981970	195	*	peak27475	Intron (ENSMUST00000053766.13/23802, intron 9 of 13)	8	93972902	93974916	2015	2	23802	ENSMUST00000139702.1	-6860	ENSMUSG00000031751	Amfr	autocrine motility factor receptor	ClusterII
chr10	118892537	118892731	195	*	peak3962	Distal Intergenic	10	118860738	118870209	9472	2	69181	ENSMUST00000218477.1	-22328	ENSMUSG00000028630	Dyrk2	dual-specificity tyrosine-(Y)-phosphorylation regulated kinase 2	ClusterII
chr3	124520275	124520469	195	*	peak19118	Distal Intergenic	3	124573218	124578501	5284	2	384775	ENSMUST00000177772.2	58032	ENSMUSG00000039174	1700003H04Rik	RIKEN cDNA 1700003H04 gene	ClusterII
chr11	16987985	16988290	306	*	peak4282	Intron (ENSMUST00000102881.9/56193, intron 5 of 9)	11	16994820	17002999	8180	2	56193	ENSMUST00000156101.1	14709	ENSMUSG00000020120	Plek	pleckstrin	ClusterII
chr7	82894452	82894646	195	*	peak25714	Distal Intergenic	7	82867333	82871515	4183	1	108797	ENSMUST00000082237.6	27119	ENSMUSG00000057706	Mex3b	mex3 RNA binding family member B	ClusterII
chr6	97829845	97830013	169	*	peak24162	Intron (ENSMUST00000203884.2/17342, intron 1 of 9)	6	97807058	98021349	214292	1	17342	ENSMUST00000043637.13	22787	ENSMUSG00000035158	Mitf	melanogenesis associated transcription factor	ClusterII
chr1	155836139	155836333	195	*	peak1603	Intron (ENSMUST00000195048.1/ENSMUST00000195048.1, intron 1 of 1)	1	155778158	155812889	34732	2	104009	ENSMUST00000035325.14	-23250	ENSMUSG00000033684	Qsox1	quiescin Q6 sulfhydryl oxidase 1	ClusterII
chr14	101505695	101505889	195	*	peak9931	Intron (ENSMUST00000161991.7/210789, intron 2 of 18)	14	101504707	101507270	2564	2	210789	ENSMUST00000160473.1	1381	ENSMUSG00000033083	Tbc1d4	TBC1 domain family, member 4	ClusterII
chr10	59430999	59431203	205	*	peak3031	Promoter	10	59428293	59431086	2794	2	18302	ENSMUST00000162493.1	0	ENSMUSG00000009654	Oit3	oncoprotein induced transcript 3	ClusterII
chr1	144337700	144337894	195	*	peak1467	Distal Intergenic	1	144242296	144249242	6947	2	50778	ENSMUST00000189061.6	-88458	ENSMUSG00000026358	Rgs1	regulator of G-protein signaling 1	ClusterII
chr11	94393594	94393788	195	*	peak5594	Promoter	11	94374623	94392997	18375	2	76408	ENSMUST00000126566.1	-597	ENSMUSG00000020865	Abcc3	ATP-binding cassette, sub-family C (CFTR/MRP), member 3	ClusterII
chr3	69205658	69205890	233	*	peak18438	Distal Intergenic	3	69222419	69223618	1200	1	71619	ENSMUST00000183126.1	-16529	ENSMUSG00000098207	Arl14	ADP-ribosylation factor-like 14	ClusterII
chr17	32546043	32546237	195	*	peak13111	Promoter	17	32546372	32551276	4905	1	70101	ENSMUST00000168285.1	-135	ENSMUSG00000048440	Cyp4f16	cytochrome P450, family 4, subfamily f, polypeptide 16	ClusterII
chr1	89265988	89266182	195	*	peak887	Distal Intergenic	1	89360342	89406133	45792	2	77331	ENSMUST00000186258.1	139951	ENSMUSG00000099938	C030007H22Rik	RIKEN cDNA C030007H22 gene	ClusterII
chr19	29185648	29185938	291	*	peak15185	Distal Intergenic	19	29135279	29135375	97	1	724062	ENSMUST00000083622.1	50369	ENSMUSG00000065556	Mir101b	microRNA 101b	ClusterII
chr13	43779117	43779311	195	*	peak8010	Distal Intergenic	13	43784775	43803132	18358	1	12522	ENSMUST00000015540.3	-5464	ENSMUSG00000015396	Cd83	CD83 antigen	ClusterII
chr2	151974137	151974419	283	*	peak17516	Promoter	2	151969398	151973966	4569	2	73847	ENSMUST00000109864.7	-171	ENSMUSG00000027459	Fam110a	family with sequence similarity 110, member A	ClusterII
chr1	119534400	119534599	200	*	peak1102	Promoter	1	119530293	119535245	4953	2	320069	ENSMUST00000186206.1	646	ENSMUSG00000101731	3830432H09Rik	RIKEN cDNA 3830432H09 gene	ClusterII
chr14	55590097	55590291	195	*	peak9501	Promoter	14	55588054	55590149	2096	2	19188	ENSMUST00000161027.7	0	ENSMUSG00000079197	Psme2	proteasome (prosome, macropain) activator subunit 2 (PA28 beta)	ClusterII
chr3	149326805	149327036	232	*	peak19407	Intron (ENSMUST00000199980.1/ENSMUST00000199980.1, intron 2 of 7)	3	148816093	148990555	174463	2	99633	ENSMUST00000200543.4	-336250	ENSMUSG00000028184	Adgrl2	adhesion G protein-coupled receptor L2	ClusterII
chr9	57652447	57652662	216	*	peak28746	Promoter	9	57651931	57653471	1541	2	12988	ENSMUST00000213943.1	809	ENSMUSG00000032312	Csk	c-src tyrosine kinase	ClusterII
chr8	116454382	116454576	195	*	peak27776	Distal Intergenic	8	116504974	116515915	10942	1	75465	ENSMUST00000213007.1	-50398	ENSMUSG00000034467	Dynlrb2	dynein light chain roadblock-type 2	ClusterII
chr11	89095631	89095825	195	*	peak5560	Distal Intergenic	11	89075009	89092965	17957	1	217071	ENSMUST00000127186.1	20622	ENSMUSG00000072553	Gm525	predicted gene 525	ClusterII
chr6	99057279	99057473	195	*	peak24189	Intron (ENSMUST00000113326.8/108655, intron 4 of 17)	6	99003393	99044459	41067	2	108655	ENSMUST00000123992.7	-12820	ENSMUSG00000030067	Foxp1	forkhead box P1	ClusterII
chr2	102747820	102748049	230	*	peak16953	Intron (ENSMUST00000080210.9/20511, intron 5 of 10)	2	102744638	102746760	2123	2	102637542	ENSMUST00000147082.1	-1060	NA	Gm13872	predicted gene 13872	ClusterII
chr5	72802941	72803186	246	*	peak22055	Intron (ENSMUST00000071944.12/21682, intron 3 of 18)	5	72755738	72786020	30283	2	21682	ENSMUST00000155342.7	-16921	ENSMUSG00000029217	Tec	tec protein tyrosine kinase	ClusterII
chr16	43253164	43253358	195	*	peak12138	Intron (ENSMUST00000126354.7/56490, intron 5 of 7)	16	43247284	43619096	371813	1	56490	ENSMUST00000114691.7	5880	ENSMUSG00000022708	Zbtb20	zinc finger and BTB domain containing 20	ClusterII
chr19	60235456	60235681	226	*	peak15702	Distal Intergenic	19	60198586	60226697	28112	2	76539	ENSMUST00000065286.1	-8759	ENSMUSG00000057858	Fam204a	family with sequence similarity 204, member A	ClusterII
chr9	22269001	22269195	195	*	peak28229	Distal Intergenic	9	22247430	22259895	12466	2	235048	ENSMUST00000086281.4	-9106	ENSMUSG00000062794	Zfp599	zinc finger protein 599	ClusterII
chr7	109637343	109637537	195	*	peak26073	Intron (ENSMUST00000207745.1/76954, intron 1 of 3)	7	109523911	109617147	93237	2	76954	ENSMUST00000168005.7	-20196	ENSMUSG00000031024	St5	suppression of tumorigenicity 5	ClusterII
chr8	111726215	111726426	212	*	peak27723	Intron (ENSMUST00000166232.3/12927, intron 1 of 6)	8	111719392	111732105	12714	2	12927	ENSMUST00000212147.1	5679	ENSMUSG00000031955	Bcar1	breast cancer anti-estrogen resistance 1	ClusterII
chr11	96774529	96774744	216	*	peak5647	Promoter	11	96772537	96774641	2105	2	74479	ENSMUST00000132354.1	0	ENSMUSG00000020876	Snx11	sorting nexin 11	ClusterII
chr15	85645247	85645441	195	*	peak11178	Distal Intergenic	15	85653616	85707524	53909	1	102800312	ENSMUST00000230913.1	-8175	NA	Lncppara	long noncoding RNA near Ppara	ClusterII
chr1	58761404	58761598	195	*	peak506	Distal Intergenic	1	58730552	58752453	21902	1	12633	ENSMUST00000123032.1	30852	ENSMUSG00000026031	Cflar	CASP8 and FADD-like apoptosis regulator	ClusterII
chr13	104596192	104596386	195	*	peak8765	Distal Intergenic	13	104792484	104838360	45877	1	67288	ENSMUST00000145661.7	-196098	ENSMUSG00000021716	Srek1ip1	splicing regulatory glutamine/lysine-rich protein 1interacting protein 1	ClusterII
chr13	95630819	95631022	204	*	peak8592	Intron (ENSMUST00000068603.6/544963, intron 33 of 35)	13	95601803	95618487	16685	2	14062	ENSMUST00000059193.6	-12332	ENSMUSG00000048376	F2r	coagulation factor II (thrombin) receptor	ClusterII
chr11	72320914	72321108	195	*	peak5153	Distal Intergenic	11	72314444	72319416	4973	1	628100	ENSMUST00000108504.1	6470	ENSMUSG00000070388	Fbxo39	F-box protein 39	ClusterII
chr5	125052227	125052421	195	*	peak22794	Intron (ENSMUST00000111402.8/20602, intron 18 of 47)	5	125047802	125055988	8187	2	20602	ENSMUST00000149968.1	3567	ENSMUSG00000029478	Ncor2	nuclear receptor co-repressor 2	ClusterII
chr1	171126958	171127178	221	*	peak1857	Exon (ENSMUST00000027959.10/75472, exon 6 of 6)	1	171125034	171126659	1626	1	75472	ENSMUST00000124157.2	1924	ENSMUSG00000026649	Cfap126	cilia and flagella associated protein 126	ClusterII
chr5	32207592	32207786	195	*	peak21628	Distal Intergenic	5	32232708	32330286	97579	1	665270	ENSMUST00000202886.3	-24922	ENSMUSG00000029134	Plb1	phospholipase B1	ClusterII
chr2	5601367	5601561	195	*	peak15771	Intron (ENSMUST00000044009.13/227541, intron 1 of 10)	2	5298887	5676046	377160	2	227541	ENSMUST00000114987.3	74485	ENSMUSG00000039145	Camk1d	calcium/calmodulin-dependent protein kinase ID	ClusterII
chr2	11686640	11686895	256	*	peak15860	Intron (ENSMUST00000028111.5/16184, intron 7 of 7)	2	11705290	11734317	29028	1	16169	ENSMUST00000138349.7	-18395	ENSMUSG00000023206	Il15ra	interleukin 15 receptor, alpha chain	ClusterII
chr2	116952782	116952999	218	*	peak17058	Distal Intergenic	2	116900194	116904557	4364	1	320975	ENSMUST00000155323.1	52588	ENSMUSG00000085316	D330050G23Rik	RIKEN cDNA D330050G23 gene	ClusterII
chr19	10841746	10841966	221	*	peak14970	Promoter	19	10842544	10857915	15372	1	65221	ENSMUST00000025646.2	-578	ENSMUSG00000024737	Slc15a3	solute carrier family 15, member 3	ClusterII
chr15	67780980	67781174	195	*	peak10818	Distal Intergenic	15	68084321	68258787	174467	2	380993	ENSMUST00000162173.7	477613	ENSMUSG00000022335	Zfat	zinc finger and AT hook domain containing	ClusterII
chr5	137075589	137075812	224	*	peak22925	Distal Intergenic	5	137070177	137072268	2092	2	18787	ENSMUST00000199832.1	-3321	ENSMUSG00000037411	Serpine1	serine (or cysteine) peptidase inhibitor, clade E, member 1	ClusterII
chr11	68476774	68476971	198	*	peak5018	Intron (ENSMUST00000021283.7/320207, intron 4 of 18)	11	68475481	68493330	17850	1	320207	ENSMUST00000155887.1	1293	ENSMUSG00000020901	Pik3r5	phosphoinositide-3-kinase regulatory subunit 5	ClusterII
chr12	82220677	82220871	195	*	peak6977	Intron (ENSMUST00000220550.1/217692, intron 2 of 3)	12	82256585	82450271	193687	1	217692	ENSMUST00000222714.1	-35714	ENSMUSG00000042700	Sipa1l1	signal-induced proliferation-associated 1 like 1	ClusterII
chr11	23856086	23856338	253	*	peak4406	Distal Intergenic	11	23865244	23868470	3227	2	216578	ENSMUST00000145013.1	12132	ENSMUSG00000020273	Papolg	poly(A) polymerase gamma	ClusterII
chr4	59895249	59895443	195	*	peak20082	Intron (ENSMUST00000030080.6/209131, intron 8 of 8)	4	59884780	59894554	9775	1	209131	ENSMUST00000143185.1	10469	ENSMUSG00000028385	Snx30	sorting nexin family member 30	ClusterII
chr4	102530836	102531051	216	*	peak20419	Intron (ENSMUST00000106911.7/18578, intron 7 of 16)	4	102570095	102605847	35753	1	18578	ENSMUST00000097950.8	-39044	ENSMUSG00000028525	Pde4b	phosphodiesterase 4B, cAMP specific	ClusterII
chr3	115798643	115798856	214	*	peak18994	Distal Intergenic	3	115710433	115715072	4640	2	13609	ENSMUST00000055676.3	-83571	ENSMUSG00000045092	S1pr1	sphingosine-1-phosphate receptor 1	ClusterII
chr10	80969334	80969528	195	*	peak3384	Intron (ENSMUST00000099462.7/14708, intron 2 of 3)	10	80951187	80998190	47004	2	14708	ENSMUST00000118465.7	28662	ENSMUSG00000048240	Gng7	guanine nucleotide binding protein (G protein), gamma 7	ClusterII
chr2	93458763	93459043	281	*	peak16900	Intron (ENSMUST00000099693.8/100038525, intron 2 of 4)	2	93421827	93461912	40086	2	12521	ENSMUST00000150508.7	2869	ENSMUSG00000027215	Cd82	CD82 antigen	ClusterII
chr11	98775831	98776028	198	*	peak5705	Promoter	11	98767932	98775333	7402	2	217166	ENSMUST00000064941.6	-498	ENSMUSG00000020889	Nr1d1	nuclear receptor subfamily 1, group D, member 1	ClusterII
chr4	141587249	141587473	225	*	peak21132	Intron (ENSMUST00000006381.10/74202, intron 5 of 8)	4	141590050	141596469	6420	2	74202	ENSMUST00000137491.1	8996	ENSMUSG00000006219	Fblim1	filamin binding LIM protein 1	ClusterII
chr5	63936859	63937069	211	*	peak21909	Intron (ENSMUST00000154169.3/100532, intron 2 of 6)	5	63924777	63930914	6138	2	100532	ENSMUST00000154532.2	-5945	ENSMUSG00000047881	Rell1	RELT-like 1	ClusterII
chr10	70115246	70115445	200	*	peak3217	Intron (ENSMUST00000147545.7/76551, intron 1 of 8)	10	70097121	70193200	96080	1	76551	ENSMUST00000147545.7	18125	ENSMUSG00000048701	Ccdc6	coiled-coil domain containing 6	ClusterII
chr5	142959590	142959758	169	*	peak23033	Promoter	5	142960343	142973185	12843	1	14086	ENSMUST00000031565.14	-585	ENSMUSG00000029581	Fscn1	fascin actin-bundling protein 1	ClusterII
chr11	72429395	72429589	195	*	peak5156	Distal Intergenic	11	72435526	72438400	2875	1	71522	ENSMUST00000076443.9	-5937	ENSMUSG00000040471	Ggt6	gamma-glutamyltransferase 6	ClusterII
chrX	20377381	20377675	295	*	peak29847	Exon (ENSMUST00000033372.12/19889, exon 2 of 5)	20	20364619	20405630	41012	1	19889	ENSMUST00000133619.1	12762	ENSMUSG00000060090	Rp2	retinitis pigmentosa 2 homolog	ClusterII
chr5	34500802	34500996	195	*	peak21670	Promoter	5	34499605	34501618	2014	2	231130	ENSMUST00000143072.1	622	ENSMUSG00000059866	Tnip2	TNFAIP3 interacting protein 2	ClusterII
chr7	19876863	19877057	195	*	peak25057	Exon (ENSMUST00000052605.7/319930, exon 7 of 7)	7	19875742	19887965	12224	2	319930	ENSMUST00000052605.7	10908	ENSMUSG00000049848	Ceacam19	carcinoembryonic antigen-related cell adhesion molecule 19	ClusterII
chr17	56023484	56023727	244	*	peak13414	Intron (ENSMUST00000003268.10/20405, intron 1 of 9)	17	56011943	56015120	3178	1	68047	ENSMUST00000159420.1	11541	ENSMUSG00000003199	Mpnd	MPN domain containing	ClusterII
chr11	5272004	5272230	227	*	peak4166	Distal Intergenic	11	5191552	5261558	70007	2	84035	ENSMUST00000020662.14	-10446	ENSMUSG00000020393	Kremen1	kringle containing transmembrane protein 1	ClusterII
chr8	73330579	73330773	195	*	peak27229	Intron (ENSMUST00000004497.10/16795, intron 1 of 14)	8	72814599	73352556	537958	2	16795	ENSMUST00000004497.10	21783	ENSMUSG00000004383	Large1	LARGE xylosyl- and glucuronyltransferase 1	ClusterII
chr4	127200342	127200536	195	*	peak20736	Intron (ENSMUST00000046659.13/242667, intron 5 of 11)	4	127203306	127214754	11449	1	242667	ENSMUST00000137062.1	-2770	ENSMUSG00000042388	Dlgap3	DLG associated protein 3	ClusterII
chr6	125516017	125516211	195	*	peak24563	Distal Intergenic	6	125460266	125494791	34526	2	12527	ENSMUST00000032492.8	-21226	ENSMUSG00000030342	Cd9	CD9 antigen	ClusterII
chr12	79352662	79352856	195	*	peak6883	Intron (ENSMUST00000171210.2/19363, intron 7 of 10)	12	79327353	79701856	374504	1	19363	ENSMUST00000221257.1	25309	ENSMUSG00000059060	Rad51b	RAD51 paralog B	ClusterII
chr3	127914219	127914413	195	*	peak19150	Distal Intergenic	3	127916172	127955220	39049	1	329753	ENSMUST00000198240.1	-1759	ENSMUSG00000104763	9830132P13Rik	RIKEN cDNA 9830132P13 gene	ClusterII
chr4	70515544	70515783	240	*	peak20169	Intron (ENSMUST00000107359.8/230316, intron 1 of 5)	4	70427065	70534928	107864	2	230316	ENSMUST00000107359.8	19145	ENSMUSG00000039270	Megf9	multiple EGF-like-domains 9	ClusterII
chr3	68905504	68905698	195	*	peak18417	Intron (ENSMUST00000107812.7/68259, intron 18 of 19)	3	68914766	68915115	350	2	68259	ENSMUST00000176189.1	9417	ENSMUSG00000027778	Ift80	intraflagellar transport 80	ClusterII
chr3	102755834	102756065	232	*	peak18833	Intron (ENSMUST00000029451.11/70747, intron 2 of 7)	3	102759310	102801513	42204	1	70747	ENSMUST00000197345.1	-3245	ENSMUSG00000027858	Tspan2	tetraspanin 2	ClusterII
chr3	84021929	84022176	248	*	peak18508	Intron (ENSMUST00000191758.5/229473, intron 3 of 34)	3	84030315	84040128	9814	2	229473	ENSMUST00000193696.1	17952	ENSMUSG00000033767	Tmem131l	transmembrane 131 like	ClusterII
chr4	135226071	135226284	214	*	peak20973	Exon (ENSMUST00000037099.8/29876, exon 3 of 6)	4	135213969	135272814	58846	2	29876	ENSMUST00000037099.8	46530	ENSMUSG00000037242	Clic4	chloride intracellular channel 4 (mitochondrial)	ClusterII
chr7	83863607	83863801	195	*	peak25739	Distal Intergenic	7	83879873	83884305	4433	2	80889	ENSMUST00000094216.4	20504	ENSMUSG00000070462	Tlnrd1	talin rod domain containing 1	ClusterII
chr5	120688566	120688760	195	*	peak22665	Intron (ENSMUST00000031607.6/14357, intron 3 of 9)	5	120681202	120682915	1714	2	14357	ENSMUST00000144889.7	-5651	ENSMUSG00000029603	Dtx1	deltex 1, E3 ubiquitin ligase	ClusterII
chr2	68382510	68382724	215	*	peak16573	Intron (ENSMUST00000102715.3/53416, intron 5 of 17)	2	68358986	68386681	27696	2	53416	ENSMUST00000149581.1	3957	ENSMUSG00000027030	Stk39	serine/threonine kinase 39	ClusterII
chr13	99263360	99263587	228	*	peak8669	Distal Intergenic	13	99184823	99250656	65834	1	238803	ENSMUST00000056558.9	78537	ENSMUSG00000050919	Zfp366	zinc finger protein 366	ClusterII
chr15	57694528	57694722	195	*	peak10575	Promoter	15	57694665	57839832	145168	1	387609	ENSMUST00000096430.10	0	ENSMUSG00000071757	Zhx2	zinc fingers and homeoboxes 2	ClusterII
chr4	120978368	120978573	206	*	peak20637	Intron (ENSMUST00000043200.7/69780, intron 4 of 9)	4	120971890	120975708	3819	2	69780	ENSMUST00000151615.1	-2660	ENSMUSG00000032870	Smap2	small ArfGAP 2	ClusterII
chr9	105384633	105384827	195	*	peak29392	Intron (ENSMUST00000038648.10/208583, intron 2 of 15)	9	105162974	105393021	230048	2	208583	ENSMUST00000177029.7	8194	ENSMUSG00000035032	Nek11	NIMA (never in mitosis gene a)-related expressed kinase 11	ClusterII
chr15	67107156	67107350	195	*	peak10799	Intron (ENSMUST00000092640.5/20442, intron 5 of 5)	15	67102875	67113992	11118	2	20442	ENSMUST00000092640.5	6642	ENSMUSG00000013846	St3gal1	ST3 beta-galactoside alpha-2,3-sialyltransferase 1	ClusterII
chr9	66988934	66989146	213	*	peak28998	Distal Intergenic	9	66955393	66975484	20092	2	80907	ENSMUST00000034929.6	-13450	ENSMUSG00000032370	Lactb	lactamase, beta	ClusterII
chr17	35218616	35218817	202	*	peak13167	Downstream (1-2kb)	17	35220836	35221657	822	2	18038	ENSMUST00000176748.1	2840	ENSMUSG00000042419	Nfkbil1	nuclear factor of kappa light polypeptide gene enhancer in B cells inhibitor like 1	ClusterII
chr4	98465529	98465761	233	*	peak20384	Intron (ENSMUST00000041284.9/12695, intron 16 of 43)	4	98450570	98718358	267789	1	12695	ENSMUST00000107029.7	14959	ENSMUSG00000061859	Patj	PATJ, crumbs cell polarity complex component	ClusterII
chr4	135159835	135160054	220	*	peak20969	Intron (ENSMUST00000056977.13/12399, intron 3 of 5)	4	135120652	135177990	57339	1	12399	ENSMUST00000056977.13	39183	ENSMUSG00000070691	Runx3	runt related transcription factor 3	ClusterII
chr7	75739988	75740156	169	*	peak25580	Intron (ENSMUST00000166315.6/75547, intron 30 of 36)	7	75701997	75718039	16043	1	75547	ENSMUST00000208009.1	37991	ENSMUSG00000066406	Akap13	A kinase (PRKA) anchor protein 13	ClusterII
chr15	103760135	103760329	195	*	peak11453	Distal Intergenic	15	103751919	103755469	3551	2	20771	ENSMUST00000226484.1	-4666	ENSMUSG00000060311	Mucl1	mucin-like 1	ClusterII
chr9	110139190	110139358	169	*	peak29477	Intron (ENSMUST00000098355.5/20588, intron 2 of 3)	9	110132037	110240178	108142	1	20588	ENSMUST00000199896.1	7153	ENSMUSG00000032481	Smarcc1	SWI/SNF related, matrix associated, actin dependent regulator of chromatin, subfamily c, member 1	ClusterII
chr2	158666495	158666689	195	*	peak17685	Promoter	2	158666733	158766334	99602	1	228852	ENSMUST00000103116.9	-44	ENSMUSG00000037754	Ppp1r16b	protein phosphatase 1, regulatory subunit 16B	ClusterII
chr2	131486136	131486385	250	*	peak17381	Distal Intergenic	2	131491496	131520243	28748	1	228608	ENSMUST00000129143.7	-5111	ENSMUSG00000027333	Smox	spermine oxidase	ClusterII
chrX	143089238	143089476	239	*	peak30278	Distal Intergenic	20	143099594	143104297	4704	1	209540	ENSMUST00000165829.2	-10118	ENSMUSG00000085584	Rtl9	retrotransposon Gag like 9	ClusterII
chr16	32434210	32434404	195	*	peak11966	Intron (ENSMUST00000115137.7/13026, intron 1 of 8)	16	32431249	32471618	40370	1	13026	ENSMUST00000104893.9	2961	ENSMUSG00000005615	Pcyt1a	phosphate cytidylyltransferase 1, choline, alpha isoform	ClusterII
chr11	24423467	24423661	195	*	peak4416	Distal Intergenic	11	24481909	24569952	88044	1	71316	ENSMUST00000152726.1	-58248	ENSMUSG00000086892	4933430M04Rik	RIKEN cDNA 4933430M04 gene	ClusterII
chr5	53490847	53491054	208	*	peak21852	Intron (ENSMUST00000201991.3/19664, intron 1 of 6)	5	53466152	53649390	183239	1	19664	ENSMUST00000201991.3	24695	ENSMUSG00000039191	Rbpj	recombination signal binding protein for immunoglobulin kappa J region	ClusterII
chr11	109417562	109417763	202	*	peak5936	Intron (ENSMUST00000055404.7/ENSMUST00000055404.7, intron 1 of 1)	11	109425946	109438148	12203	1	13929	ENSMUST00000092500.10	-8183	ENSMUSG00000020610	Amz2	archaelysin family metallopeptidase 2	ClusterII
chr14	78765153	78765376	224	*	peak9884	Distal Intergenic	14	78558750	78732776	174027	2	380921	ENSMUST00000226342.2	-32377	ENSMUSG00000034731	Dgkh	diacylglycerol kinase, eta	ClusterII
chr1	155076014	155076208	195	*	peak1579	Intron (ENSMUST00000181160.2/671336, intron 3 of 6)	1	155063447	155083266	19820	2	671336	ENSMUST00000181160.2	7058	ENSMUSG00000096950	Gm9530	predicted gene 9530	ClusterII
chr15	78247734	78247937	204	*	peak10960	Intron (ENSMUST00000096357.11/17972, intron 1 of 9)	15	78244844	78260754	15911	1	17972	ENSMUST00000133618.2	2890	ENSMUSG00000071715	Ncf4	neutrophil cytosolic factor 4	ClusterII
chr5	139287165	139287392	228	*	peak22973	Intron (ENSMUST00000151450.7/231821, intron 4 of 10)	5	139272930	139274641	1712	2	231821	ENSMUST00000123748.1	-12524	ENSMUSG00000056413	Adap1	ArfGAP with dual PH domains 1	ClusterII
chr6	22792627	22792837	211	*	peak23294	Distal Intergenic	6	22875502	23052916	177415	1	19283	ENSMUST00000090568.6	-82665	ENSMUSG00000068748	Ptprz1	protein tyrosine phosphatase, receptor type Z, polypeptide 1	ClusterII
chr11	43385196	43385390	195	*	peak4570	Distal Intergenic	11	43374397	43374461	65	2	387164	ENSMUST00000083667.1	-10735	ENSMUSG00000065601	Mir146	microRNA 146	ClusterII
chr4	126250578	126250772	195	*	peak20718	Intron (ENSMUST00000122129.7/245877, intron 1 of 17)	4	126232167	126256277	24111	2	245877	ENSMUST00000122129.7	5505	ENSMUSG00000028849	Map7d1	MAP7 domain containing 1	ClusterII
chr1	64209134	64209332	199	*	peak594	Intron (ENSMUST00000190863.1/ENSMUST00000190863.1, intron 1 of 1)	1	64079103	64122282	43180	2	93691	ENSMUST00000135075.1	-86852	ENSMUSG00000025959	Klf7	Kruppel-like factor 7 (ubiquitous)	ClusterII
chr1	163374636	163374830	195	*	peak1729	Distal Intergenic	1	163394416	163403611	9196	2	98376	ENSMUST00000185299.1	28781	ENSMUSG00000040124	Gorab	golgin, RAB6-interacting	ClusterII
chr7	28386020	28386234	215	*	peak25138	Exon (ENSMUST00000003536.8/67224, exon 4 of 4)	7	28376784	28380253	3470	2	22695	ENSMUST00000051241.6	-5767	ENSMUSG00000044786	Zfp36	zinc finger protein 36	ClusterII
chr18	53903682	53903909	228	*	peak14297	Intron (ENSMUST00000069597.6/70425, intron 3 of 12)	18	53862113	53955684	93572	1	70425	ENSMUST00000069597.6	41569	ENSMUSG00000073563	Csnk1g3	casein kinase 1, gamma 3	ClusterII
chr13	13471503	13471712	210	*	peak7576	Intron (ENSMUST00000005532.8/18073, intron 4 of 19)	13	13437667	13501464	63798	1	18073	ENSMUST00000222142.1	33836	ENSMUSG00000005397	Nid1	nidogen 1	ClusterII
chr17	31088821	31089015	195	*	peak13069	Intron (ENSMUST00000024829.6/11307, intron 2 of 14)	17	31057774	31098759	40986	1	11307	ENSMUST00000139013.1	31047	ENSMUSG00000024030	Abcg1	ATP binding cassette subfamily G member 1	ClusterII
chr13	35737588	35737782	195	*	peak7840	Intron (ENSMUST00000075220.13/12593, intron 3 of 9)	13	35741313	35874058	132746	1	12593	ENSMUST00000163595.2	-3531	ENSMUSG00000059288	Cdyl	chromodomain protein, Y chromosome-like	ClusterII
chr3	9677157	9677351	195	*	peak18003	Distal Intergenic	3	9692767	9705002	12236	2	94212	ENSMUST00000159825.1	27651	ENSMUSG00000027508	Pag1	phosphoprotein associated with glycosphingolipid microdomains 1	ClusterII
chr4	133271088	133271282	195	*	peak20899	Promoter	4	133266902	133270116	3215	2	52174	ENSMUST00000132713.1	-972	ENSMUSG00000028857	Tmem222	transmembrane protein 222	ClusterII
chr11	117914743	117914938	196	*	peak6071	Distal Intergenic	11	117867952	117873481	5530	2	71776	ENSMUST00000153989.1	-41262	ENSMUSG00000017713	Tha1	threonine aldolase 1	ClusterII
chr6	34189414	34189582	169	*	peak23433	Distal Intergenic	6	34153380	34177111	23732	2	58246	ENSMUST00000019143.8	-12303	ENSMUSG00000018999	Slc35b4	solute carrier family 35, member B4	ClusterII
chr12	82245362	82245556	195	*	peak6981	Intron (ENSMUST00000166429.8/217692, intron 2 of 22)	12	82256585	82450271	193687	1	217692	ENSMUST00000222714.1	-11029	ENSMUSG00000042700	Sipa1l1	signal-induced proliferation-associated 1 like 1	ClusterII
chr11	6005493	6005719	227	*	peak4184	Intron (ENSMUST00000109813.8/12323, intron 3 of 20)	11	5990395	6000448	10054	2	12323	ENSMUST00000130427.7	-5045	ENSMUSG00000057897	Camk2b	calcium/calmodulin-dependent protein kinase II, beta	ClusterII
chr16	24891541	24891792	252	*	peak11826	Intron (ENSMUST00000038053.13/210126, intron 10 of 12)	16	24845175	24979450	134276	1	210126	ENSMUST00000232546.1	46366	ENSMUSG00000033306	Lpp	LIM domain containing preferred translocation partner in lipoma	ClusterII
chr17	34825264	34825458	195	*	peak13153	Promoter	17	34824224	34825770	1547	2	54402	ENSMUST00000160193.1	312	ENSMUSG00000061207	Stk19	serine/threonine kinase 19	ClusterII
chr2	167335154	167335348	195	*	peak17821	Intron (ENSMUST00000109221.8/56336, intron 1 of 8)	2	167298444	167349183	50740	2	56336	ENSMUST00000109221.8	13835	ENSMUSG00000017929	B4galt5	UDP-Gal:betaGlcNAc beta 1,4-galactosyltransferase, polypeptide 5	ClusterII
chr8	109687393	109687587	195	*	peak27675	Intron (ENSMUST00000034164.5/71955, intron 1 of 9)	8	109671328	109693247	21920	2	71955	ENSMUST00000212562.1	5660	ENSMUSG00000031729	Ist1	increased sodium tolerance 1 homolog (yeast)	ClusterII
chr7	140987513	140987707	195	*	peak26532	Distal Intergenic	7	140968040	140969825	1786	1	68713	ENSMUST00000026564.8	19473	ENSMUSG00000025491	Ifitm1	interferon induced transmembrane protein 1	ClusterII
chr19	53461412	53461707	296	*	peak15598	Intron (ENSMUST00000180442.1/ENSMUST00000180442.1, intron 1 of 1)	19	53441212	53464796	23585	2	381232	ENSMUST00000180489.7	3089	NA	Mirt1	myocardial infarction associated transcript 1	ClusterII
chr5	75066683	75066890	208	*	peak22098	Distal Intergenic	5	75075601	75077893	2293	1	14843	ENSMUST00000040477.3	-8711	ENSMUSG00000035946	Gsx2	GS homeobox 2	ClusterII
chr9	14723523	14723736	214	*	peak28142	Intron (ENSMUST00000115644.8/ENSMUST00000115644.8, intron 8 of 19)	9	14748320	14752393	4074	2	14345	ENSMUST00000061498.6	28657	ENSMUSG00000049307	Fut4	fucosyltransferase 4	ClusterII
chr19	12831492	12831687	196	*	peak15024	Intron (ENSMUST00000025601.6/107321, intron 7 of 8)	19	12861742	12862870	1129	1	258697	ENSMUST00000059675.3	-30055	ENSMUSG00000046272	Olfr1444	olfactory receptor 1444	ClusterII
chr9	63780620	63780814	195	*	peak28906	Distal Intergenic	9	63646767	63757994	111228	2	17127	ENSMUST00000034973.9	-22626	ENSMUSG00000032402	Smad3	SMAD family member 3	ClusterII
chr14	54398536	54398741	206	*	peak9475	Promoter	14	54374291	54397954	23664	2	20540	ENSMUST00000197667.1	-582	ENSMUSG00000000958	Slc7a7	solute carrier family 7 (cationic amino acid transporter, y+ system), member 7	ClusterII
chr10	96466039	96466266	228	*	peak3692	Distal Intergenic	10	96617006	96622809	5804	1	12226	ENSMUST00000038377.8	-150740	ENSMUSG00000036478	Btg1	B cell translocation gene 1, anti-proliferative	ClusterII
chr2	128210194	128210388	195	*	peak17274	Intron (ENSMUST00000225087.1/100043424, intron 3 of 6)	2	128128131	128128737	607	1	12125	ENSMUST00000132201.1	82063	ENSMUSG00000027381	Bcl2l11	BCL2-like 11 (apoptosis facilitator)	ClusterII
chr6	121054716	121054924	209	*	peak24451	Intron (ENSMUST00000207889.1/194401, intron 1 of 31)	6	121064464	121069954	5491	1	100043793	ENSMUST00000181738.1	-9540	NA	Gm4651	predicted gene 4651	ClusterII
chr13	104776956	104777150	195	*	peak8770	Intron (ENSMUST00000022228.12/67285, intron 10 of 13)	13	104792484	104838360	45877	1	67288	ENSMUST00000145661.7	-15334	ENSMUSG00000021716	Srek1ip1	splicing regulatory glutamine/lysine-rich protein 1interacting protein 1	ClusterII
chr2	113886176	113886370	195	*	peak17046	Distal Intergenic	2	113831492	113848661	17170	2	228482	ENSMUST00000110948.7	-37515	ENSMUSG00000041219	Arhgap11a	Rho GTPase activating protein 11A	ClusterII
chr3	51195375	51195603	229	*	peak18215	Distal Intergenic	3	51224447	51251644	27198	1	12457	ENSMUST00000023849.14	-28844	ENSMUSG00000023087	Noct	nocturnin	ClusterII
chr13	64052450	64052644	195	*	peak8336	Distal Intergenic	13	64058284	64063133	4850	2	15487	ENSMUST00000221513.1	10489	ENSMUSG00000033122	Hsd17b3	hydroxysteroid (17-beta) dehydrogenase 3	ClusterII
chr2	83721826	83722088	263	*	peak16776	Distal Intergenic	2	83724397	83756797	32401	1	16410	ENSMUST00000125360.7	-2309	ENSMUSG00000027087	Itgav	integrin alpha V	ClusterII
chr4	83273776	83273971	196	*	peak20212	Intron (ENSMUST00000102823.9/69863, intron 2 of 19)	4	83259329	83279407	20079	2	69863	ENSMUST00000148811.1	5436	ENSMUSG00000038172	Ttc39b	tetratricopeptide repeat domain 39B	ClusterII
chr4	154110706	154110912	207	*	peak21300	Intron (ENSMUST00000105644.8/22062, intron 1 of 13)	4	154067698	154116605	48908	2	22062	ENSMUST00000139634.1	5693	ENSMUSG00000029026	Trp73	transformation related protein 73	ClusterII
chr11	86606801	86607020	220	*	peak5489	Intron (ENSMUST00000018315.9/75909, intron 9 of 11)	11	86585272	86602295	17024	2	75909	ENSMUST00000153971.1	-4506	ENSMUSG00000018171	Vmp1	vacuole membrane protein 1	ClusterII
chr15	6501098	6501292	195	*	peak10168	Distal Intergenic	15	6445327	6498751	53425	1	12279	ENSMUST00000022749.15	55771	ENSMUSG00000022149	C9	complement component 9	ClusterII
chr4	150064328	150064522	195	*	peak21243	Distal Intergenic	4	150068454	150068555	102	1	723848	ENSMUST00000083559.1	-3932	ENSMUSG00000065493	Mir34a	microRNA 34a	ClusterII
chr13	5870365	5870589	225	*	peak7494	Exon (ENSMUST00000000080.7/23849, exon 4 of 4)	13	5864678	5866770	2093	1	23849	ENSMUST00000221734.1	5687	ENSMUSG00000000078	Klf6	Kruppel-like factor 6	ClusterII
chr5	144252189	144252383	195	*	peak23066	Intron (ENSMUST00000110695.7/55950, intron 1 of 2)	5	144255225	144446757	191533	1	55950	ENSMUST00000155491.7	-2842	ENSMUSG00000047843	Bri3	brain protein I3	ClusterII
chr7	142393232	142393426	195	*	peak26565	Distal Intergenic	7	142375911	142388038	12128	2	13033	ENSMUST00000151120.8	-5194	ENSMUSG00000007891	Ctsd	cathepsin D	ClusterII
chr16	49165886	49166080	195	*	peak12213	Exon (ENSMUST00000168680.1/667772, exon 33 of 41)	16	49057486	49199104	141619	1	667772	ENSMUST00000168680.1	108400	ENSMUSG00000092009	Myh15	myosin, heavy chain 15	ClusterII
chr1	53838246	53838440	195	*	peak443	Intron (ENSMUST00000120904.7/329152, intron 23 of 28)	1	53832692	53841171	8480	2	329152	ENSMUST00000150677.7	2731	ENSMUSG00000042807	Hecw2	HECT, C2 and WW domain containing E3 ubiquitin protein ligase 2	ClusterII
chr4	8906911	8907125	215	*	peak19546	Distal Intergenic	4	8855231	8858618	3388	1	320790	ENSMUST00000222546.1	51680	ENSMUSG00000041235	Chd7	chromodomain helicase DNA binding protein 7	ClusterII
chr16	91446896	91447090	195	*	peak12552	Intron (ENSMUST00000232135.1/ENSMUST00000232135.1, intron 1 of 1)	16	91465025	91470128	5104	1	100503120	ENSMUST00000231422.1	-17935	ENSMUSG00000084866	A930006K02Rik	RIKEN cDNA A930006K02 gene	ClusterII
chr3	144679557	144679725	169	*	peak19347	Distal Intergenic	3	144684895	144697467	12573	2	54673	ENSMUST00000199350.4	17742	ENSMUSG00000037062	Sh3glb1	SH3-domain GRB2-like B1 (endophilin)	ClusterII
chr8	90408140	90408334	195	*	peak27438	Distal Intergenic	8	90247040	90348343	101304	2	244579	ENSMUST00000109621.9	-59797	ENSMUSG00000043668	Tox3	TOX high mobility group box family member 3	ClusterII
chr3	154778939	154779133	195	*	peak19450	Distal Intergenic	3	154711865	154714083	2219	1	209601	ENSMUST00000192912.1	67074	ENSMUSG00000078161	Erich3	glutamate rich 3	ClusterII
chr6	115973359	115973553	195	*	peak24365	Intron (ENSMUST00000015511.14/67784, intron 8 of 35)	6	115966963	115969426	2464	2	67784	ENSMUST00000131590.1	-3933	ENSMUSG00000030123	Plxnd1	plexin D1	ClusterII
chr19	59036875	59037076	202	*	peak15694	Intron (ENSMUST00000047511.13/71653, intron 5 of 16)	19	58973358	59076069	102712	2	71653	ENSMUST00000047511.13	38993	ENSMUSG00000041362	Shtn1	shootin 1	ClusterII
chr5	52423805	52423999	195	*	peak21822	Intron (ENSMUST00000198008.4/100503884, intron 3 of 4)	5	52441159	52443252	2094	1	100041805	ENSMUST00000196113.1	-17160	NA	Gm3519	predicted gene 3519	ClusterII
chr1	67026816	67027010	195	*	peak638	Intron (ENSMUST00000027149.11/14768, intron 3 of 9)	1	67007018	67021065	14048	2	14768	ENSMUST00000133508.1	-5751	ENSMUSG00000026000	Lancl1	LanC (bacterial lantibiotic synthetase component C)-like 1	ClusterII
chr13	99173432	99173626	195	*	peak8658	Distal Intergenic	13	99184823	99250656	65834	1	238803	ENSMUST00000056558.9	-11197	ENSMUSG00000050919	Zfp366	zinc finger protein 366	ClusterII
chr6	115954027	115954270	244	*	peak24364	Downstream (<1kb)	6	115955800	115956364	565	2	67784	ENSMUST00000123165.1	2094	ENSMUSG00000030123	Plxnd1	plexin D1	ClusterII
chr7	112764987	112765181	195	*	peak26150	Intron (ENSMUST00000084705.11/21676, intron 2 of 11)	7	112759546	112842374	82829	1	21676	ENSMUST00000168328.1	5441	ENSMUSG00000055320	Tead1	TEA domain family member 1	ClusterII
chr13	20508168	20508375	208	*	peak7648	Intron (ENSMUST00000072519.6/140580, intron 16 of 21)	13	20472726	20592444	119719	1	140580	ENSMUST00000180767.1	35442	ENSMUSG00000041112	Elmo1	engulfment and cell motility 1	ClusterII
chr4	67440471	67440665	195	*	peak20155	Distal Intergenic	4	66828202	66839618	11417	1	21898	ENSMUST00000147008.1	612269	ENSMUSG00000039005	Tlr4	toll-like receptor 4	ClusterII
chr6	54600775	54600969	195	*	peak23737	Intron (ENSMUST00000119706.7/231999, intron 1 of 13)	6	54603147	54641033	37887	1	231999	ENSMUST00000101385.2	-2178	ENSMUSG00000005225	Plekha8	pleckstrin homology domain containing, family A (phosphoinositide binding specific) member 8	ClusterII
chr15	53195835	53196029	195	*	peak10539	Promoter	15	53083146	53196255	113110	2	14042	ENSMUST00000110244.1	226	ENSMUSG00000061731	Ext1	exostoses (multiple) 1	ClusterII
chr2	124704997	124705191	195	*	peak17183	Distal Intergenic	2	124653635	124665309	11675	1	214968	ENSMUST00000103238.1	51362	ENSMUSG00000027200	Sema6d	sema domain, transmembrane domain (TM), and cytoplasmic domain, (semaphorin) 6D	ClusterII
chr10	44821730	44821959	230	*	peak2924	Intron (ENSMUST00000217315.1/ENSMUST00000217315.1, intron 1 of 1)	10	45067203	45167198	99996	1	19072	ENSMUST00000099858.3	-245244	ENSMUSG00000019849	Prep	prolyl endopeptidase	ClusterII
chr10	77850838	77851092	255	*	peak3290	Intron (ENSMUST00000092366.3/252974, intron 2 of 11)	10	77852859	77853788	930	1	622629	ENSMUST00000186874.2	-1767	ENSMUSG00000071195	Gm10318	predicted gene 10318	ClusterII
chr8	57628125	57628319	195	*	peak27078	Intron (ENSMUST00000034021.11/108150, intron 1 of 11)	8	57651757	57662548	10792	1	100502619	ENSMUST00000211284.1	-23438	NA	AW046200	expressed sequence AW046200	ClusterII
chr1	171761892	171762098	207	*	peak1906	Distal Intergenic	1	171767127	171801184	34058	1	27218	ENSMUST00000015460.4	-5029	ENSMUSG00000015316	Slamf1	signaling lymphocytic activation molecule family member 1	ClusterII
chr8	111180015	111180209	195	*	peak27708	Intron (ENSMUST00000169020.7/20340, intron 10 of 25)	8	111157525	111177776	20252	2	20340	ENSMUST00000168741.7	-2239	ENSMUSG00000003316	Glg1	golgi apparatus protein 1	ClusterII
chr2	3723458	3723680	223	*	peak15737	Intron (ENSMUST00000226435.1/66540, intron 2 of 4)	2	3713478	3779921	66444	1	66540	ENSMUST00000177125.1	9980	ENSMUSG00000026655	Fam107b	family with sequence similarity 107, member B	ClusterII
chr5	53402622	53402954	333	*	peak21844	Distal Intergenic	5	53466152	53649390	183239	1	19664	ENSMUST00000201991.3	-63198	ENSMUSG00000039191	Rbpj	recombination signal binding protein for immunoglobulin kappa J region	ClusterII
chr8	108711171	108711426	256	*	peak27652	Intron (ENSMUST00000220518.1/11906, intron 7 of 15)	8	108714644	108961630	246987	1	11906	ENSMUST00000043896.9	-3218	ENSMUSG00000038872	Zfhx3	zinc finger homeobox 3	ClusterII
chr17	57198296	57198490	195	*	peak13441	Distal Intergenic	17	57189492	57194177	4686	2	50930	ENSMUST00000005976.7	-4119	ENSMUSG00000005824	Tnfsf14	tumor necrosis factor (ligand) superfamily, member 14	ClusterII
chr8	25654007	25654201	195	*	peak26816	Intron (ENSMUST00000155861.7/234135, intron 4 of 9)	8	25640284	25719667	79384	1	234135	ENSMUST00000084026.11	13723	ENSMUSG00000054823	Nsd3	nuclear receptor binding SET domain protein 3	ClusterII
chr15	100461619	100461787	169	*	peak11360	Exon (ENSMUST00000180953.1/ENSMUST00000180953.1, exon 2 of 2)	15	100469023	100479164	10142	1	68614	ENSMUST00000037001.9	-7236	ENSMUSG00000037353	Letmd1	LETM1 domain containing 1	ClusterII
chr16	38403743	38403940	198	*	peak12101	Intron (ENSMUST00000002926.7/85031, intron 8 of 10)	16	38415317	38417794	2478	2	85031	ENSMUST00000232224.1	13854	ENSMUSG00000002847	Pla1a	phospholipase A1 member A	ClusterII
chr15	79323333	79323527	195	*	peak11006	Promoter	15	79311806	79323566	11761	2	53357	ENSMUST00000173109.1	39	ENSMUSG00000042632	Pla2g6	phospholipase A2, group VI	ClusterII
chr17	88103388	88103582	195	*	peak13790	Distal Intergenic	17	88125512	88131006	5495	1	225058	ENSMUST00000183295.1	-21930	ENSMUSG00000058869	Gm4832	predicted gene 4832	ClusterII
chr2	24318255	24318449	195	*	peak16006	Distal Intergenic	2	24336853	24351494	14642	1	16181	ENSMUST00000114487.8	-18404	ENSMUSG00000026981	Il1rn	interleukin 1 receptor antagonist	ClusterII
chrX	96020523	96020717	195	*	peak30089	Distal Intergenic	20	95949435	95956962	7528	2	76130	ENSMUST00000139717.1	-63561	ENSMUSG00000057421	Las1l	LAS1-like (S. cerevisiae)	ClusterII
chr17	57344498	57344692	195	*	peak13448	Distal Intergenic	17	57358691	57483527	124837	1	13733	ENSMUST00000086763.12	-13999	ENSMUSG00000004730	Adgre1	adhesion G protein-coupled receptor E1	ClusterII
chr9	41105206	41105640	435	*	peak28419	Intron (ENSMUST00000044155.14/72828, intron 1 of 13)	9	41014721	41079506	64786	2	72828	ENSMUST00000151485.7	-25700	ENSMUSG00000032020	Ubash3b	ubiquitin associated and SH3 domain containing, B	ClusterII
chr13	37403770	37403965	196	*	peak7880	Intron (ENSMUST00000021860.6/17084, intron 3 of 4)	13	37345208	37419036	73829	1	17084	ENSMUST00000021860.6	58562	ENSMUSG00000021423	Ly86	lymphocyte antigen 86	ClusterII
chr1	57436746	57436940	195	*	peak487	Distal Intergenic	1	57388237	57407101	18865	2	68736	ENSMUST00000162686.7	-29645	ENSMUSG00000048495	Tyw5	tRNA-yW synthesizing protein 5	ClusterII
chr18	82482236	82482430	195	*	peak14711	Intron (ENSMUST00000091789.10/17196, intron 1 of 3)	18	82475370	82584217	108848	1	17196	ENSMUST00000143506.7	6866	ENSMUSG00000041607	Mbp	myelin basic protein	ClusterII
chr2	128388717	128388911	195	*	peak17293	Intron (ENSMUST00000225087.1/100043424, intron 1 of 6)	2	128372107	128428893	56787	2	100043424	ENSMUST00000125354.1	39982	NA	Morrbid	myeloid RNA regulator of BCL2L11 induced cell death	ClusterII
chr12	71996951	71997152	202	*	peak6762	Distal Intergenic	12	72067976	72071125	3150	2	238252	ENSMUST00000050649.5	73973	ENSMUSG00000043398	Gpr135	G protein-coupled receptor 135	ClusterII
chr1	159198579	159198921	343	*	peak1645	Distal Intergenic	1	159232320	159250119	17800	1	26374	ENSMUST00000195800.5	-33399	ENSMUSG00000040782	Cop1	COP1, E3 ubiquitin ligase	ClusterII
chr8	94365602	94365825	224	*	peak27492	Exon (ENSMUST00000034218.4/20497, exon 25 of 25)	8	94356311	94359587	3277	1	20497	ENSMUST00000211905.1	9291	ENSMUSG00000031766	Slc12a3	solute carrier family 12, member 3	ClusterII
chr3	103846414	103846769	356	*	peak18847	Promoter	3	103846824	103853827	7004	1	229672	ENSMUST00000199772.1	-55	ENSMUSG00000044165	Bcl2l15	BCLl2-like 15	ClusterII
chr6	8648677	8648942	266	*	peak23220	Promoter	6	8630699	8647819	17121	2	15893	ENSMUST00000145870.1	-858	ENSMUSG00000062995	Ica1	islet cell autoantigen 1	ClusterII
chr7	28381064	28381272	209	*	peak25136	Promoter	7	28376784	28380253	3470	2	22695	ENSMUST00000051241.6	-811	ENSMUSG00000044786	Zfp36	zinc finger protein 36	ClusterII
chr2	27405179	27405510	332	*	peak16069	Intron (ENSMUST00000185188.7/22325, intron 1 of 29)	2	27262104	27426912	164809	2	22325	ENSMUST00000185188.7	21402	ENSMUSG00000009621	Vav2	vav 2 oncogene	ClusterII
chr14	25841747	25841941	195	*	peak9184	Promoter	14	25842156	25886804	44649	1	11744	ENSMUST00000022416.14	-215	ENSMUSG00000021866	Anxa11	annexin A11	ClusterII
chr4	125131615	125131809	195	*	peak20705	Distal Intergenic	4	125118423	125127840	9418	2	230738	ENSMUST00000036188.7	-3775	ENSMUSG00000042677	Zc3h12a	zinc finger CCCH type containing 12A	ClusterII
chr3	84069461	84069660	200	*	peak18512	Distal Intergenic	3	83898209	84040175	141967	2	229473	ENSMUST00000052342.8	-29286	ENSMUSG00000033767	Tmem131l	transmembrane 131 like	ClusterII
chr13	58593031	58593225	195	*	peak8280	Intron (ENSMUST00000022036.13/114304, intron 1 of 17)	13	58586683	58610869	24187	2	114304	ENSMUST00000151675.1	17644	ENSMUSG00000021553	Slc28a3	solute carrier family 28 (sodium-coupled nucleoside transporter), member 3	ClusterII
chr18	35467691	35467898	208	*	peak14079	Intron (ENSMUST00000025215.8/81500, intron 1 of 9)	18	35266400	35498925	232526	2	81500	ENSMUST00000025215.8	31027	ENSMUSG00000024357	Sil1	endoplasmic reticulum chaperone SIL1 homolog (S. cerevisiae)	ClusterII
chr4	89123987	89124212	226	*	peak20293	Exon (ENSMUST00000138655.1/102637941, exon 2 of 2)	4	89123924	89128181	4258	2	102637941	ENSMUST00000138655.1	3969	NA	Gm12602	predicted gene 12602	ClusterII
chr10	118766107	118766353	247	*	peak3953	Distal Intergenic	10	118714481	118715726	1246	2	102636202	ENSMUST00000219594.1	-50381	NA	Gm33337	predicted gene, 33337	ClusterII
chr8	117578528	117578778	251	*	peak27819	Intron (ENSMUST00000081232.8/234779, intron 10 of 32)	8	117498291	117635142	136852	1	234779	ENSMUST00000081232.8	80237	ENSMUSG00000034330	Plcg2	phospholipase C, gamma 2	ClusterII
chr13	51411778	51411972	195	*	peak8136	Intron (ENSMUST00000087978.4/13610, intron 1 of 1)	13	51408639	51422797	14159	1	13610	ENSMUST00000087978.4	3139	ENSMUSG00000067586	S1pr3	sphingosine-1-phosphate receptor 3	ClusterII
chr5	96794204	96794398	195	*	peak22295	Promoter	5	96793504	96825908	32405	1	11745	ENSMUST00000198631.1	700	ENSMUSG00000029484	Anxa3	annexin A3	ClusterII
chr16	21820823	21821017	195	*	peak11689	Intron (ENSMUST00000231988.1/71751, intron 2 of 14)	16	21825942	21933439	107498	1	71751	ENSMUST00000232240.1	-4925	ENSMUSG00000033618	Map3k13	mitogen-activated protein kinase kinase kinase 13	ClusterII
chr19	11400799	11400993	195	*	peak14991	Distal Intergenic	19	11404770	11416419	11650	1	64380	ENSMUST00000153546.7	-3777	ENSMUSG00000024675	Ms4a4c	membrane-spanning 4-domains, subfamily A, member 4C	ClusterII
chr3	107053512	107053740	229	*	peak18900	Exon (ENSMUST00000070085.5/229694, exon 2 of 2)	3	107039504	107054347	14844	1	229694	ENSMUST00000070085.5	14008	ENSMUSG00000056145	AI504432	expressed sequence AI504432	ClusterII
chr3	69223047	69223281	235	*	peak18439	Promoter	3	69222419	69223618	1200	1	71619	ENSMUST00000183126.1	628	ENSMUSG00000098207	Arl14	ADP-ribosylation factor-like 14	ClusterII
chr11	67563289	67563483	195	*	peak4989	Intron (ENSMUST00000108681.7/14457, intron 1 of 13)	11	67547154	67684974	137821	1	14457	ENSMUST00000041611.11	16135	ENSMUSG00000033066	Gas7	growth arrest specific 7	ClusterII
chr9	45294302	45294496	195	*	peak28535	Distal Intergenic	9	45319100	45347581	28482	1	214531	ENSMUST00000034597.7	-24604	ENSMUSG00000037129	Tmprss13	transmembrane protease, serine 13	ClusterII
chr14	32812382	32812668	287	*	peak9286	Intron (ENSMUST00000039191.7/69069, intron 4 of 4)	14	32808234	32817092	8859	1	69069	ENSMUST00000228955.1	4148	ENSMUSG00000041707	Tmem273	transmembrane protein 273	ClusterII
chr12	33176143	33176425	283	*	peak6458	Intron (ENSMUST00000077456.12/380753, intron 1 of 2)	12	33147805	33328849	181045	1	380753	ENSMUST00000136644.7	28338	ENSMUSG00000020564	Atxn7l1	ataxin 7-like 1	ClusterII
chr13	43218393	43218587	195	*	peak7981	Intron (ENSMUST00000055341.6/328232, intron 1 of 1)	13	43151744	43171501	19758	2	67046	ENSMUST00000021797.8	-46892	ENSMUSG00000021368	Tbc1d7	TBC1 domain family, member 7	ClusterII
chr5	123128484	123128689	206	*	peak22742	Intron (ENSMUST00000181022.1/ENSMUST00000181022.1, intron 1 of 1)	5	123103044	123132396	29353	2	23912	ENSMUST00000186469.6	3707	ENSMUSG00000029449	Rhof	ras homolog family member F (in filopodia)	ClusterII
chr4	152176788	152177039	252	*	peak21290	Distal Intergenic	4	152178134	152271852	93719	1	70025	ENSMUST00000075363.9	-1095	ENSMUSG00000028937	Acot7	acyl-CoA thioesterase 7	ClusterII
chr1	191277720	191277953	234	*	peak2238	Intron (ENSMUST00000192965.1/ENSMUST00000192965.1, intron 1 of 5)	1	191306789	191318194	11406	2	66208	ENSMUST00000046770.9	40241	ENSMUSG00000037499	Nenf	neuron derived neurotrophic factor	ClusterII
chr11	58282625	58282823	199	*	peak4840	Intron (ENSMUST00000108834.2/ENSMUST00000108834.2, intron 1 of 6)	11	58307069	58314613	7545	1	103836	ENSMUST00000153510.8	-24246	ENSMUSG00000037243	Zfp692	zinc finger protein 692	ClusterII
chr6	99248485	99248726	242	*	peak24194	Promoter	6	99075962	99248336	172375	2	108655	ENSMUST00000177208.1	-149	ENSMUSG00000030067	Foxp1	forkhead box P1	ClusterII
chr3	138419460	138419699	240	*	peak19293	Intron (ENSMUST00000161312.7/26876, intron 3 of 5)	3	138415495	138430892	15398	1	26876	ENSMUST00000013458.8	3965	ENSMUSG00000037797	Adh4	alcohol dehydrogenase 4 (class II), pi polypeptide	ClusterII
chr12	85678964	85679282	319	*	peak7058	Distal Intergenic	12	85686669	85709087	22419	1	53314	ENSMUST00000040536.5	-7387	ENSMUSG00000034266	Batf	basic leucine zipper transcription factor, ATF-like	ClusterII
chr11	121695114	121695308	195	*	peak6161	Distal Intergenic	11	121701544	121716286	14743	1	210029	ENSMUST00000106089.7	-6236	ENSMUSG00000039208	Metrnl	meteorin, glial cell differentiation regulator-like	ClusterII
chr11	100757673	100757867	195	*	peak5755	Exon (ENSMUST00000107361.8/380728, exon 2 of 17)	11	100740376	100759740	19365	2	380728	ENSMUST00000107361.8	1873	ENSMUSG00000035355	Kcnh4	potassium voltage-gated channel, subfamily H (eag-related), member 4	ClusterII
chr7	67548616	67548869	254	*	peak25487	Intron (ENSMUST00000053950.9/67867, intron 6 of 9)	7	67529711	67535397	5687	2	67867	ENSMUST00000185818.1	-13219	ENSMUSG00000030556	Lrrc28	leucine rich repeat containing 28	ClusterII
chr15	97816714	97816908	195	*	peak11282	Intron (ENSMUST00000079838.13/56233, intron 1 of 24)	15	97792688	97814863	22176	2	56233	ENSMUST00000121514.7	-1851	ENSMUSG00000022475	Hdac7	histone deacetylase 7	ClusterII
chr3	135640244	135640485	242	*	peak19244	Intron (ENSMUST00000029812.13/18033, intron 6 of 24)	3	135585278	135667799	82522	2	18033	ENSMUST00000164430.6	27314	ENSMUSG00000028163	Nfkb1	nuclear factor of kappa light polypeptide gene enhancer in B cells 1, p105	ClusterII
chrX	105924562	105924756	195	*	peak30166	Intron (ENSMUST00000113573.7/22589, intron 1 of 34)	20	105881955	105928577	46623	2	22589	ENSMUST00000101305.8	3821	ENSMUSG00000031229	Atrx	ATRX, chromatin remodeler	ClusterII
chr15	88677691	88677960	270	*	peak11198	Distal Intergenic	15	88696046	88700864	4819	2	223770	ENSMUST00000150004.1	22904	ENSMUSG00000022387	Brd1	bromodomain containing 1	ClusterII
chr1	184014252	184014446	195	*	peak2149	Promoter	1	184013302	184037274	23973	1	63953	ENSMUST00000139839.1	950	ENSMUSG00000039384	Dusp10	dual specificity phosphatase 10	ClusterII
chr8	46899158	46899368	211	*	peak27041	Distal Intergenic	8	46986887	47096762	109876	1	320981	ENSMUST00000039840.14	-87519	ENSMUSG00000038173	Enpp6	ectonucleotide pyrophosphatase/phosphodiesterase 6	ClusterII
chr1	94827766	94828012	247	*	peak965	Distal Intergenic	1	94797442	94802472	5031	1	74689	ENSMUST00000185490.1	30324	ENSMUSG00000100518	4930440C22Rik	RIKEN cDNA 4930440C22 gene	ClusterII
chr9	42083788	42084000	213	*	peak28444	Intron (ENSMUST00000060989.8/20660, intron 5 of 47)	9	41964720	42124297	159578	2	20660	ENSMUST00000060989.8	40297	ENSMUSG00000049313	Sorl1	sortilin-related receptor, LDLR class A repeats-containing	ClusterII
chr13	34683864	34684058	195	*	peak7814	Distal Intergenic	13	34627834	34653486	25653	2	66895	ENSMUST00000053459.14	-30378	ENSMUSG00000021411	Pxdc1	PX domain containing 1	ClusterII
chr13	43177461	43177655	195	*	peak7976	Distal Intergenic	13	43151744	43171501	19758	2	67046	ENSMUST00000021797.8	-5960	ENSMUSG00000021368	Tbc1d7	TBC1 domain family, member 7	ClusterII
chr11	19866462	19866656	195	*	peak4303	Distal Intergenic	11	19924375	20024026	99652	1	114716	ENSMUST00000093299.12	-57719	ENSMUSG00000045671	Spred2	sprouty-related EVH1 domain containing 2	ClusterII
chr15	66877766	66878019	254	*	peak10788	Distal Intergenic	15	66891320	66923201	31882	1	22402	ENSMUST00000005255.8	-13301	ENSMUSG00000005124	Ccn4	cellular communication network factor 4	ClusterII
chr6	97426465	97426659	195	*	peak24144	Intron (ENSMUST00000113355.8/232288, intron 2 of 23)	6	97396257	97431429	35173	2	232288	ENSMUST00000124050.2	4770	ENSMUSG00000030064	Frmd4b	FERM domain containing 4B	ClusterII
chr7	75739751	75739945	195	*	peak25579	Intron (ENSMUST00000166315.6/75547, intron 30 of 36)	7	75701997	75718039	16043	1	75547	ENSMUST00000208009.1	37754	ENSMUSG00000066406	Akap13	A kinase (PRKA) anchor protein 13	ClusterII
chr4	86874121	86874315	195	*	peak20249	Promoter	4	86874396	86920875	46480	1	230379	ENSMUST00000045224.13	-81	ENSMUSG00000038007	Acer2	alkaline ceramidase 2	ClusterII
chr2	122156044	122156269	226	*	peak17159	Intron (ENSMUST00000028665.4/67578, intron 2 of 17)	2	122160700	122179027	18328	1	70928	ENSMUST00000036089.7	-4431	ENSMUSG00000033368	Trim69	tripartite motif-containing 69	ClusterII
chr6	57529416	57529610	195	*	peak23764	Intron (ENSMUST00000204686.1/67138, intron 3 of 13)	6	57506502	57535426	28925	2	243382	ENSMUST00000042766.5	5816	ENSMUSG00000037826	Ppm1k	protein phosphatase 1K (PP2C domain containing)	ClusterII
chr11	70230221	70230415	195	*	peak5093	Promoter	11	70228609	70229798	1190	2	12029	ENSMUST00000140542.1	-423	ENSMUSG00000000317	Bcl6b	B cell CLL/lymphoma 6, member B	ClusterII
chr5	67607204	67607398	195	*	peak22016	Promoter	5	67607882	67613992	6111	1	330096	ENSMUST00000087241.6	-484	ENSMUSG00000050010	Shisa3	shisa family member 3	ClusterII
chr11	116531731	116531925	195	*	peak6045	Promoter	11	116531744	116536657	4914	1	20698	ENSMUST00000106387.8	0	ENSMUSG00000061878	Sphk1	sphingosine kinase 1	ClusterII
chr7	116231308	116231502	195	*	peak26191	Intron (ENSMUST00000182834.7/233765, intron 1 of 24)	7	116156069	116237666	81598	2	233765	ENSMUST00000183308.7	6164	ENSMUSG00000045659	Plekha7	pleckstrin homology domain containing, family A member 7	ClusterII
chr17	7897253	7897471	219	*	peak12756	Intron (ENSMUST00000160177.2/ENSMUST00000160177.2, intron 1 of 2)	17	7926000	7934897	8898	1	72536	ENSMUST00000036370.7	-28529	ENSMUSG00000033450	Tagap	T cell activation Rho GTPase activating protein	ClusterII
chr16	55757447	55757641	195	*	peak12323	Distal Intergenic	16	55811375	55822138	10764	2	80859	ENSMUST00000114458.7	64497	ENSMUSG00000035356	Nfkbiz	nuclear factor of kappa light polypeptide gene enhancer in B cells inhibitor, zeta	ClusterII
chr2	38211546	38211752	207	*	peak16278	Intron (ENSMUST00000102787.9/227801, intron 2 of 21)	2	38159252	38243470	84219	2	227801	ENSMUST00000136116.1	31718	ENSMUSG00000035392	Dennd1a	DENN/MADD domain containing 1A	ClusterII
chr10	84087634	84087838	205	*	peak3462	Intron (ENSMUST00000216477.1/102637349, intron 1 of 4)	10	84036560	84100697	64138	2	102637349	ENSMUST00000216477.1	12859	ENSMUSG00000111049	Gm34184	predicted gene, 34184	ClusterII
chr4	119663093	119663287	195	*	peak20612	Distal Intergenic	4	119656607	119658954	2348	2	14916	ENSMUST00000044426.7	-4139	ENSMUSG00000032978	Guca2b	guanylate cyclase activator 2b (retina)	ClusterII
chr4	88179406	88179600	195	*	peak20268	Intron (ENSMUST00000097992.9/230393, intron 8 of 43)	4	88124436	88154720	30285	1	230393	ENSMUST00000147527.1	54970	ENSMUSG00000038368	Focad	focadhesin	ClusterII
chr2	26953236	26953430	195	*	peak16059	Exon (ENSMUST00000055406.8/279029, exon 19 of 19)	2	26954428	26955684	1257	2	227656	ENSMUST00000145546.1	2254	ENSMUSG00000052406	Rexo4	REX4, 3'-5' exonuclease	ClusterII
chr1	59316647	59316889	243	*	peak512	Intron (ENSMUST00000160662.7/271697, intron 10 of 13)	1	59298936	59352448	53513	1	271697	ENSMUST00000162906.1	17711	ENSMUSG00000026023	Cdk15	cyclin-dependent kinase 15	ClusterII
chr15	64891386	64891603	218	*	peak10759	Intron (ENSMUST00000180105.1/ENSMUST00000180105.1, intron 2 of 2)	15	64782562	64922271	139710	2	11514	ENSMUST00000228109.1	30668	ENSMUSG00000022376	Adcy8	adenylate cyclase 8	ClusterII
chr15	81154557	81154751	195	*	peak11078	Intron (ENSMUST00000134469.7/223701, intron 2 of 14)	15	81045133	81190522	145390	2	223701	ENSMUST00000147921.1	35771	ENSMUSG00000042292	Mrtfa	myocardin related transcription factor A	ClusterII
chr6	121250195	121250363	169	*	peak24463	Intron (ENSMUST00000032198.10/24110, intron 1 of 10)	6	121253800	121255760	1961	1	24110	ENSMUST00000203250.1	-3437	ENSMUSG00000030107	Usp18	ubiquitin specific peptidase 18	ClusterII
chr16	17200178	17200384	207	*	peak11623	Intron (ENSMUST00000232139.1/22195, intron 2 of 4)	16	17152318	17201459	49142	2	22195	ENSMUST00000232668.1	1075	ENSMUSG00000038965	Ube2l3	ubiquitin-conjugating enzyme E2L 3	ClusterII
chr6	112861704	112861904	201	*	peak24298	Intron (ENSMUST00000088373.10/259302, intron 1 of 21)	6	112795420	112829459	34040	2	259302	ENSMUST00000143475.1	-32245	ENSMUSG00000030257	Srgap3	SLIT-ROBO Rho GTPase activating protein 3	ClusterII
chr1	131038156	131038417	262	*	peak1212	Distal Intergenic	1	131019845	131024974	5130	1	16153	ENSMUST00000016673.5	18311	ENSMUSG00000016529	Il10	interleukin 10	ClusterII
chr12	34990428	34990725	298	*	peak6489	Distal Intergenic	12	34984761	34986436	1676	1	75456	ENSMUST00000134550.2	5667	ENSMUSG00000092305	Prps1l1	phosphoribosyl pyrophosphate synthetase 1-like 1	ClusterII
chr12	112773988	112774182	195	*	peak7371	Exon (ENSMUST00000128258.1/ENSMUST00000128258.1, exon 1 of 1)	12	112766544	112767561	1018	1	104759	ENSMUST00000222886.1	7444	ENSMUSG00000052160	Pld4	phospholipase D family, member 4	ClusterII
chr7	112824665	112824859	195	*	peak26153	Intron (ENSMUST00000084705.11/21676, intron 2 of 11)	7	112759546	112842374	82829	1	21676	ENSMUST00000168328.1	65119	ENSMUSG00000055320	Tead1	TEA domain family member 1	ClusterII
chr4	102624208	102624473	266	*	peak20428	Distal Intergenic	4	102589843	102603441	13599	1	18578	ENSMUST00000106901.1	34365	ENSMUSG00000028525	Pde4b	phosphodiesterase 4B, cAMP specific	ClusterII
chr3	90586931	90587136	206	*	peak18682	Promoter	3	90586952	90602524	15573	1	20197	ENSMUST00000200290.4	0	ENSMUSG00000001021	S100a3	S100 calcium binding protein A3	ClusterII
chr11	35052977	35053190	214	*	peak4541	Distal Intergenic	11	35121224	35708507	587284	1	20564	ENSMUST00000069837.3	-68034	ENSMUSG00000056427	Slit3	slit guidance ligand 3	ClusterII
chr17	8209793	8209987	195	*	peak12766	Distal Intergenic	17	8236043	8256108	20066	1	12458	ENSMUST00000231340.1	-26056	ENSMUSG00000040899	Ccr6	chemokine (C-C motif) receptor 6	ClusterII
chr2	128221782	128221993	212	*	peak17277	Intron (ENSMUST00000225087.1/100043424, intron 3 of 6)	2	128128131	128128737	607	1	12125	ENSMUST00000132201.1	93651	ENSMUSG00000027381	Bcl2l11	BCL2-like 11 (apoptosis facilitator)	ClusterII
chr2	131330727	131330921	195	*	peak17372	Intron (ENSMUST00000059372.10/51902, intron 1 of 5)	2	131298067	131328988	30922	2	51902	ENSMUST00000110194.7	-1739	ENSMUSG00000048911	Rnf24	ring finger protein 24	ClusterII
chr1	134365371	134365565	195	*	peak1309	Distal Intergenic	1	134346097	134361979	15883	2	57439	ENSMUST00000049470.10	-3392	ENSMUSG00000042305	Tmem183a	transmembrane protein 183A	ClusterII
chr7	126619618	126619812	195	*	peak26354	Distal Intergenic	7	126623278	126625344	2067	2	56312	ENSMUST00000191192.1	5532	ENSMUSG00000030717	Nupr1	nuclear protein transcription regulator 1	ClusterII
chr15	65799690	65799884	195	*	peak10763	Intron (ENSMUST00000015146.15/76740, intron 1 of 22)	15	65810234	65871258	61025	1	76740	ENSMUST00000211878.1	-10350	ENSMUSG00000015002	Efr3a	EFR3 homolog A	ClusterII
chr7	38030840	38031034	195	*	peak25240	Distal Intergenic	7	37961364	38023551	62188	2	19777	ENSMUST00000206581.1	-7289	ENSMUSG00000030421	Uri1	URI1, prefoldin-like chaperone	ClusterII
chr6	135323477	135323671	195	*	peak24747	Intron (ENSMUST00000203686.1/ENSMUST00000203686.1, intron 3 of 3)	6	135312155	135319561	7407	2	102640545	ENSMUST00000203442.1	-3916	NA	Gm36582	predicted gene, 36582	ClusterII
chr1	170539648	170539872	225	*	peak1817	Intron (ENSMUST00000160456.7/70729, intron 1 of 9)	1	170327214	170557110	229897	2	70729	ENSMUST00000160466.7	17238	ENSMUSG00000038473	Nos1ap	nitric oxide synthase 1 (neuronal) adaptor protein	ClusterII
chr13	51081897	51082128	232	*	peak8128	Distal Intergenic	13	51100880	51152546	51667	1	20729	ENSMUST00000095797.5	-18752	ENSMUSG00000021395	Spin1	spindlin 1	ClusterII
chr19	11093412	11093664	253	*	peak14980	Distal Intergenic	19	11075571	11081102	5532	2	64381	ENSMUST00000187859.1	-12310	ENSMUSG00000024730	Ms4a8a	membrane-spanning 4-domains, subfamily A, member 8A	ClusterII
chr2	31040588	31040843	256	*	peak16138	Intron (ENSMUST00000073879.11/14269, intron 9 of 13)	2	31033091	31055444	22354	2	14269	ENSMUST00000128431.2	14601	ENSMUSG00000075415	Fnbp1	formin binding protein 1	ClusterII
chr18	70436318	70436512	195	*	peak14555	Distal Intergenic	18	70452212	70464150	11939	2	269033	ENSMUST00000213066.1	27638	ENSMUSG00000044906	4930503L19Rik	RIKEN cDNA 4930503L19 gene	ClusterII
chr4	141952264	141952471	208	*	peak21153	Promoter	4	141928388	141952076	23689	2	329977	ENSMUST00000129192.7	-188	ENSMUSG00000051435	Fhad1	forkhead-associated (FHA) phosphopeptide binding domain 1	ClusterII
chr7	45039805	45039999	195	*	peak25313	Intron (ENSMUST00000057293.7/233210, intron 6 of 13)	7	45028255	45034394	6140	2	233210	ENSMUST00000210410.1	-5411	ENSMUSG00000046574	Prr12	proline rich 12	ClusterII
chr3	61302313	61302520	208	*	peak18337	Distal Intergenic	3	61361638	61368430	6793	1	74012	ENSMUST00000049064.3	-59118	ENSMUSG00000036894	Rap2b	RAP2B, member of RAS oncogene family	ClusterII
chr6	48737183	48737377	195	*	peak23599	Intron (ENSMUST00000127537.5/317757, intron 2 of 4)	6	48739054	48743790	4737	1	16205	ENSMUST00000054368.6	-1677	ENSMUSG00000090019	Gimap1	GTPase, IMAP family member 1	ClusterII
chr4	118296295	118296489	195	*	peak20598	Distal Intergenic	4	118208213	118291405	83193	2	19268	ENSMUST00000049074.12	-4890	ENSMUSG00000033295	Ptprf	protein tyrosine phosphatase, receptor type, F	ClusterII
chrX	140164927	140165156	230	*	peak30251	Distal Intergenic	20	140062879	140106797	43919	1	331537	ENSMUST00000044806.2	102048	ENSMUSG00000042433	Pih1h3b	PIH1 domain containing 3B	ClusterII
chr1	131389006	131389200	195	*	peak1239	Intron (ENSMUST00000097588.8/14270, intron 4 of 22)	1	131296641	131364064	67424	2	14270	ENSMUST00000185596.1	-24942	ENSMUSG00000026425	Srgap2	SLIT-ROBO Rho GTPase activating protein 2	ClusterII
chr8	33690736	33690930	195	*	peak26879	Intron (ENSMUST00000033992.8/14782, intron 10 of 12)	8	33669002	33685652	16651	1	14782	ENSMUST00000149528.1	21734	ENSMUSG00000031584	Gsr	glutathione reductase	ClusterII
chr4	135514398	135514592	195	*	peak20987	Intron (ENSMUST00000153891.7/78806, intron 2 of 3)	4	135495987	135537803	41817	1	78806	ENSMUST00000063707.2	18411	ENSMUSG00000028801	Stpg1	sperm tail PG rich repeat containing 1	ClusterII
chrX	101345658	101345852	195	*	peak30124	Distal Intergenic	20	101376378	101385629	9252	1	14618	ENSMUST00000119080.7	-30526	ENSMUSG00000047797	Gjb1	gap junction protein, beta 1	ClusterII
chr18	5945369	5945563	195	*	peak13870	Intron (ENSMUST00000234953.1/ENSMUST00000234953.1, intron 1 of 4)	18	6032960	6034707	1748	2	75415	ENSMUST00000182343.1	89144	ENSMUSG00000041225	Arhgap12	Rho GTPase activating protein 12	ClusterII
chr8	105339064	105339266	203	*	peak27583	Intron (ENSMUST00000132777.7/234686, intron 1 of 19)	8	105336553	105337907	1355	2	234686	ENSMUST00000136439.1	-1157	ENSMUSG00000014778	Fhod1	formin homology 2 domain containing 1	ClusterII
chr15	41612327	41612530	204	*	peak10484	Intron (ENSMUST00000090096.10/170719, intron 2 of 15)	15	41710604	41820380	109777	1	170719	ENSMUST00000229769.1	-98074	ENSMUSG00000022307	Oxr1	oxidation resistance 1	ClusterII
chr12	119232337	119232531	195	*	peak7426	Intron (ENSMUST00000026360.8/320910, intron 1 of 13)	12	119201463	119238770	37308	2	320910	ENSMUST00000137804.1	6239	ENSMUSG00000025321	Itgb8	integrin beta 8	ClusterII
chr5	129986040	129986234	195	*	peak22826	Exon (ENSMUST00000201855.1/69568, exon 2 of 2)	5	129989581	129990642	1062	2	110006	ENSMUST00000126676.1	4408	ENSMUSG00000025534	Gusb	glucuronidase, beta	ClusterII
chr18	80496995	80497200	206	*	peak14681	Distal Intergenic	18	80407959	80469695	61737	2	67655	ENSMUST00000036229.12	-27300	ENSMUSG00000033323	Ctdp1	CTD (carboxy-terminal domain, RNA polymerase II, polypeptide A) phosphatase, subunit 1	ClusterII
chr17	40875643	40875865	223	*	peak13207	Exon (ENSMUST00000068258.2/71583, exon 2 of 2)	17	40875482	40880558	5077	2	71583	ENSMUST00000068258.2	4693	ENSMUSG00000054951	9130008F23Rik	RIKEN cDNA 9130008F23 gene	ClusterII
chr9	44268565	44268759	195	*	peak28482	Promoter	9	44252718	44268599	15882	2	270151	ENSMUST00000168499.8	0	ENSMUSG00000032109	Nlrx1	NLR family member X1	ClusterII
chr12	79132192	79132413	222	*	peak6877	Intron (ENSMUST00000021550.6/11847, intron 2 of 7)	12	79130777	79156301	25525	1	11847	ENSMUST00000021550.6	1415	ENSMUSG00000021125	Arg2	arginase type II	ClusterII
chr4	145241091	145241259	169	*	peak21176	Intron (ENSMUST00000030336.10/21938, intron 1 of 9)	4	145213463	145246870	33408	2	21938	ENSMUST00000030336.10	5611	ENSMUSG00000028599	Tnfrsf1b	tumor necrosis factor receptor superfamily, member 1b	ClusterII
chr1	104427870	104428064	195	*	peak1000	Distal Intergenic	1	104768529	104995481	226953	1	23836	ENSMUST00000062528.8	-340465	ENSMUSG00000050840	Cdh20	cadherin 20	ClusterII
chr4	89363296	89363500	205	*	peak20317	Distal Intergenic	4	89381957	89399880	17924	1	102633081	ENSMUST00000129908.1	-18457	NA	Gm12610	predicted gene 12610	ClusterII
chr1	152528885	152529103	219	*	peak1544	Intron (ENSMUST00000111859.7/19731, intron 15 of 18)	1	152557543	152592759	35217	2	19731	ENSMUST00000128251.7	63656	ENSMUSG00000026482	Rgl1	ral guanine nucleotide dissociation stimulator,-like 1	ClusterII
chr8	105384295	105384463	169	*	peak27585	Promoter	8	105382942	105385417	2476	2	279499	ENSMUST00000168196.1	954	ENSMUSG00000051648	Kctd19	potassium channel tetramerisation domain containing 19	ClusterII
chr12	32325551	32325745	195	*	peak6429	Distal Intergenic	12	32378704	32382943	4240	1	72123	ENSMUST00000172332.3	-52959	ENSMUSG00000090946	Ccdc71l	coiled-coil domain containing 71 like	ClusterII
chr9	46120077	46120356	280	*	peak28553	Intron (ENSMUST00000126865.7/70661, intron 1 of 24)	9	46123237	46202885	79649	1	70661	ENSMUST00000122865.1	-2881	ENSMUSG00000034135	Sik3	SIK family kinase 3	ClusterII
chr7	141592371	141592565	195	*	peak26554	Intron (ENSMUST00000003038.11/11772, intron 2 of 21)	7	141610066	141613747	3682	2	100036523	ENSMUST00000181275.1	21182	ENSMUSG00000097170	Gm16982	predicted gene, 16982	ClusterII
chr7	110270618	110270831	214	*	peak26091	Intron (ENSMUST00000033325.8/20947, intron 7 of 11)	7	110221755	110265079	43325	1	20947	ENSMUST00000210513.1	48863	ENSMUSG00000031015	Swap70	SWA-70 protein	ClusterII
chr18	80554865	80555212	348	*	peak14683	Distal Intergenic	18	80407959	80469695	61737	2	67655	ENSMUST00000036229.12	-85170	ENSMUSG00000033323	Ctdp1	CTD (carboxy-terminal domain, RNA polymerase II, polypeptide A) phosphatase, subunit 1	ClusterII
chr7	75645582	75645776	195	*	peak25567	Intron (ENSMUST00000166315.6/75547, intron 8 of 36)	7	75644185	75677330	33146	1	75547	ENSMUST00000209040.1	1397	ENSMUSG00000066406	Akap13	A kinase (PRKA) anchor protein 13	ClusterII
chr5	31698480	31698674	195	*	peak21611	Promoter	5	31698051	31820562	122512	1	107976	ENSMUST00000202293.3	429	ENSMUSG00000052139	Babam2	BRISC and BRCA1 A complex member 2	ClusterII
chr10	20770430	20770633	204	*	peak2592	Intron (ENSMUST00000213510.1/ENSMUST00000213510.1, intron 3 of 4)	10	20398004	20725078	327075	2	29863	ENSMUST00000020165.13	-45352	ENSMUSG00000019990	Pde7b	phosphodiesterase 7B	ClusterII
chr6	43638221	43638415	195	*	peak23567	Intron (ENSMUST00000067888.13/29807, intron 2 of 8)	6	43345073	43625966	280894	2	29807	ENSMUST00000203649.2	-12255	ENSMUSG00000029735	Tpk1	thiamine pyrophosphokinase	ClusterII
chr4	132097242	132097436	195	*	peak20834	Distal Intergenic	4	131923413	132075321	151909	2	269587	ENSMUST00000146021.7	-21921	ENSMUSG00000028906	Epb41	erythrocyte membrane protein band 4.1	ClusterII
chr17	24147128	24147322	195	*	peak12902	Intron (ENSMUST00000052462.12/18607, intron 1 of 13)	17	24091584	24150916	59333	2	18607	ENSMUST00000140906.7	3594	ENSMUSG00000024122	Pdpk1	3-phosphoinositide dependent protein kinase 1	ClusterII
chr14	61778587	61778837	251	*	peak9595	Distal Intergenic	14	61602839	61682373	79535	2	668253	ENSMUST00000182768.7	-96214	ENSMUSG00000097589	Dleu2	deleted in lymphocytic leukemia, 2	ClusterII
chr2	43557019	43557239	221	*	peak16319	Intron (ENSMUST00000138540.1/70789, intron 1 of 1)	2	43555354	43636758	81405	1	70789	ENSMUST00000050511.6	1665	ENSMUSG00000026866	Kynu	kynureninase	ClusterII
chr2	167760114	167760316	203	*	peak17842	Distal Intergenic	2	167691181	167697801	6621	1	329562	ENSMUST00000130679.1	68933	ENSMUSG00000006462	A530013C23Rik	RIKEN cDNA A530013C23 gene	ClusterII
chr18	6107825	6108019	195	*	peak13871	Intron (ENSMUST00000182066.7/75415, intron 1 of 15)	18	6049278	6111980	62703	2	75415	ENSMUST00000182921.1	3961	ENSMUSG00000041225	Arhgap12	Rho GTPase activating protein 12	ClusterII
chr10	21178331	21178525	195	*	peak2601	Intron (ENSMUST00000213692.1/ENSMUST00000213692.1, intron 3 of 4)	10	21182695	21188620	5926	1	102636600	ENSMUST00000215633.1	-4170	ENSMUSG00000111005	Gm33619	predicted gene, 33619	ClusterII
chr1	131653244	131653438	195	*	peak1249	Intron (ENSMUST00000073350.12/13034, intron 1 of 9)	1	131661911	131665446	3536	1	13034	ENSMUST00000141061.1	-8473	ENSMUSG00000004552	Ctse	cathepsin E	ClusterII
chr1	142695310	142695504	195	*	peak1432	Distal Intergenic	1	143606161	143640581	34421	2	214498	ENSMUST00000162638.1	945077	ENSMUSG00000026361	Cdc73	cell division cycle 73, Paf1/RNA polymerase II complex component	ClusterII
chr11	54727442	54727653	212	*	peak4786	Intron (ENSMUST00000064104.12/72729, intron 3 of 5)	11	54740463	54760339	19877	2	72729	ENSMUST00000123424.1	32686	ENSMUSG00000052298	Cdc42se2	CDC42 small effector 2	ClusterII
chr5	97996853	97997075	223	*	peak22327	Promoter	5	97949170	97996095	46926	2	71914	ENSMUST00000202736.1	-758	ENSMUSG00000029338	Antxr2	anthrax toxin receptor 2	ClusterII
chr6	129284516	129284711	196	*	peak24634	Distal Intergenic	6	129267325	129275436	8112	2	12515	ENSMUST00000032259.5	-9080	ENSMUSG00000030156	Cd69	CD69 antigen	ClusterII
chr8	94354181	94354375	195	*	peak27490	Exon (ENSMUST00000212632.1/ENSMUST00000212632.1, exon 1 of 1)	8	94356311	94359587	3277	1	20497	ENSMUST00000211905.1	-1936	ENSMUSG00000031766	Slc12a3	solute carrier family 12, member 3	ClusterII
chr13	43241228	43241422	195	*	peak7983	Intron (ENSMUST00000055341.6/328232, intron 1 of 1)	13	43265425	43303405	37981	2	328232	ENSMUST00000222779.1	61983	ENSMUSG00000051335	Gfod1	glucose-fructose oxidoreductase domain containing 1	ClusterII
chr5	148950141	148950335	195	*	peak23140	Promoter	5	148950250	148951658	1409	1	71473	ENSMUST00000110507.1	0	ENSMUSG00000079069	8430423G03Rik	RIKEN cDNA 8430423G03 gene	ClusterII
chr10	17788065	17788356	292	*	peak2491	Distal Intergenic	10	17796226	17807908	11683	1	378431	ENSMUST00000175676.1	-7870	ENSMUSG00000039891	Txlnb	taxilin beta	ClusterII
chr2	35444557	35444784	228	*	peak16256	Intron (ENSMUST00000113002.8/14594, intron 1 of 7)	2	35423329	35445833	22505	2	14594	ENSMUST00000130913.7	1049	ENSMUSG00000035778	Ggta1	glycoprotein galactosyltransferase alpha 1, 3	ClusterII
chr11	83655835	83656096	262	*	peak5427	Distal Intergenic	11	83647844	83649355	1512	2	20302	ENSMUST00000001008.5	-6480	ENSMUSG00000000982	Ccl3	chemokine (C-C motif) ligand 3	ClusterII
chr17	7877518	7877712	195	*	peak12754	Distal Intergenic	17	7926000	7934897	8898	1	72536	ENSMUST00000036370.7	-48288	ENSMUSG00000033450	Tagap	T cell activation Rho GTPase activating protein	ClusterII
chr13	40968639	40968848	210	*	peak7917	Intron (ENSMUST00000153685.1/102633880, intron 1 of 4)	13	40953415	40958228	4814	1	14538	ENSMUST00000225996.1	15224	ENSMUSG00000021360	Gcnt2	glucosaminyl (N-acetyl) transferase 2, I-branching enzyme	ClusterII
chr6	134700959	134701189	231	*	peak24721	Promoter	6	134701550	134710455	8906	1	67774	ENSMUST00000204133.1	-361	ENSMUSG00000042992	Borcs5	BLOC-1 related complex subunit 5	ClusterII
chr6	50390411	50390627	217	*	peak23640	Intron (ENSMUST00000071728.10/71720, intron 2 of 21)	6	50352820	50397150	44331	2	71720	ENSMUST00000136926.2	6523	ENSMUSG00000029822	Osbpl3	oxysterol binding protein-like 3	ClusterII
chr10	19167874	19168158	285	*	peak2536	Promoter	10	19167238	19206702	39465	1	100504265	ENSMUST00000216683.1	636	NA	Gm20139	predicted gene, 20139	ClusterII
chr15	78591872	78592090	219	*	peak10983	Distal Intergenic	15	78597047	78622019	24973	1	72318	ENSMUST00000043069.5	-4957	ENSMUSG00000018008	Cyth4	cytohesin 4	ClusterII
chr6	65612282	65612476	195	*	peak23815	Intron (ENSMUST00000212402.1/414084, intron 9 of 10)	6	65590459	65593700	3242	1	414084	ENSMUST00000203613.1	21823	ENSMUSG00000044162	Tnip3	TNFAIP3 interacting protein 3	ClusterII
chr11	115508278	115508478	201	*	peak6012	Intron (ENSMUST00000021083.6/15374, intron 1 of 4)	11	115503033	115514116	11084	2	15374	ENSMUST00000142238.1	5638	ENSMUSG00000020737	Jpt1	Jupiter microtubule associated homolog 1	ClusterII
chr6	134205822	134205990	169	*	peak24694	Intron (ENSMUST00000081028.12/14011, intron 2 of 7)	6	134233600	134262019	28420	1	14011	ENSMUST00000169529.1	-27610	ENSMUSG00000030199	Etv6	ets variant 6	ClusterII
chr10	57835202	57835402	201	*	peak3006	Distal Intergenic	10	57794568	57807470	12903	1	57319	ENSMUST00000125076.1	40634	ENSMUSG00000019872	Smpdl3a	sphingomyelin phosphodiesterase, acid-like 3A	ClusterII
chr11	121748102	121748296	195	*	peak6167	Distal Intergenic	11	121702763	121715829	13067	1	210029	ENSMUST00000125580.1	45339	ENSMUSG00000039208	Metrnl	meteorin, glial cell differentiation regulator-like	ClusterII
chr11	11564077	11564288	212	*	peak4247	Intron (ENSMUST00000146304.1/ENSMUST00000146304.1, intron 1 of 2)	11	11589223	11627824	38602	2	102631730	ENSMUST00000081896.4	63536	ENSMUSG00000062511	4930512M02Rik	RIKEN cDNA 4930512M02 gene	ClusterII
chr16	49800425	49800650	226	*	peak12221	Promoter	16	49800533	49911046	110514	1	16423	ENSMUST00000229640.1	0	ENSMUSG00000055447	Cd47	CD47 antigen (Rh-related antigen, integrin-associated signal transducer)	ClusterII
chr11	60935386	60935591	206	*	peak4887	Intron (ENSMUST00000019076.9/26397, intron 1 of 11)	11	60932066	60952794	20729	1	26397	ENSMUST00000130269.1	3320	ENSMUSG00000018932	Map2k3	mitogen-activated protein kinase kinase 3	ClusterII
chr13	112809742	112809936	195	*	peak8926	Intron (ENSMUST00000016144.11/19012, intron 1 of 5)	13	112800863	112867642	66780	1	19012	ENSMUST00000070951.7	8879	ENSMUSG00000021759	Plpp1	phospholipid phosphatase 1	ClusterII
chr6	100280543	100280737	195	*	peak24217	Intron (ENSMUST00000101118.3/56353, intron 2 of 4)	6	100233094	100286748	53655	2	56353	ENSMUST00000205164.1	6011	ENSMUSG00000072872	Rybp	RING1 and YY1 binding protein	ClusterII
chr7	28442816	28443045	230	*	peak25141	Promoter	7	28443107	28448233	5127	1	63986	ENSMUST00000138741.1	-62	ENSMUSG00000060791	Gmfg	glia maturation factor, gamma	ClusterII
chr1	131015412	131015612	201	*	peak1207	Distal Intergenic	1	131019845	131024974	5130	1	16153	ENSMUST00000016673.5	-4233	ENSMUSG00000016529	Il10	interleukin 10	ClusterII
chr15	83158888	83159082	195	*	peak11130	Exon (ENSMUST00000162834.2/109754, exon 8 of 9)	15	83149644	83149794	151	1	104307	ENSMUST00000083242.1	9244	ENSMUSG00000065176	Rnu12	RNA U12, small nuclear	ClusterII
chr6	146734349	146734543	195	*	peak24870	Intron (ENSMUST00000001675.13/232533, intron 1 of 13)	6	146725312	146758562	33251	1	232533	ENSMUST00000203318.1	9037	ENSMUSG00000001630	Stk38l	serine/threonine kinase 38 like	ClusterII
chr3	95511867	95512096	230	*	peak18710	Distal Intergenic	3	95499256	95509362	10107	1	13038	ENSMUST00000015664.4	12611	ENSMUSG00000028111	Ctsk	cathepsin K	ClusterII
chr6	86779276	86779506	231	*	peak24019	Intron (ENSMUST00000001187.14/11746, intron 1 of 12)	6	86747471	86765910	18440	2	11746	ENSMUST00000129772.1	-13366	ENSMUSG00000029994	Anxa4	annexin A4	ClusterII
chr11	43940644	43940875	232	*	peak4579	Distal Intergenic	11	43776023	43901210	125188	2	11548	ENSMUST00000139906.1	-39434	ENSMUSG00000050541	Adra1b	adrenergic receptor, alpha 1b	ClusterII
chr3	52343574	52343768	195	*	peak18241	Intron (ENSMUST00000053764.6/56458, intron 1 of 2)	3	52268336	52353221	84886	1	56458	ENSMUST00000053764.6	75238	ENSMUSG00000044167	Foxo1	forkhead box O1	ClusterII
chr6	4664364	4664558	195	*	peak23195	Distal Intergenic	6	4631127	4640973	9847	1	213819	ENSMUST00000204372.1	33237	ENSMUSG00000015189	Casd1	CAS1 domain containing 1	ClusterII
chr6	114778063	114778257	195	*	peak24334	Intron (ENSMUST00000032457.16/74244, intron 18 of 18)	6	114723100	114859224	136125	1	74244	ENSMUST00000182860.1	54963	ENSMUSG00000030314	Atg7	autophagy related 7	ClusterII
chr16	52161467	52161661	195	*	peak12276	Intron (ENSMUST00000114471.2/208650, intron 10 of 17)	16	52152526	52156661	4136	1	208650	ENSMUST00000228247.1	8941	ENSMUSG00000022637	Cblb	Casitas B-lineage lymphoma b	ClusterII
chr18	23754526	23754784	259	*	peak13968	Promoter	18	23753748	23797997	44250	1	212307	ENSMUST00000149943.1	778	ENSMUSG00000024277	Mapre2	microtubule-associated protein, RP/EB family, member 2	ClusterII
chr18	64356367	64356561	195	*	peak14441	Intron (ENSMUST00000115145.3/225631, intron 1 of 1)	18	64340364	64398488	58125	1	225631	ENSMUST00000175965.8	16003	ENSMUSG00000045991	Onecut2	one cut domain, family member 2	ClusterII
chr2	118905504	118905799	296	*	peak17107	Intron (ENSMUST00000151162.1/228536, intron 1 of 1)	2	118901453	118924528	23076	1	228536	ENSMUST00000036578.6	4051	ENSMUSG00000040007	Bahd1	bromo adjacent homology domain containing 1	ClusterII
chr2	60376877	60377071	195	*	peak16513	Intron (ENSMUST00000112533.7/17076, intron 1 of 34)	2	60293760	60383231	89472	2	17076	ENSMUST00000028362.8	6160	ENSMUSG00000026980	Ly75	lymphocyte antigen 75	ClusterII
chr3	83845216	83845410	195	*	peak18497	Distal Intergenic	3	83836272	83841767	5496	2	24088	ENSMUST00000029623.10	-3449	ENSMUSG00000027995	Tlr2	toll-like receptor 2	ClusterII
chr9	21463322	21463516	195	*	peak28215	Intron (ENSMUST00000165766.8/13430, intron 2 of 20)	9	21457107	21457570	464	1	13430	ENSMUST00000172873.1	6215	ENSMUSG00000033335	Dnm2	dynamin 2	ClusterII
chr4	136123470	136123694	225	*	peak21012	Distal Intergenic	4	136143497	136145392	1896	1	15903	ENSMUST00000008016.2	-19803	ENSMUSG00000007872	Id3	inhibitor of DNA binding 3	ClusterII
chr13	112871651	112871868	218	*	peak8927	Intron (ENSMUST00000022281.4/72198, intron 25 of 26)	13	112867855	112873019	5165	2	72198	ENSMUST00000223559.1	1151	ENSMUSG00000016018	Mtrex	Mtr4 exosome RNA helicase	ClusterII
chr10	21200812	21201046	235	*	peak2604	Intron (ENSMUST00000217285.1/ENSMUST00000217285.1, intron 2 of 2)	10	21186947	21188618	1672	1	102636600	ENSMUST00000216598.1	13865	ENSMUSG00000111005	Gm33619	predicted gene, 33619	ClusterII
chr13	81230262	81230456	195	*	peak8450	Intron (ENSMUST00000128120.1/110789, intron 3 of 7)	13	81106942	81342836	235895	2	110789	ENSMUST00000156631.1	112380	ENSMUSG00000069170	Adgrv1	adhesion G protein-coupled receptor V1	ClusterII
chr1	191895194	191895400	207	*	peak2261	Exon (ENSMUST00000139827.7/98736, exon 5 of 5)	1	191890233	191899256	9024	2	98736	ENSMUST00000140401.1	3856	ENSMUSG00000055833	1700034H15Rik	RIKEN cDNA 1700034H15 gene	ClusterII
chr8	26964014	26964182	169	*	peak26838	Distal Intergenic	8	26977325	26978672	1348	1	353310	ENSMUST00000209610.1	-13143	ENSMUSG00000085795	Zfp703	zinc finger protein 703	ClusterII
chr17	47156225	47156419	195	*	peak13302	Intron (ENSMUST00000188947.6/224829, intron 2 of 11)	17	47141216	47318790	177575	1	224829	ENSMUST00000191153.6	15009	ENSMUSG00000064043	Trerf1	transcriptional regulating factor 1	ClusterII
chr13	43785040	43785234	195	*	peak8011	Promoter	13	43785185	43803128	17944	1	12522	ENSMUST00000221359.1	0	ENSMUSG00000015396	Cd83	CD83 antigen	ClusterII
chr1	39578669	39578865	197	*	peak258	Distal Intergenic	1	39551296	39577405	26110	2	67702	ENSMUST00000062525.10	-1264	ENSMUSG00000048234	Rnf149	ring finger protein 149	ClusterII
chr12	98270523	98270729	207	*	peak7164	Intron (ENSMUST00000075072.5/14744, intron 1 of 1)	12	98268635	98276644	8010	1	14744	ENSMUST00000075072.5	1888	ENSMUSG00000021886	Gpr65	G-protein coupled receptor 65	ClusterII
chr9	69940870	69941115	246	*	peak29017	Distal Intergenic	9	69989466	70008317	18852	1	12175	ENSMUST00000034754.11	-48351	ENSMUSG00000011958	Bnip2	BCL2/adenovirus E1B interacting protein 2	ClusterII
chr6	41113189	41113442	254	*	peak23542	Distal Intergenic	6	41030268	41035509	5242	2	67373	ENSMUST00000031931.5	-77680	ENSMUSG00000029882	2210010C04Rik	RIKEN cDNA 2210010C04 gene	ClusterII
chr5	107777621	107777815	195	*	peak22479	Intron (ENSMUST00000112642.7/14020, intron 16 of 17)	5	107764762	107799546	34785	2	14020	ENSMUST00000136677.1	21731	ENSMUSG00000011831	Evi5	ecotropic viral integration site 5	ClusterII
chr9	61694188	61694382	195	*	peak28848	Distal Intergenic	9	61913284	61914542	1259	2	56040	ENSMUST00000008036.8	220160	ENSMUSG00000007892	Rplp1	ribosomal protein, large, P1	ClusterII
chr11	21141648	21141842	195	*	peak4351	Exon (ENSMUST00000149675.1/67245, exon 3 of 7)	11	21135469	21150323	14855	1	67245	ENSMUST00000101477.1	6179	ENSMUSG00000020134	Peli1	pellino 1	ClusterII
chr13	101905779	101905991	213	*	peak8728	Distal Intergenic	13	101680563	101768217	87655	2	18708	ENSMUST00000055518.12	-137562	ENSMUSG00000041417	Pik3r1	phosphoinositide-3-kinase regulatory subunit 1	ClusterII
chr12	52030074	52030268	195	*	peak6612	Distal Intergenic	12	52023003	52028063	5061	2	14762	ENSMUST00000040161.4	-2011	ENSMUSG00000035148	Gpr33	G protein-coupled receptor 33	ClusterII
chr8	61561495	61561689	195	*	peak27099	Intron (ENSMUST00000121200.8/72333, intron 1 of 11)	8	61525121	61533841	8721	2	72333	ENSMUST00000136825.1	-27654	ENSMUSG00000058056	Palld	palladin, cytoskeletal associated protein	ClusterII
chr15	36715915	36716127	213	*	peak10441	Distal Intergenic	15	36790712	36792414	1703	2	22631	ENSMUST00000126184.1	76287	ENSMUSG00000022285	Ywhaz	tyrosine 3-monooxygenase/tryptophan 5-monooxygenase activation protein, zeta polypeptide	ClusterII
chr13	20754941	20755135	195	*	peak7653	Distal Intergenic	13	20794113	21024252	230140	1	27052	ENSMUST00000021757.4	-38978	ENSMUSG00000021322	Aoah	acyloxyacyl hydrolase	ClusterII
chr12	82225805	82226029	225	*	peak6978	Intron (ENSMUST00000220550.1/217692, intron 2 of 3)	12	82256585	82450271	193687	1	217692	ENSMUST00000222714.1	-30556	ENSMUSG00000042700	Sipa1l1	signal-induced proliferation-associated 1 like 1	ClusterII
chr7	80495432	80495626	195	*	peak25652	Intron (ENSMUST00000081314.10/12144, intron 10 of 21)	7	80474138	80481904	7767	2	12144	ENSMUST00000205584.1	-13528	ENSMUSG00000030528	Blm	Bloom syndrome, RecQ like helicase	ClusterII
chr17	22081139	22081333	195	*	peak12876	Distal Intergenic	17	22144359	22166190	21832	2	210853	ENSMUST00000080249.5	84857	ENSMUSG00000063383	Zfp947	zinc finger protein 947	ClusterII
chr9	57956913	57957163	251	*	peak28759	Intron (ENSMUST00000043059.8/20361, intron 8 of 13)	9	57940113	57962865	22753	1	20361	ENSMUST00000043059.8	16800	ENSMUSG00000038264	Sema7a	sema domain, immunoglobulin domain (Ig), and GPI membrane anchor, (semaphorin) 7A	ClusterII
chr6	17749614	17749853	240	*	peak23282	Promoter	6	17749392	17943001	193610	1	64213	ENSMUST00000140358.7	222	ENSMUSG00000029534	St7	suppression of tumorigenicity 7	ClusterII
chr9	78626421	78626615	195	*	peak29158	Intron (ENSMUST00000093812.4/235505, intron 2 of 32)	9	78615763	78618089	2327	1	235505	ENSMUST00000163608.1	10658	ENSMUSG00000046186	Cd109	CD109 antigen	ClusterII
chr3	109407664	109407890	227	*	peak18973	Intron (ENSMUST00000046864.13/57257, intron 1 of 26)	3	109341106	109442212	101107	1	57257	ENSMUST00000137871.1	66558	ENSMUSG00000033721	Vav3	vav 3 oncogene	ClusterII
chr18	53265051	53265245	195	*	peak14286	Intron (ENSMUST00000165032.7/69226, intron 1 of 6)	18	53245769	53390823	145055	1	69226	ENSMUST00000025417.8	19282	ENSMUSG00000024535	Snx24	sorting nexing 24	ClusterII
chr10	93946049	93946261	213	*	peak3573	Intron (ENSMUST00000148450.7/215008, intron 2 of 2)	10	93963768	93963863	96	2	723908	ENSMUST00000083673.1	17602	ENSMUSG00000065607	Mir331	microRNA 331	ClusterII
chr5	105395268	105395504	237	*	peak22456	Distal Intergenic	5	105415775	105490074	74300	1	433926	ENSMUST00000112707.2	-20271	ENSMUSG00000070639	Lrrc8b	leucine rich repeat containing 8 family, member B	ClusterII
chr7	84551576	84551776	201	*	peak25747	Intron (ENSMUST00000180387.2/100039239, intron 1 of 2)	7	84529138	84575841	46704	1	100039239	ENSMUST00000208409.1	22438	NA	Gm2115	predicted gene 2115	ClusterII
chr1	149862930	149863124	195	*	peak1480	Intron (ENSMUST00000070200.14/18783, intron 12 of 17)	1	149886184	149902199	16016	2	18783	ENSMUST00000155438.1	39075	ENSMUSG00000056220	Pla2g4a	phospholipase A2, group IVA (cytosolic, calcium-dependent)	ClusterII
chr15	59713609	59713803	195	*	peak10635	Distal Intergenic	15	59648653	59653689	5037	1	211770	ENSMUST00000118228.1	64956	ENSMUSG00000032501	Trib1	tribbles pseudokinase 1	ClusterII
chr9	63793763	63793984	222	*	peak28907	Distal Intergenic	9	63646767	63757994	111228	2	17127	ENSMUST00000034973.9	-35769	ENSMUSG00000032402	Smad3	SMAD family member 3	ClusterII
chr11	109495095	109495289	195	*	peak5945	Intron (ENSMUST00000020928.12/74008, intron 4 of 13)	11	109485606	109573330	87725	1	74008	ENSMUST00000106697.7	9489	ENSMUSG00000020604	Arsg	arylsulfatase G	ClusterII
chr11	59496790	59496984	195	*	peak4862	Intron (ENSMUST00000013262.14/268417, intron 6 of 9)	11	59505662	59513647	7986	1	74476	ENSMUST00000138763.7	-8678	ENSMUSG00000072893	4933439C10Rik	RIKEN cDNA 4933439C10 gene	ClusterII
chr10	44609290	44609496	207	*	peak2910	Intron (ENSMUST00000217008.1/ENSMUST00000217008.1, intron 2 of 3)	10	44446717	44528501	81785	2	12142	ENSMUST00000167340.1	-80789	ENSMUSG00000038151	Prdm1	PR domain containing 1, with ZNF domain	ClusterII
chr5	135702693	135702887	195	*	peak22887	Intron (ENSMUST00000153500.7/18984, intron 1 of 7)	5	135716005	135731878	15874	1	18984	ENSMUST00000147515.1	-13118	ENSMUSG00000005514	Por	P450 (cytochrome) oxidoreductase	ClusterII
chr12	70695092	70695380	289	*	peak6738	Distal Intergenic	12	70825514	70902234	76721	1	319710	ENSMUST00000057859.8	-130134	ENSMUSG00000048285	Frmd6	FERM domain containing 6	ClusterII
chr16	85152548	85152742	195	*	peak12480	Intron (ENSMUST00000227036.1/ENSMUST00000227036.1, intron 2 of 2)	16	84994704	85173704	179001	2	11820	ENSMUST00000227990.1	20962	ENSMUSG00000022892	App	amyloid beta (A4) precursor protein	ClusterII
chr15	6492690	6492884	195	*	peak10167	Intron (ENSMUST00000022749.15/12279, intron 9 of 10)	15	6445327	6498751	53425	1	12279	ENSMUST00000022749.15	47363	ENSMUSG00000022149	C9	complement component 9	ClusterII
chr16	30778120	30778314	195	*	peak11906	Distal Intergenic	16	30599723	30602797	3075	1	224093	ENSMUST00000059078.3	178397	ENSMUSG00000046546	Fam43a	family with sequence similarity 43, member A	ClusterII
chr13	44770993	44771187	195	*	peak8049	Intron (ENSMUST00000174068.7/16468, intron 2 of 3)	13	44734040	44874314	140275	1	16468	ENSMUST00000172581.1	36953	ENSMUSG00000038518	Jarid2	jumonji, AT rich interactive domain 2	ClusterII
chr17	32998607	32998806	200	*	peak13122	Intron (ENSMUST00000141815.2/240067, intron 1 of 4)	17	32993201	33003086	9886	1	240067	ENSMUST00000157017.1	5406	ENSMUSG00000053390	Zfp952	zinc finger protein 952	ClusterII
chr15	67088183	67088377	195	*	peak10797	Distal Intergenic	15	67102875	67113992	11118	2	20442	ENSMUST00000092640.5	25615	ENSMUSG00000013846	St3gal1	ST3 beta-galactoside alpha-2,3-sialyltransferase 1	ClusterII
chr7	74495606	74495800	195	*	peak25528	Intron (ENSMUST00000098371.8/108116, intron 2 of 10)	7	74359654	74504335	144682	2	108116	ENSMUST00000136389.1	8535	ENSMUSG00000025790	Slco3a1	solute carrier organic anion transporter family, member 3a1	ClusterII
chr16	23166768	23166962	195	*	peak11732	Distal Intergenic	16	23175280	23204376	29097	1	105246089	ENSMUST00000232204.1	-8318	NA	C730014E05Rik	RIKEN cDNA C730014E05 gene	ClusterII
chr3	79177196	79177419	224	*	peak18468	Intron (ENSMUST00000195708.1/76089, intron 4 of 29)	3	79112181	79173300	61120	2	76089	ENSMUST00000124647.1	-3896	ENSMUSG00000062232	Rapgef2	Rap guanine nucleotide exchange factor (GEF) 2	ClusterII
chr4	124738833	124739049	217	*	peak20688	Intron (ENSMUST00000131381.1/102634646, intron 3 of 3)	4	124741850	124801511	59662	1	16330	ENSMUST00000094782.9	-2801	ENSMUSG00000028894	Inpp5b	inositol polyphosphate-5-phosphatase B	ClusterII
chr9	56265581	56265880	300	*	peak28713	Intron (ENSMUST00000181444.1/ENSMUST00000181444.1, intron 1 of 1)	9	56201126	56244065	42940	2	244895	ENSMUST00000188142.6	-21516	ENSMUSG00000074305	Peak1	pseudopodium-enriched atypical kinase 1	ClusterII
chr4	123910490	123910711	222	*	peak20678	Exon (ENSMUST00000106202.3/56309, exon 4 of 4)	4	123905136	123911242	6107	1	56309	ENSMUST00000137685.1	5354	ENSMUSG00000028647	Mycbp	MYC binding protein	ClusterII
chr5	139310631	139310825	195	*	peak22979	Intron (ENSMUST00000110865.1/231821, intron 1 of 10)	5	139280522	139307809	27288	2	231821	ENSMUST00000156815.1	-2822	ENSMUSG00000056413	Adap1	ArfGAP with dual PH domains 1	ClusterII
chr16	19245854	19246048	195	*	peak11649	Distal Intergenic	16	19285743	19286837	1095	2	258443	ENSMUST00000056727.4	40789	ENSMUSG00000050742	Olfr164	olfactory receptor 164	ClusterII
chr10	108173342	108173536	195	*	peak3802	Intron (ENSMUST00000219263.1/ENSMUST00000219263.1, intron 1 of 24)	10	108162400	108277575	115176	1	17931	ENSMUST00000070663.5	10942	ENSMUSG00000019907	Ppp1r12a	protein phosphatase 1, regulatory subunit 12A	ClusterII
chr12	112568540	112568734	195	*	peak7362	Distal Intergenic	12	112588784	112614957	26174	1	70435	ENSMUST00000101029.3	-20050	ENSMUSG00000037679	Inf2	inverted formin, FH2 and WH2 domain containing	ClusterII
chr16	31066754	31067036	283	*	peak11921	Promoter	16	31007792	31067853	60062	2	268880	ENSMUST00000142870.1	817	ENSMUSG00000047434	Xxylt1	xyloside xylosyltransferase 1	ClusterII
chr7	142399425	142399619	195	*	peak26567	Distal Intergenic	7	142375911	142388038	12128	2	13033	ENSMUST00000151120.8	-11387	ENSMUSG00000007891	Ctsd	cathepsin D	ClusterII
chr10	96015830	96016038	209	*	peak3656	Intron (ENSMUST00000218291.1/216238, intron 12 of 17)	10	95940757	96002953	62197	1	216238	ENSMUST00000218517.1	75073	ENSMUSG00000036499	Eea1	early endosome antigen 1	ClusterII
chr1	34031727	34031999	273	*	peak116	Intron (ENSMUST00000183034.4/13518, intron 4 of 102)	1	34011825	34308661	296837	1	13518	ENSMUST00000097785.9	19902	ENSMUSG00000026131	Dst	dystonin	ClusterII
chr1	127830327	127830573	247	*	peak1173	Exon (ENSMUST00000189398.6/22625, exon 5 of 9)	1	127815271	127840290	25020	2	22625	ENSMUST00000061512.4	9717	ENSMUSG00000051590	Map3k19	mitogen-activated protein kinase kinase kinase 19	ClusterII
chr17	84365369	84365563	195	*	peak13737	Intron (ENSMUST00000047524.9/240174, intron 26 of 37)	17	84191537	84368780	177244	2	240174	ENSMUST00000234547.1	3217	ENSMUSG00000024251	Thada	thyroid adenoma associated	ClusterII
chr11	72501432	72501626	195	*	peak5159	Promoter	11	72494919	72502443	7525	2	77577	ENSMUST00000155774.1	817	ENSMUSG00000020798	Spns3	spinster homolog 3	ClusterII
chr7	28444692	28444929	238	*	peak25142	Exon (ENSMUST00000108292.8/63986, exon 5 of 7)	7	28443107	28448233	5127	1	63986	ENSMUST00000138741.1	1585	ENSMUSG00000060791	Gmfg	glia maturation factor, gamma	ClusterII
chr11	19992981	19993264	284	*	peak4308	Intron (ENSMUST00000093299.12/114716, intron 1 of 6)	11	19954570	20018133	63564	1	114716	ENSMUST00000123036.1	38411	ENSMUSG00000045671	Spred2	sprouty-related EVH1 domain containing 2	ClusterII
chr6	140514772	140514966	195	*	peak24799	Intron (ENSMUST00000087622.5/109135, intron 3 of 30)	6	140516424	140553030	36607	1	109135	ENSMUST00000204876.2	-1458	ENSMUSG00000030231	Plekha5	pleckstrin homology domain containing, family A member 5	ClusterII
chr2	30626177	30626371	195	*	peak16127	Distal Intergenic	2	30605217	30608217	3001	1	78617	ENSMUST00000129719.1	20960	ENSMUSG00000047363	Cstad	CSA-conditional, T cell activation-dependent protein	ClusterII
chr10	75289538	75289792	255	*	peak3235	Intron (ENSMUST00000218766.1/74392, intron 13 of 15)	10	75303620	75310157	6538	1	74392	ENSMUST00000218644.1	-13828	ENSMUSG00000033444	Specc1l	sperm antigen with calponin homology and coiled-coil domains 1-like	ClusterII
chr15	84855977	84856171	195	*	peak11163	Promoter	15	84785384	84856049	70666	2	271305	ENSMUST00000159939.7	0	ENSMUSG00000016624	Phf21b	PHD finger protein 21B	ClusterII
chr13	89839227	89839421	195	*	peak8503	Exon (ENSMUST00000044500.5/ENSMUST00000044500.5, exon 2 of 2)	13	89655312	89742509	87198	2	13003	ENSMUST00000109546.8	-96718	ENSMUSG00000021614	Vcan	versican	ClusterII
chr9	73086824	73087026	203	*	peak29093	Intron (ENSMUST00000184146.7/11891, intron 5 of 6)	9	73101836	73102887	1052	1	66991	ENSMUST00000172578.1	-14810	ENSMUSG00000092622	Khdc3	KH domain containing 3, subcortical maternal complex member	ClusterII
chr8	33703903	33704123	221	*	peak26881	Distal Intergenic	8	33731833	33777164	45332	1	68153	ENSMUST00000170705.7	-27710	ENSMUSG00000031585	Gtf2e2	general transcription factor II E, polypeptide 2 (beta subunit)	ClusterII
chr2	73807319	73807513	195	*	peak16676	Distal Intergenic	2	73610660	73775346	164687	2	108699	ENSMUST00000180045.7	-31973	ENSMUSG00000056486	Chn1	chimerin 1	ClusterII
chr11	53811481	53811675	195	*	peak4748	Intron (ENSMUST00000135815.7/622459, intron 3 of 4)	11	53783418	53795875	12458	2	622459	ENSMUST00000153206.7	-15606	ENSMUSG00000081769	Gm12216	predicted gene 12216	ClusterII
chr11	117946662	117946871	210	*	peak6072	Distal Intergenic	11	117966079	117969186	3108	2	12702	ENSMUST00000054002.3	22315	ENSMUSG00000053113	Socs3	suppressor of cytokine signaling 3	ClusterII
chr8	117526299	117526493	195	*	peak27816	Intron (ENSMUST00000081232.8/234779, intron 2 of 32)	8	117498291	117635142	136852	1	234779	ENSMUST00000081232.8	28008	ENSMUSG00000034330	Plcg2	phospholipase C, gamma 2	ClusterII
chr11	61564143	61564353	211	*	peak4892	Intron (ENSMUST00000108711.7/13855, intron 1 of 9)	11	61546506	61579658	33153	2	13855	ENSMUST00000147501.7	15305	ENSMUSG00000001036	Epn2	epsin 2	ClusterII
chr4	53170537	53170731	195	*	peak19977	Distal Intergenic	4	53030787	53159895	129109	2	11303	ENSMUST00000030010.3	-10642	ENSMUSG00000015243	Abca1	ATP-binding cassette, sub-family A (ABC1), member 1	ClusterII
chr19	55719809	55720035	227	*	peak15644	Distal Intergenic	19	55640589	55702204	61616	2	77594	ENSMUST00000181198.1	-17605	ENSMUSG00000097632	4930552P12Rik	RIKEN cDNA 4930552P12 gene	ClusterII
chr18	39092228	39092422	195	*	peak14158	Intron (ENSMUST00000148850.7/71302, intron 2 of 5)	18	39099311	39126933	27623	1	71302	ENSMUST00000123820.1	-6889	ENSMUSG00000036452	Arhgap26	Rho GTPase activating protein 26	ClusterII
chr3	84039249	84039510	262	*	peak18511	Promoter	3	84030315	84040128	9814	2	229473	ENSMUST00000193696.1	618	ENSMUSG00000033767	Tmem131l	transmembrane 131 like	ClusterII
chr15	59654591	59654825	235	*	peak10632	Exon (ENSMUST00000067543.7/211770, exon 3 of 3)	15	59648653	59653689	5037	1	211770	ENSMUST00000118228.1	5938	ENSMUSG00000032501	Trib1	tribbles pseudokinase 1	ClusterII
chr10	94383586	94383780	195	*	peak3593	Intron (ENSMUST00000147869.1/319880, intron 1 of 1)	10	94312137	94375595	63459	1	319880	ENSMUST00000139230.1	71449	ENSMUSG00000020023	Tmcc3	transmembrane and coiled coil domains 3	ClusterII
chr10	58529417	58529611	195	*	peak3018	Intron (ENSMUST00000036576.9/76138, intron 10 of 15)	10	58498205	58502372	4168	1	76138	ENSMUST00000217992.1	31212	ENSMUSG00000038010	Ccdc138	coiled-coil domain containing 138	ClusterII
chr9	66114442	66114674	233	*	peak28970	Intron (ENSMUST00000034946.14/56440, intron 1 of 14)	9	66104475	66105724	1250	2	56440	ENSMUST00000146893.1	-8718	ENSMUSG00000032382	Snx1	sorting nexin 1	ClusterII
chr14	31423214	31423526	313	*	peak9262	Intron (ENSMUST00000140002.7/24056, intron 2 of 10)	14	31373785	31417677	43893	2	24056	ENSMUST00000100730.9	-5537	ENSMUSG00000021892	Sh3bp5	SH3-domain binding protein 5 (BTK-associated)	ClusterII
chr8	128647968	128648136	169	*	peak28046	Distal Intergenic	8	128685654	128733200	47547	1	16412	ENSMUST00000090006.11	-37518	ENSMUSG00000025809	Itgb1	integrin beta 1 (fibronectin receptor beta)	ClusterII
chr16	10516025	10516226	202	*	peak11538	Intron (ENSMUST00000230395.1/12265, intron 12 of 18)	16	10530207	10531809	1603	2	58239	ENSMUST00000183355.7	15583	ENSMUSG00000038055	Dexi	dexamethasone-induced transcript	ClusterII
chr9	114758390	114758584	195	*	peak29538	Intron (ENSMUST00000035009.15/102545, intron 4 of 4)	9	114763292	114775451	12160	2	102545	ENSMUST00000217056.1	16867	ENSMUSG00000032436	Cmtm7	CKLF-like MARVEL transmembrane domain containing 7	ClusterII
chr2	58135071	58135303	233	*	peak16458	Intron (ENSMUST00000028175.6/227929, intron 7 of 7)	2	58134066	58156797	22732	2	227929	ENSMUST00000131443.7	21494	ENSMUSG00000026832	Cytip	cytohesin 1 interacting protein	ClusterII
chr8	122962110	122962332	223	*	peak27923	Intron (ENSMUST00000127664.1/108148, intron 1 of 15)	8	122906063	122974773	68711	2	77087	ENSMUST00000174833.1	12441	ENSMUSG00000035569	Ankrd11	ankyrin repeat domain 11	ClusterII
chr8	115618481	115618719	239	*	peak27767	Distal Intergenic	8	115701435	115707794	6360	2	17132	ENSMUST00000109104.1	89075	ENSMUSG00000055435	Maf	avian musculoaponeurotic fibrosarcoma oncogene homolog	ClusterII
chr8	109682214	109682408	195	*	peak27674	Intron (ENSMUST00000034164.5/71955, intron 3 of 9)	8	109671773	109677594	5822	2	71955	ENSMUST00000212170.1	-4620	ENSMUSG00000031729	Ist1	increased sodium tolerance 1 homolog (yeast)	ClusterII
chr2	117018545	117018743	199	*	peak17069	Distal Intergenic	2	117121374	117182279	60906	1	114715	ENSMUST00000028829.12	-102631	ENSMUSG00000027351	Spred1	sprouty protein with EVH-1 domain 1, related sequence	ClusterII
chr4	40823643	40823854	212	*	peak19799	Exon (ENSMUST00000030121.12/14595, exon 2 of 6)	4	40850056	40850138	83	2	100628614	ENSMUST00000177794.1	26284	ENSMUSG00000096377	Mir5123	microRNA 5123	ClusterII
chr12	78631889	78632057	169	*	peak6860	Intron (ENSMUST00000052472.5/268566, intron 17 of 23)	12	78682647	78684093	1447	1	268566	ENSMUST00000219629.1	-50590	ENSMUSG00000047454	Gphn	gephyrin	ClusterII
chr10	34089585	34089779	195	*	peak2738	Exon (ENSMUST00000069125.7/103511, exon 2 of 2)	10	34087815	34096519	8705	2	103511	ENSMUST00000069125.7	6740	ENSMUSG00000049872	Calhm5	calcium homeostasis modulator family member 5	ClusterII
chr14	57417305	57417499	195	*	peak9533	Distal Intergenic	14	57424062	57517936	93875	1	21821	ENSMUST00000122063.7	-6563	ENSMUSG00000040040	Ift88	intraflagellar transport 88	ClusterII
chr18	5694874	5695068	195	*	peak13863	Intron (ENSMUST00000025081.12/21417, intron 1 of 7)	18	5731081	5772804	41724	1	21417	ENSMUST00000177030.1	-36013	ENSMUSG00000024238	Zeb1	zinc finger E-box binding homeobox 1	ClusterII
chr8	46768859	46769053	195	*	peak27027	Intron (ENSMUST00000034041.8/16363, intron 1 of 8)	8	46793499	46847458	53960	1	16363	ENSMUST00000210218.1	-24446	ENSMUSG00000031627	Irf2	interferon regulatory factor 2	ClusterII
chr13	110960284	110960478	195	*	peak8851	Distal Intergenic	13	110882852	110903846	20995	2	102636142	ENSMUST00000225424.1	-56438	NA	4930526H09Rik	RIKEN cDNA 4930526H09 gene	ClusterII
chr1	165121154	165121348	195	*	peak1746	Distal Intergenic	1	165142439	165149379	6941	2	83993	ENSMUST00000160350.1	28031	ENSMUSG00000026572	Tbx19	T-box 19	ClusterII
chr7	97109610	97109804	195	*	peak25845	Intron (ENSMUST00000004622.6/14389, intron 1 of 9)	7	97081776	97305036	223261	1	14389	ENSMUST00000206791.1	27834	ENSMUSG00000004508	Gab2	growth factor receptor bound protein 2-associated protein 2	ClusterII
chr13	52930133	52930327	195	*	peak8180	Promoter	13	52910210	52929681	19472	2	11992	ENSMUST00000110031.3	-452	ENSMUSG00000021460	Auh	AU RNA binding protein/enoyl-coenzyme A hydratase	ClusterII
chr4	135079890	135080084	195	*	peak20964	Distal Intergenic	4	135120652	135177990	57339	1	12399	ENSMUST00000056977.13	-40568	ENSMUSG00000070691	Runx3	runt related transcription factor 3	ClusterII
chr11	50134197	50134391	195	*	peak4687	Exon (ENSMUST00000144990.1/ENSMUST00000144990.1, exon 2 of 2)	11	50135427	50140568	5142	1	76795	ENSMUST00000126758.1	-1036	ENSMUSG00000036644	Tbc1d9b	TBC1 domain family, member 9B	ClusterII
chr15	76251846	76252046	201	*	peak10907	Distal Intergenic	15	76248191	76248258	68	1	102465575	ENSMUST00000184745.1	3655	ENSMUSG00000098625	Mir6953	microRNA 6953	ClusterII
chr1	182511862	182512117	256	*	peak2122	Intron (ENSMUST00000068505.9/12334, intron 2 of 20)	1	182467260	182517524	50265	2	12334	ENSMUST00000068505.9	5407	ENSMUSG00000026509	Capn2	calpain 2	ClusterII
chr1	191097363	191097560	198	*	peak2218	Promoter	1	191097847	191108486	10640	1	381319	ENSMUST00000194833.5	-287	ENSMUSG00000026630	Batf3	basic leucine zipper transcription factor, ATF-like 3	ClusterII
chr4	3712030	3712250	221	*	peak19494	Intron (ENSMUST00000041377.12/17096, intron 1 of 12)	4	3678130	3739176	61047	1	17096	ENSMUST00000145083.1	33900	ENSMUSG00000042228	Lyn	LYN proto-oncogene, Src family tyrosine kinase	ClusterII
chr2	133469179	133469447	269	*	peak17411	Distal Intergenic	2	133552159	133562885	10727	1	12156	ENSMUST00000028836.6	-82712	ENSMUSG00000027358	Bmp2	bone morphogenetic protein 2	ClusterII
chr11	109570067	109570261	195	*	peak5948	Intron (ENSMUST00000020928.12/74008, intron 13 of 13)	11	109543754	109573330	29577	1	74008	ENSMUST00000106696.1	26313	ENSMUSG00000020604	Arsg	arylsulfatase G	ClusterII
chr1	138559732	138559934	203	*	peak1398	Intron (ENSMUST00000186017.6/59125, intron 2 of 9)	1	138484112	138619674	135563	2	59125	ENSMUST00000027642.4	59740	ENSMUSG00000026393	Nek7	NIMA (never in mitosis gene a)-related expressed kinase 7	ClusterII
chr6	43619288	43619482	195	*	peak23565	Intron (ENSMUST00000067888.13/29807, intron 2 of 8)	6	43345073	43625966	280894	2	29807	ENSMUST00000203649.2	6484	ENSMUSG00000029735	Tpk1	thiamine pyrophosphokinase	ClusterII
chr19	5512780	5512988	209	*	peak14832	Exon (ENSMUST00000210638.1/ENSMUST00000210638.1, exon 1 of 4)	19	5495278	5510489	15212	2	225861	ENSMUST00000070172.4	-2291	ENSMUSG00000056185	Snx32	sorting nexin 32	ClusterII
chr2	170205841	170206120	280	*	peak17882	Distal Intergenic	2	170192449	170194053	1605	2	100502923	ENSMUST00000180625.1	-11788	ENSMUSG00000097514	Gm17619	predicted gene, 17619	ClusterII
chr1	44100835	44101029	195	*	peak364	Promoter	1	44086867	44101672	14806	2	75623	ENSMUST00000152239.7	643	ENSMUSG00000026049	Tex30	testis expressed 30	ClusterII
chr5	53522293	53522487	195	*	peak21854	Intron (ENSMUST00000201991.3/19664, intron 1 of 6)	5	53555834	53657358	101525	1	19664	ENSMUST00000087360.8	-33347	ENSMUSG00000039191	Rbpj	recombination signal binding protein for immunoglobulin kappa J region	ClusterII
chr2	11655277	11655471	195	*	peak15858	Intron (ENSMUST00000028111.5/16184, intron 1 of 7)	2	11642849	11648768	5920	1	16184	ENSMUST00000150890.2	12428	ENSMUSG00000026770	Il2ra	interleukin 2 receptor, alpha chain	ClusterII
chr8	117241299	117241493	195	*	peak27800	Distal Intergenic	8	117257064	117459430	202367	1	74440	ENSMUST00000166750.8	-15571	ENSMUSG00000034390	Cmip	c-Maf inducing protein	ClusterII
chr9	96603562	96603756	195	*	peak29302	Intron (ENSMUST00000034984.7/114713, intron 3 of 23)	9	96571888	96580606	8719	2	114713	ENSMUST00000190537.1	-22956	ENSMUSG00000032413	Rasa2	RAS p21 protein activator 2	ClusterII
chr10	44615739	44615933	195	*	peak2911	Intron (ENSMUST00000217008.1/ENSMUST00000217008.1, intron 2 of 3)	10	44446717	44528501	81785	2	12142	ENSMUST00000167340.1	-87238	ENSMUSG00000038151	Prdm1	PR domain containing 1, with ZNF domain	ClusterII
chr16	24802066	24802260	195	*	peak11820	Intron (ENSMUST00000038053.13/210126, intron 8 of 12)	16	24845175	24979450	134276	1	210126	ENSMUST00000232546.1	-42915	ENSMUSG00000033306	Lpp	LIM domain containing preferred translocation partner in lipoma	ClusterII
chr3	83863080	83863274	195	*	peak18498	Distal Intergenic	3	83836272	83841767	5496	2	24088	ENSMUST00000029623.10	-21313	ENSMUSG00000027995	Tlr2	toll-like receptor 2	ClusterII
chr10	4430533	4430727	195	*	peak2288	Intron (ENSMUST00000042251.10/66084, intron 1 of 12)	10	4427243	4432295	5053	2	66084	ENSMUST00000155172.7	1568	ENSMUSG00000019763	Rmnd1	required for meiotic nuclear division 1 homolog	ClusterII
chr13	52892015	52892209	195	*	peak8178	Intron (ENSMUST00000137064.7/11992, intron 3 of 9)	13	52835119	52919232	84114	2	11992	ENSMUST00000137064.7	27023	ENSMUSG00000021460	Auh	AU RNA binding protein/enoyl-coenzyme A hydratase	ClusterII
chr3	10077198	10077392	195	*	peak18013	Distal Intergenic	3	10088110	10092565	4456	1	100041480	ENSMUST00000061419.8	-10718	ENSMUSG00000049230	Gm9833	myelin basic protein expression factor 2, repressor pseudogene	ClusterII
chr17	33693596	33693790	195	*	peak13128	Intron (ENSMUST00000172934.7/224703, intron 4 of 5)	17	33646233	33686860	40628	2	76936	ENSMUST00000148178.7	-6736	ENSMUSG00000059208	Hnrnpm	heterogeneous nuclear ribonucleoprotein M	ClusterII
chr14	62353367	62353655	289	*	peak9608	Exon (ENSMUST00000166879.7/67153, exon 5 of 5)	14	62347299	62355327	8029	1	67153	ENSMUST00000156608.1	6068	ENSMUSG00000021932	Rnaseh2b	ribonuclease H2, subunit B	ClusterII
chr10	80075366	80075560	195	*	peak3346	Promoter	10	80062035	80075426	13392	2	216161	ENSMUST00000217972.1	0	ENSMUSG00000035673	Sbno2	strawberry notch 2	ClusterII
chr16	31024374	31024631	258	*	peak11918	Intron (ENSMUST00000055389.8/268880, intron 2 of 3)	16	30957461	31061427	103967	2	268880	ENSMUST00000140566.7	36796	ENSMUSG00000047434	Xxylt1	xyloside xylosyltransferase 1	ClusterII
chr1	92905760	92905954	195	*	peak946	Downstream (2-3kb)	1	92906981	92908435	1455	1	67446	ENSMUST00000060913.7	-1027	ENSMUSG00000047067	Dusp28	dual specificity phosphatase 28	ClusterII
chr10	121316460	121316683	224	*	peak3984	Intron (ENSMUST00000219179.1/74694, intron 2 of 5)	10	121263820	121311189	47370	2	74694	ENSMUST00000064107.6	-5271	ENSMUSG00000052302	Tbc1d30	TBC1 domain family, member 30	ClusterII
chr13	17948204	17948398	195	*	peak7609	Distal Intergenic	13	17880571	17944239	63669	2	56044	ENSMUST00000009003.8	-3965	ENSMUSG00000008859	Rala	v-ral simian leukemia viral oncogene A (ras related)	ClusterII
chr2	118490808	118491043	236	*	peak17093	Distal Intergenic	2	118475850	118479711	3862	2	20813	ENSMUST00000009693.14	-11097	ENSMUSG00000009549	Srp14	signal recognition particle 14	ClusterII
chr10	26840910	26841104	195	*	peak2689	Intron (ENSMUST00000176060.7/73910, intron 1 of 4)	10	26822602	26850001	27400	1	73910	ENSMUST00000135866.1	18308	ENSMUSG00000039031	Arhgap18	Rho GTPase activating protein 18	ClusterII
chr12	40584872	40585131	260	*	peak6564	Intron (ENSMUST00000037488.7/238130, intron 1 of 52)	12	40446336	40846180	399845	1	238130	ENSMUST00000220912.1	138536	ENSMUSG00000035954	Dock4	dedicator of cytokinesis 4	ClusterII
chr5	100656446	100656659	214	*	peak22400	Intron (ENSMUST00000031262.8/71883, intron 6 of 6)	5	100660172	100664419	4248	2	71883	ENSMUST00000135801.2	7760	ENSMUSG00000029319	Coq2	coenzyme Q2 4-hydroxybenzoate polyprenyltransferase	ClusterII
chr19	53441404	53441598	195	*	peak15596	Exon (ENSMUST00000180489.7/381232, exon 10 of 10)	19	53444014	53447314	3301	2	381232	ENSMUST00000180667.1	5716	NA	Mirt1	myocardial infarction associated transcript 1	ClusterII
chr6	39551868	39552062	195	*	peak23521	Intron (ENSMUST00000036877.9/209773, intron 1 of 18)	6	39462378	39557867	95490	2	209773	ENSMUST00000036877.9	5805	ENSMUSG00000038456	Dennd2a	DENN/MADD domain containing 2A	ClusterII
chr14	62356371	62356565	195	*	peak9609	Intron (ENSMUST00000022499.12/67153, intron 5 of 10)	14	62347299	62355327	8029	1	67153	ENSMUST00000156608.1	9072	ENSMUSG00000021932	Rnaseh2b	ribonuclease H2, subunit B	ClusterII
chr5	32112582	32112784	203	*	peak21622	Distal Intergenic	5	32135801	32157842	22042	1	14284	ENSMUST00000031017.10	-23017	ENSMUSG00000029135	Fosl2	fos-like antigen 2	ClusterII
chr8	111233822	111234016	195	*	peak27711	Intron (ENSMUST00000169020.7/20340, intron 1 of 25)	8	111157565	111259200	101636	2	20340	ENSMUST00000164283.7	25184	ENSMUSG00000003316	Glg1	golgi apparatus protein 1	ClusterII
chr17	46835489	46835683	195	*	peak13294	Intron (ENSMUST00000233455.1/210982, intron 1 of 4)	17	46800652	46832314	31663	2	210982	ENSMUST00000233537.1	-3175	ENSMUSG00000036568	Bicral	BRD4 interacting chromatin remodeling complex associated protein like	ClusterII
chr17	37051938	37052132	195	*	peak13199	Intron (ENSMUST00000025338.15/54393, intron 6 of 22)	17	37050674	37056357	5684	1	54393	ENSMUST00000174347.1	1264	ENSMUSG00000024462	Gabbr1	gamma-aminobutyric acid (GABA) B receptor, 1	ClusterII
chr3	37435947	37436141	195	*	peak18163	Promoter	3	37436567	37439272	2706	1	57815	ENSMUST00000142199.1	-426	ENSMUSG00000027722	Spata5	spermatogenesis associated 5	ClusterII
chr5	150685788	150685982	195	*	peak23172	Intron (ENSMUST00000202170.3/100710, intron 1 of 34)	5	150673827	150810667	136841	1	100710	ENSMUST00000038900.14	11961	ENSMUSG00000034021	Pds5b	PDS5 cohesin associated factor B	ClusterII
chr19	53900011	53900222	212	*	peak15613	Intron (ENSMUST00000074371.11/18569, intron 1 of 11)	19	53903351	53929861	26511	1	18569	ENSMUST00000025931.12	-3129	ENSMUSG00000024975	Pdcd4	programmed cell death 4	ClusterII
chr11	11573776	11573974	199	*	peak4249	Intron (ENSMUST00000146304.1/ENSMUST00000146304.1, intron 1 of 2)	11	11589223	11627824	38602	2	102631730	ENSMUST00000081896.4	53850	ENSMUSG00000062511	4930512M02Rik	RIKEN cDNA 4930512M02 gene	ClusterII
chr4	55897632	55897900	269	*	peak20021	Distal Intergenic	4	55527143	55532466	5324	2	16600	ENSMUST00000107619.2	-365166	ENSMUSG00000003032	Klf4	Kruppel-like factor 4 (gut)	ClusterII
chr18	64978147	64978341	195	*	peak14455	Intron (ENSMUST00000225057.1/83814, intron 1 of 6)	18	65023724	65170248	146525	1	83814	ENSMUST00000224890.1	-45383	ENSMUSG00000024589	Nedd4l	neural precursor cell expressed, developmentally down-regulated gene 4-like	ClusterII
chr3	16210101	16210295	195	*	peak18035	Intron (ENSMUST00000108345.8/229096, intron 4 of 4)	3	16183236	16216855	33620	1	229096	ENSMUST00000108346.4	26865	ENSMUSG00000047213	Ythdf3	YTH N6-methyladenosine RNA binding protein 3	ClusterII
chr19	55768928	55769132	205	*	peak15649	Intron (ENSMUST00000061496.15/21416, intron 3 of 12)	19	55742845	55910681	167837	1	21416	ENSMUST00000133008.7	26083	ENSMUSG00000024985	Tcf7l2	transcription factor 7 like 2, T cell specific, HMG box	ClusterII
chr7	80404133	80404386	254	*	peak25646	Promoter	7	80398641	80403322	4682	2	18550	ENSMUST00000147150.1	-811	ENSMUSG00000030530	Furin	furin (paired basic amino acid cleaving enzyme)	ClusterII
chr6	31176941	31177135	195	*	peak23402	Intron (ENSMUST00000187876.6/232685, intron 1 of 3)	6	31139173	31166516	27344	2	232685	ENSMUST00000230874.1	-10425	ENSMUSG00000044471	Lncpint	long non-protein coding RNA, Trp53 induced transcript	ClusterII
chr5	150595511	150595714	204	*	peak23164	Promoter	5	150591752	150594528	2777	2	100637	ENSMUST00000200840.1	-983	ENSMUSG00000041132	N4bp2l1	NEDD4 binding protein 2-like 1	ClusterII
chr4	142081814	142082044	231	*	peak21161	Intron (ENSMUST00000036572.3/214359, intron 1 of 2)	4	142083972	142088059	4088	1	100038693	ENSMUST00000153023.1	-1928	ENSMUSG00000073728	Tmem51os1	Tmem51 opposite strand 1	ClusterII
chr11	49213629	49213823	195	*	peak4673	Promoter	11	49213592	49215323	1732	1	22720	ENSMUST00000136691.1	37	ENSMUSG00000046311	Zfp62	zinc finger protein 62	ClusterII
chr16	78200351	78200568	218	*	peak12439	Distal Intergenic	16	78250861	78254536	3676	2	100503619	ENSMUST00000211335.1	53968	ENSMUSG00000109841	E330011O21Rik	RIKEN cDNA E330011O21 gene	ClusterII
chr18	62041500	62041694	195	*	peak14408	Distal Intergenic	18	61953075	62015715	62641	1	225608	ENSMUST00000051720.5	88425	ENSMUSG00000045629	Sh3tc2	SH3 domain and tetratricopeptide repeats 2	ClusterII
chr14	45038214	45038408	195	*	peak9340	Distal Intergenic	14	44958607	44989699	31093	2	73895	ENSMUST00000226133.1	-48515	ENSMUSG00000075042	4930431P03Rik	RIKEN cDNA 4930431P03 gene	ClusterII
chr5	43760106	43760300	195	*	peak21790	Promoter	5	43758690	43759884	1195	2	242960	ENSMUST00000140469.2	-222	ENSMUSG00000039753	Fbxl5	F-box and leucine-rich repeat protein 5	ClusterII
chr1	162005512	162005706	195	*	peak1716	Promoter	1	162005172	162016494	11323	1	72753	ENSMUST00000160555.1	340	ENSMUSG00000090260	2810442N19Rik	RIKEN cDNA 2810442N19 gene	ClusterII
chr6	108624997	108625191	195	*	peak24273	Intron (ENSMUST00000137478.3/75394, intron 1 of 6)	6	108610333	108613995	3663	2	75394	ENSMUST00000204759.1	-11002	ENSMUSG00000087341	0610040F04Rik	RIKEN cDNA 0610040F04 gene	ClusterII
chr8	88698366	88698560	195	*	peak27430	Intron (ENSMUST00000043526.14/74256, intron 1 of 16)	8	88697075	88748455	51381	1	74256	ENSMUST00000209559.1	1291	ENSMUSG00000036712	Cyld	CYLD lysine 63 deubiquitinase	ClusterII
chr5	64102777	64102971	195	*	peak21921	Promoter	5	64103390	64110601	7212	1	66681	ENSMUST00000199093.4	-419	ENSMUSG00000029171	Pgm1	phosphoglucomutase 1	ClusterII
chr1	151683081	151683285	205	*	peak1525	Intron (ENSMUST00000148810.7/63913, intron 5 of 13)	1	151677167	151719342	42176	1	63913	ENSMUST00000086267.5	5914	ENSMUSG00000026483	Fam129a	family with sequence similarity 129, member A	ClusterII
chr9	99090560	99090754	195	*	peak29328	Intron (ENSMUST00000035037.13/74769, intron 6 of 23)	9	99038401	99139925	101525	2	74769	ENSMUST00000136965.7	49171	ENSMUSG00000032462	Pik3cb	phosphatidylinositol-4,5-bisphosphate 3-kinase catalytic subunit beta	ClusterII
chr2	6557888	6558132	245	*	peak15815	Intron (ENSMUST00000002176.12/14007, intron 12 of 15)	2	6546872	6592800	45929	2	14007	ENSMUST00000182355.1	34668	ENSMUSG00000002107	Celf2	CUGBP, Elav-like family member 2	ClusterII
chr3	79153101	79153324	224	*	peak18465	Intron (ENSMUST00000195708.1/76089, intron 7 of 29)	3	79062528	79145875	83348	2	76089	ENSMUST00000118340.6	-7226	ENSMUSG00000062232	Rapgef2	Rap guanine nucleotide exchange factor (GEF) 2	ClusterII
chr10	20000403	20000597	195	*	peak2580	Exon (ENSMUST00000095806.9/26408, exon 2 of 30)	10	19951055	20023699	72645	1	26408	ENSMUST00000152533.1	49348	ENSMUSG00000071369	Map3k5	mitogen-activated protein kinase kinase kinase 5	ClusterII
chr12	51865180	51865374	195	*	peak6610	Distal Intergenic	12	51887496	51888990	1495	2	320487	ENSMUST00000218847.1	23616	ENSMUSG00000035181	Heatr5a	HEAT repeat containing 5A	ClusterII
chr4	8936062	8936256	195	*	peak19552	Distal Intergenic	4	8855231	8858618	3388	1	320790	ENSMUST00000222546.1	80831	ENSMUSG00000041235	Chd7	chromodomain helicase DNA binding protein 7	ClusterII
chr13	75707492	75707686	195	*	peak8410	Promoter	13	75707585	75761942	54358	1	192657	ENSMUST00000220572.1	0	ENSMUSG00000001542	Ell2	elongation factor RNA polymerase II 2	ClusterII
chr11	54223749	54223943	195	*	peak4774	Distal Intergenic	11	54177772	54213285	35514	2	71056	ENSMUST00000131019.1	-10464	ENSMUSG00000086209	4933405E24Rik	RIKEN cDNA 4933405E24 gene	ClusterII
chr12	80387264	80387513	250	*	peak6929	Intron (ENSMUST00000054145.7/320808, intron 5 of 8)	12	80391613	80391677	65	2	100526530	ENSMUST00000200234.1	4164	ENSMUSG00000105972	Mir1843a	microRNA 1843a	ClusterII
chr15	36962893	36963087	195	*	peak10451	Distal Intergenic	15	37000628	37002035	1408	2	68036	ENSMUST00000226257.1	38948	ENSMUSG00000062397	Zfp706	zinc finger protein 706	ClusterII
chr7	49298540	49298734	195	*	peak25395	Intron (ENSMUST00000183659.7/78286, intron 2 of 39)	7	49304138	49411406	107269	1	78286	ENSMUST00000184928.7	-5404	ENSMUSG00000052512	Nav2	neuron navigator 2	ClusterII
chr4	142071036	142071230	195	*	peak21159	Intron (ENSMUST00000036572.3/214359, intron 1 of 2)	4	142083972	142088059	4088	1	100038693	ENSMUST00000153023.1	-12742	ENSMUSG00000073728	Tmem51os1	Tmem51 opposite strand 1	ClusterII
chr11	61653128	61653322	195	*	peak4897	Promoter	11	61653265	61672784	19520	1	71520	ENSMUST00000004959.2	0	ENSMUSG00000004837	Grap	GRB2-related adaptor protein	ClusterII
chr15	101246492	101246696	205	*	peak11382	Distal Intergenic	15	101254269	101274795	20527	1	15370	ENSMUST00000228985.1	-7573	ENSMUSG00000023034	Nr4a1	nuclear receptor subfamily 4, group A, member 1	ClusterII
chr14	121934696	121934891	196	*	peak10067	Intron (ENSMUST00000039803.6/68889, intron 4 of 8)	14	121946314	122008907	62594	1	68889	ENSMUST00000227936.1	-11423	ENSMUSG00000041765	Ubac2	ubiquitin associated domain containing 2	ClusterII
chr7	78872399	78872593	195	*	peak25600	Distal Intergenic	7	78888277	78888373	97	1	723884	ENSMUST00000083675.1	-15684	ENSMUSG00000065609	Mir7-2	microRNA 7-2	ClusterII
chr1	180410373	180410541	169	*	peak2062	Intron (ENSMUST00000070181.6/320404, intron 2 of 7)	1	180437882	180462612	24731	2	381310	ENSMUST00000210737.1	52071	ENSMUSG00000053963	Stum	mechanosensory transduction mediator	ClusterII
chr11	23771342	23771578	237	*	peak4396	Promoter	11	23736847	23770970	34124	2	19696	ENSMUST00000102864.4	-372	ENSMUSG00000020275	Rel	reticuloendotheliosis oncogene	ClusterII
chr9	58256401	58256626	226	*	peak28774	Promoter	9	58256124	58257213	1090	1	69106	ENSMUST00000217026.1	277	ENSMUSG00000032333	Stoml1	stomatin-like 1	ClusterII
chr1	33942753	33942999	247	*	peak114	Intron (ENSMUST00000183034.4/13518, intron 2 of 102)	1	33908225	34307592	399368	1	13518	ENSMUST00000183034.4	34528	ENSMUSG00000026131	Dst	dystonin	ClusterII
chr10	44299065	44299308	244	*	peak2887	Intron (ENSMUST00000039286.4/11793, intron 4 of 7)	10	44268415	44294674	26260	1	11793	ENSMUST00000217412.1	30650	ENSMUSG00000038160	Atg5	autophagy related 5	ClusterII
chr19	29271122	29271365	244	*	peak15196	Exon (ENSMUST00000025705.6/16452, exon 3 of 24)	19	29251828	29313080	61253	1	16452	ENSMUST00000065796.9	19294	ENSMUSG00000024789	Jak2	Janus kinase 2	ClusterII
chr10	58341313	58341507	195	*	peak3011	Intron (ENSMUST00000020078.13/110829, intron 1 of 9)	10	58323466	58424691	101226	1	110829	ENSMUST00000020078.13	17847	ENSMUSG00000019920	Lims1	LIM and senescent cell antigen-like domains 1	ClusterII
chr4	46144722	46144916	195	*	peak19891	Exon (ENSMUST00000030014.8/433702, exon 2 of 23)	4	46131934	46138694	6761	2	272027	ENSMUST00000147837.7	-6028	ENSMUSG00000035495	Tstd2	thiosulfate sulfurtransferase (rhodanese)-like domain containing 2	ClusterII
chr11	120695503	120695697	195	*	peak6139	Intron (ENSMUST00000026135.14/68938, intron 7 of 15)	11	120689310	120709241	19932	1	68938	ENSMUST00000167678.1	6193	ENSMUSG00000025142	Aspscr1	alveolar soft part sarcoma chromosome region, candidate 1 (human)	ClusterII
chrX	167111517	167111711	195	*	peak30391	Distal Intergenic	20	167063336	167070380	7045	2	667794	ENSMUST00000126769.7	-41137	ENSMUSG00000086008	Gm8817	predicted gene 8817	ClusterII
chr4	84905051	84905219	169	*	peak20230	Intron (ENSMUST00000047023.12/338349, intron 2 of 25)	4	84884465	85131917	247453	1	338349	ENSMUST00000169371.8	20586	ENSMUSG00000038070	Cntln	centlein, centrosomal protein	ClusterII
chr5	3383774	3383999	226	*	peak21351	Intron (ENSMUST00000165117.7/12571, intron 2 of 7)	5	3344312	3522225	177914	1	12571	ENSMUST00000042410.4	39462	ENSMUSG00000040274	Cdk6	cyclin-dependent kinase 6	ClusterII
chr5	17857341	17857535	195	*	peak21442	Intron (ENSMUST00000169095.5/12491, intron 1 of 15)	5	17781690	17849792	68103	2	12491	ENSMUST00000170051.7	-7549	ENSMUSG00000002944	Cd36	CD36 molecule	ClusterII
chr14	64187480	64187688	209	*	peak9640	Intron (ENSMUST00000067927.8/110265, intron 10 of 10)	14	64104286	64113755	9470	1	73382	ENSMUST00000022537.5	83194	ENSMUSG00000021966	Prss52	protease, serine 52	ClusterII
chr10	24831755	24831996	242	*	peak2660	Promoter	10	24808151	24831806	23656	2	209558	ENSMUST00000217903.1	0	ENSMUSG00000019989	Enpp3	ectonucleotide pyrophosphatase/phosphodiesterase 3	ClusterII
chr4	63668374	63668596	223	*	peak20128	Distal Intergenic	4	63634421	63639440	5020	1	102632940	ENSMUST00000147067.1	33953	ENSMUSG00000086817	Gm11482	predicted gene 11482	ClusterII
chr13	92923530	92923724	195	*	peak8536	Distal Intergenic	13	92845198	92847681	2484	1	382793	ENSMUST00000224368.1	78332	ENSMUSG00000021704	Mtx3	metaxin 3	ClusterII
chr12	85705659	85705853	195	*	peak7061	Intron (ENSMUST00000040536.5/53314, intron 2 of 2)	12	85686669	85709087	22419	1	53314	ENSMUST00000040536.5	18990	ENSMUSG00000034266	Batf	basic leucine zipper transcription factor, ATF-like	ClusterII
chr6	125481122	125481394	273	*	peak24559	Exon (ENSMUST00000187542.6/ENSMUST00000187542.6, exon 1 of 4)	6	125460589	125478302	17714	2	12527	ENSMUST00000130132.1	-2820	ENSMUSG00000030342	Cd9	CD9 antigen	ClusterII
chr11	76479729	76479925	197	*	peak5250	Intron (ENSMUST00000094012.10/109934, intron 2 of 21)	11	76416751	76468465	51715	2	109934	ENSMUST00000065028.13	-11264	ENSMUSG00000017631	Abr	active BCR-related gene	ClusterII
chr10	88712309	88712612	304	*	peak3503	Distal Intergenic	10	88730320	88730716	397	2	237433	ENSMUST00000092231.3	18104	ENSMUSG00000069540	Gm4925	predicted gene 4925	ClusterII
chr14	70519900	70520094	195	*	peak9731	Promoter	14	70474558	70520149	45592	2	12153	ENSMUST00000226906.1	55	ENSMUSG00000022098	Bmp1	bone morphogenetic protein 1	ClusterII
chr2	128540679	128540873	195	*	peak17302	Distal Intergenic	2	128372115	128502765	130651	2	100043424	ENSMUST00000223654.1	-37914	NA	Morrbid	myeloid RNA regulator of BCL2L11 induced cell death	ClusterII
chr13	98942209	98942403	195	*	peak8651	Intron (ENSMUST00000223733.1/ENSMUST00000223733.1, intron 1 of 2)	13	98839019	98926384	87366	2	238799	ENSMUST00000109401.7	-15825	ENSMUSG00000009470	Tnpo1	transportin 1	ClusterII
chr4	59419233	59419427	195	*	peak20075	Intron (ENSMUST00000040166.13/634731, intron 3 of 16)	4	59314683	59438633	123951	2	634731	ENSMUST00000040166.13	19206	ENSMUSG00000038578	Susd1	sushi domain containing 1	ClusterII
chr4	124990479	124990673	195	*	peak20697	Intron (ENSMUST00000030687.7/192199, intron 1 of 5)	4	124986430	125009099	22670	1	192199	ENSMUST00000030687.7	4049	ENSMUSG00000028871	Rspo1	R-spondin 1	ClusterII
chr13	116924560	116924790	231	*	peak8966	Exon (ENSMUST00000224157.1/ENSMUST00000224157.1, exon 1 of 1)	13	116802095	116838178	36084	2	74680	ENSMUST00000224552.1	-86382	ENSMUSG00000114290	4930435F18Rik	RIKEN cDNA 4930435F18 gene	ClusterII
chr11	117828434	117828652	219	*	peak6067	Intron (ENSMUST00000132298.1/71562, intron 1 of 2)	11	117815526	117826092	10567	2	21877	ENSMUST00000026661.3	-2342	ENSMUSG00000025574	Tk1	thymidine kinase 1	ClusterII
chr1	177442985	177443182	198	*	peak2011	Promoter	1	177443216	177447096	3881	1	30928	ENSMUST00000192699.1	-34	ENSMUSG00000063659	Zbtb18	zinc finger and BTB domain containing 18	ClusterII
chr18	49771491	49771685	195	*	peak14244	Distal Intergenic	18	49696814	49755601	58788	2	68857	ENSMUST00000025383.8	-15890	ENSMUSG00000024505	Dtwd2	DTW domain containing 2	ClusterII
chr17	63375150	63375344	195	*	peak13461	Intron (ENSMUST00000024761.12/50758, intron 5 of 8)	17	63305679	63312973	7295	2	414079	ENSMUST00000171379.1	-62177	ENSMUSG00000090565	4930405O22Rik	RIKEN cDNA 4930405O22 gene	ClusterII
chr13	64408177	64408371	195	*	peak8341	Distal Intergenic	13	64432314	64441773	9460	1	105278	ENSMUST00000021939.7	-23943	ENSMUSG00000021483	Cdk20	cyclin-dependent kinase 20	ClusterII
chr16	5431739	5431933	195	*	peak11492	Intron (ENSMUST00000229837.1/ENSMUST00000229837.1, intron 1 of 2)	16	5244152	5255983	11832	2	70511	ENSMUST00000064635.11	-175756	ENSMUSG00000022544	Eef2kmt	eukaryotic elongation factor 2 lysine methyltransferase	ClusterII
chr7	49093726	49093930	205	*	peak25392	Intron (ENSMUST00000183659.7/78286, intron 2 of 39)	7	49122334	49134276	11943	2	108167511	ENSMUST00000208636.1	40346	NA	9130015G15Rik	RIKEN cDNA 9130015G15 gene	ClusterII
chr6	50074227	50074395	169	*	peak23621	Intron (ENSMUST00000204812.1/ENSMUST00000204812.1, intron 1 of 1)	6	50110241	50198598	88358	1	56524	ENSMUST00000166318.7	-35846	ENSMUSG00000038388	Mpp6	membrane protein, palmitoylated 6 (MAGUK p55 subfamily member 6)	ClusterII
chr2	167925135	167925329	195	*	peak17851	Distal Intergenic	2	167932057	167974737	42681	1	19246	ENSMUST00000147210.7	-6728	ENSMUSG00000027540	Ptpn1	protein tyrosine phosphatase, non-receptor type 1	ClusterII
chr11	69970235	69970459	225	*	peak5082	Promoter	11	69968232	69969403	1172	2	54351	ENSMUST00000151766.1	-832	ENSMUSG00000018565	Elp5	elongator acetyltransferase complex subunit 5	ClusterII
chr8	14851380	14851574	195	*	peak26731	Distal Intergenic	8	14881335	14894716	13382	1	26889	ENSMUST00000132001.1	-29761	ENSMUSG00000026317	Cln8	ceroid-lipofuscinosis, neuronal 8	ClusterII
chr19	56723330	56723524	195	*	peak15673	Promoter	19	56722372	56724862	2491	1	11554	ENSMUST00000038949.4	958	ENSMUSG00000035283	Adrb1	adrenergic receptor, beta 1	ClusterII
chr19	4066267	4066461	195	*	peak14788	Distal Intergenic	19	4057477	4059446	1970	2	225884	ENSMUST00000189808.6	-6821	ENSMUSG00000058216	Gstp3	glutathione S-transferase pi 3	ClusterII
chr4	134149463	134149657	195	*	peak20939	Intron (ENSMUST00000040271.11/70012, intron 7 of 13)	4	134152245	134154483	2239	2	70012	ENSMUST00000141992.1	4826	ENSMUSG00000037443	Cep85	centrosomal protein 85	ClusterII
chr14	26675778	26675972	195	*	peak9198	Distal Intergenic	14	26659958	26669883	9926	2	211948	ENSMUST00000052932.9	-5895	ENSMUSG00000043702	Pde12	phosphodiesterase 12	ClusterII
chr7	55868333	55868562	230	*	peak25419	Intron (ENSMUST00000168271.8/20430, intron 1 of 11)	7	55871859	55923960	52102	1	20430	ENSMUST00000206862.1	-3297	ENSMUSG00000030447	Cyfip1	cytoplasmic FMR1 interacting protein 1	ClusterII
chr8	111538233	111538427	195	*	peak27717	Promoter	8	111538343	111622571	84229	1	170737	ENSMUST00000174333.7	0	ENSMUSG00000033545	Znrf1	zinc and ring finger 1	ClusterII
chr4	89372770	89373000	231	*	peak20320	Distal Intergenic	4	89381957	89399880	17924	1	102633081	ENSMUST00000129908.1	-8957	NA	Gm12610	predicted gene 12610	ClusterII
chr2	154732810	154733004	195	*	peak17595	Intron (ENSMUST00000155334.1/ENSMUST00000155334.1, intron 2 of 2)	2	154691070	154694281	3212	1	75608	ENSMUST00000136788.1	41740	ENSMUSG00000038467	Chmp4b	charged multivesicular body protein 4B	ClusterII
chr12	3360022	3360216	195	*	peak6179	Distal Intergenic	12	3365132	3404064	38933	1	16570	ENSMUST00000220210.1	-4916	ENSMUSG00000020668	Kif3c	kinesin family member 3C	ClusterII
chr15	100041857	100042051	195	*	peak11351	Intron (ENSMUST00000100203.9/239667, intron 1 of 37)	15	100038664	100219473	180810	1	239667	ENSMUST00000100203.9	3193	ENSMUSG00000023026	Dip2b	disco interacting protein 2 homolog B	ClusterII
chr4	139598975	139599181	207	*	peak21101	Intron (ENSMUST00000123827.8/212632, intron 4 of 11)	4	139603186	139662691	59506	1	212647	ENSMUST00000178644.1	-4005	ENSMUSG00000028737	Aldh4a1	aldehyde dehydrogenase 4 family, member A1	ClusterII
chr10	96067482	96067676	195	*	peak3660	Intron (ENSMUST00000233655.1/ENSMUST00000233655.1, intron 7 of 13)	10	95940757	96002953	62197	1	216238	ENSMUST00000218517.1	126725	ENSMUSG00000036499	Eea1	early endosome antigen 1	ClusterII
chr3	133515246	133515440	195	*	peak19205	Intron (ENSMUST00000098603.7/214133, intron 1 of 10)	3	133538762	133544286	5525	2	214133	ENSMUST00000195913.1	28846	ENSMUSG00000040943	Tet2	tet methylcytosine dioxygenase 2	ClusterII
chr18	75375643	75375837	195	*	peak14605	Promoter	18	75374914	75394001	19088	1	17131	ENSMUST00000172718.1	729	ENSMUSG00000025880	Smad7	SMAD family member 7	ClusterII
chr13	91801776	91801970	195	*	peak8520	Promoter	13	91800485	91800995	511	2	69085	ENSMUST00000179368.1	-781	ENSMUSG00000021621	Zcchc9	zinc finger, CCHC domain containing 9	ClusterII
chr12	38847687	38847881	195	*	peak6535	Intron (ENSMUST00000160244.7/14009, intron 8 of 11)	12	38837398	38865716	28319	1	14009	ENSMUST00000161591.1	10289	ENSMUSG00000004151	Etv1	ets variant 1	ClusterII
chr5	38446342	38446536	195	*	peak21722	Intron (ENSMUST00000067886.11/117591, intron 3 of 11)	5	38415440	38440829	25390	2	117591	ENSMUST00000144290.1	-5513	ENSMUSG00000005107	Slc2a9	solute carrier family 2 (facilitated glucose transporter), member 9	ClusterII
chr2	127314517	127314711	195	*	peak17241	Distal Intergenic	2	127336159	127338376	2218	1	13537	ENSMUST00000028846.6	-21448	ENSMUSG00000027368	Dusp2	dual specificity phosphatase 2	ClusterII
chr2	43921582	43921776	195	*	peak16334	Intron (ENSMUST00000112824.7/76117, intron 6 of 14)	2	44065041	44142456	77416	1	76117	ENSMUST00000128630.1	-143265	ENSMUSG00000049744	Arhgap15	Rho GTPase activating protein 15	ClusterII
chr18	50014597	50014830	234	*	peak14248	Intron (ENSMUST00000148989.2/106869, intron 1 of 1)	18	50019567	50090794	71228	1	106869	ENSMUST00000126666.2	-4737	ENSMUSG00000062210	Tnfaip8	tumor necrosis factor, alpha-induced protein 8	ClusterII
chr5	17876802	17877114	313	*	peak21443	Intron (ENSMUST00000169095.5/12491, intron 1 of 15)	5	17782367	17888747	106381	2	12491	ENSMUST00000169095.5	11633	ENSMUSG00000002944	Cd36	CD36 molecule	ClusterII
chr15	64100488	64100777	290	*	peak10716	Intron (ENSMUST00000176762.2/ENSMUST00000176762.2, intron 4 of 5)	15	64094234	64102542	8309	2	13196	ENSMUST00000176909.1	1765	ENSMUSG00000022377	Asap1	ArfGAP with SH3 domain, ankyrin repeat and PH domain1	ClusterII
chr19	10279738	10279932	195	*	peak14950	Intron (ENSMUST00000039327.10/269060, intron 1 of 19)	19	10253330	10256871	3542	2	269060	ENSMUST00000156361.1	-22867	ENSMUSG00000035735	Dagla	diacylglycerol lipase, alpha	ClusterII
chr17	15801414	15801668	255	*	peak12836	Downstream (1-2kb)	17	15820982	15824395	3414	2	68799	ENSMUST00000232592.1	22727	ENSMUSG00000048027	Rgmb	repulsive guidance molecule family member B	ClusterII
chr10	17668853	17669047	195	*	peak2481	Distal Intergenic	10	17723218	17725674	2457	1	17684	ENSMUST00000038107.8	-54171	ENSMUSG00000039910	Cited2	Cbp/p300-interacting transactivator, with Glu/Asp-rich carboxy-terminal domain, 2	ClusterII
chr9	56100069	56100295	227	*	peak28701	Intron (ENSMUST00000059206.7/19200, intron 1 of 14)	9	56089976	56128876	38901	1	19200	ENSMUST00000147360.7	10093	ENSMUSG00000032322	Pstpip1	proline-serine-threonine phosphatase-interacting protein 1	ClusterII
chr7	80069273	80069470	198	*	peak25627	Intron (ENSMUST00000164056.8/209225, intron 1 of 4)	7	80062710	80075247	12538	2	100859962	ENSMUST00000206111.1	5777	ENSMUSG00000108714	Gm21057	predicted gene, 21057	ClusterII
chr15	31224967	31225135	169	*	peak10378	Promoter	15	31225196	31273544	48349	1	223453	ENSMUST00000186425.6	-61	ENSMUSG00000039168	Dap	death-associated protein	ClusterII
chr7	101362786	101362980	195	*	peak25989	Promoter	7	101362003	101373164	11162	1	69710	ENSMUST00000133423.1	783	ENSMUSG00000032812	Arap1	ArfGAP with RhoGAP domain, ankyrin repeat and PH domain 1	ClusterII
chr17	47910018	47910212	195	*	peak13327	Intron (ENSMUST00000113265.7/74123, intron 1 of 16)	17	47867764	47924400	56637	2	74123	ENSMUST00000113263.7	14188	ENSMUSG00000023991	Foxp4	forkhead box P4	ClusterII
chr18	46228874	46229068	195	*	peak14203	Distal Intergenic	18	46165302	46212607	47306	2	28105	ENSMUST00000037011.4	-16267	ENSMUSG00000033949	Trim36	tripartite motif-containing 36	ClusterII
chr4	89145940	89146188	249	*	peak20295	Intron (ENSMUST00000058030.9/66902, intron 1 of 7)	4	89137122	89181081	43960	1	66902	ENSMUST00000058030.9	8818	ENSMUSG00000062937	Mtap	methylthioadenosine phosphorylase	ClusterII
chr3	103830768	103830962	195	*	peak18846	Intron (ENSMUST00000199710.1/67489, intron 10 of 13)	3	103832601	103838648	6048	1	229672	ENSMUST00000062945.11	-1639	ENSMUSG00000044165	Bcl2l15	BCLl2-like 15	ClusterII
chr6	50377747	50377941	195	*	peak23638	Intron (ENSMUST00000114468.8/71720, intron 1 of 21)	6	50293330	50382837	89508	2	71720	ENSMUST00000114468.8	4896	ENSMUSG00000029822	Osbpl3	oxysterol binding protein-like 3	ClusterII
chr7	81179571	81179825	255	*	peak25677	Distal Intergenic	7	81213596	81334533	120938	1	18584	ENSMUST00000026672.7	-33771	ENSMUSG00000025584	Pde8a	phosphodiesterase 8A	ClusterII
chr10	62507797	62508012	216	*	peak3099	Promoter	10	62494684	62507938	13255	2	19073	ENSMUST00000162161.1	0	ENSMUSG00000020077	Srgn	serglycin	ClusterII
chr11	101581487	101581725	239	*	peak5788	Promoter	11	101582242	101591788	9547	1	217203	ENSMUST00000039581.13	-517	ENSMUSG00000034947	Tmem106a	transmembrane protein 106A	ClusterII
chr16	76224635	76224829	195	*	peak12413	Distal Intergenic	16	76294646	76323658	29013	2	268903	ENSMUST00000140483.1	98829	ENSMUSG00000048490	Nrip1	nuclear receptor interacting protein 1	ClusterII
chr14	70024783	70024977	195	*	peak9708	Intron (ENSMUST00000022678.4/73523, intron 4 of 6)	14	70077203	70079955	2753	1	13655	ENSMUST00000035908.2	-52226	ENSMUSG00000033730	Egr3	early growth response 3	ClusterII
chr12	51847973	51848231	259	*	peak6609	Distal Intergenic	12	51743722	51829536	85815	2	207304	ENSMUST00000179265.7	-18437	ENSMUSG00000035247	Hectd1	HECT domain E3 ubiquitin protein ligase 1	ClusterII
chr2	75658819	75659013	195	*	peak16687	Promoter	2	75659261	75665839	6579	1	229279	ENSMUST00000111964.7	-248	ENSMUSG00000059005	Hnrnpa3	heterogeneous nuclear ribonucleoprotein A3	ClusterII
chr18	32857521	32857715	195	*	peak14048	Intron (ENSMUST00000053663.10/225348, intron 16 of 22)	18	32853107	32866420	13314	1	225348	ENSMUST00000234798.1	4414	ENSMUSG00000038299	Wdr36	WD repeat domain 36	ClusterII
chr1	64949415	64949685	271	*	peak618	Intron (ENSMUST00000139649.7/241075, intron 1 of 8)	1	64953163	64956727	3565	2	241075	ENSMUST00000134097.1	7042	ENSMUSG00000051344	Plekhm3	pleckstrin homology domain containing, family M, member 3	ClusterII
chr2	48975114	48975328	215	*	peak16368	Intron (ENSMUST00000112745.7/109241, intron 1 of 10)	2	48936844	48950277	13434	2	26428	ENSMUST00000123271.1	-24837	ENSMUSG00000026761	Orc4	origin recognition complex, subunit 4	ClusterII
chr5	32104215	32104454	240	*	peak21621	Distal Intergenic	5	32079697	32084746	5050	1	107976	ENSMUST00000202087.1	24518	ENSMUSG00000052139	Babam2	BRISC and BRCA1 A complex member 2	ClusterII
chr10	19117014	19117208	195	*	peak2532	Distal Intergenic	10	19141751	19205629	63879	1	100504265	ENSMUST00000216041.1	-24543	NA	Gm20139	predicted gene, 20139	ClusterII
chr10	17589139	17589354	216	*	peak2477	Intron (ENSMUST00000219966.1/ENSMUST00000219966.1, intron 1 of 2)	10	17723218	17725674	2457	1	17684	ENSMUST00000038107.8	-133864	ENSMUSG00000039910	Cited2	Cbp/p300-interacting transactivator, with Glu/Asp-rich carboxy-terminal domain, 2	ClusterII
chr9	52331805	52331999	195	*	peak28659	Intron (ENSMUST00000214181.1/ENSMUST00000214181.1, intron 1 of 2)	9	52111985	52168111	56127	2	244871	ENSMUST00000165519.1	-163694	ENSMUSG00000035164	Zc3h12c	zinc finger CCCH type containing 12C	ClusterII
chr13	112454066	112454260	195	*	peak8909	Distal Intergenic	13	112464070	112510086	46017	1	16195	ENSMUST00000183663.7	-9810	ENSMUSG00000021756	Il6st	interleukin 6 signal transducer	ClusterII
chr14	73451459	73451653	195	*	peak9786	Distal Intergenic	14	73510025	73518545	8521	1	67381	ENSMUST00000022705.6	-58372	ENSMUSG00000022109	Med4	mediator complex subunit 4	ClusterII
chr4	16215052	16215246	195	*	peak19659	Intron (ENSMUST00000151122.1/100415915, intron 3 of 6)	4	16164110	16266225	102116	1	100415915	ENSMUST00000151122.1	50942	ENSMUSG00000085112	A530072M11Rik	RIKEN cDNA gene A530072M11	ClusterII
chr1	155159283	155159484	202	*	peak1592	Promoter	1	155158799	155177959	19161	1	58244	ENSMUST00000191769.1	484	ENSMUSG00000026470	Stx6	syntaxin 6	ClusterII
chr17	30186492	30186686	195	*	peak13062	Intron (ENSMUST00000226208.2/21769, intron 4 of 5)	17	30197576	30208272	10697	1	21769	ENSMUST00000234091.1	-10890	ENSMUSG00000044477	Zfand3	zinc finger, AN1-type domain 3	ClusterII
chr12	84218312	84218506	195	*	peak7011	Promoter	12	84149176	84218881	69706	2	238317	ENSMUST00000046266.12	375	ENSMUSG00000042507	Elmsan1	ELM2 and Myb/SANT-like domain containing 1	ClusterII
chr6	134120754	134120982	229	*	peak24684	Intron (ENSMUST00000081028.12/14011, intron 1 of 7)	6	134035969	134248284	212316	1	14011	ENSMUST00000164648.1	84785	ENSMUSG00000030199	Etv6	ets variant 6	ClusterII
chr17	57113013	57113217	205	*	peak13433	Distal Intergenic	17	57092035	57105942	13908	2	100169874	ENSMUST00000233039.1	-7071	ENSMUSG00000079414	Gm11110	predicted gene 11110	ClusterII
chr9	78588563	78588780	218	*	peak29155	Promoter	9	78536488	78588041	51554	2	235504	ENSMUST00000052441.11	-522	ENSMUSG00000049624	Slc17a5	solute carrier family 17 (anion/sugar transporter), member 5	ClusterII
chr4	154911253	154911447	195	*	peak21302	Distal Intergenic	4	154897335	154899135	1801	2	66469	ENSMUST00000132281.1	-12118	ENSMUSG00000029059	Prxl2b	peroxiredoxin like 2B	ClusterII
chr10	69306861	69307055	195	*	peak3207	Distal Intergenic	10	69279458	69286907	7450	1	69288	ENSMUST00000165765.1	27403	ENSMUSG00000019944	Rhobtb1	Rho-related BTB domain containing 1	ClusterII
chr8	41056451	41056645	195	*	peak26959	Exon (ENSMUST00000143853.7/102103, exon 3 of 4)	8	40990918	41054794	63877	2	102103	ENSMUST00000093534.10	-1657	ENSMUSG00000045636	Mtus1	mitochondrial tumor suppressor 1	ClusterII
chr3	148367809	148368015	207	*	peak19387	Distal Intergenic	3	148815856	148822979	7124	2	99633	ENSMUST00000168352.1	454964	ENSMUSG00000028184	Adgrl2	adhesion G protein-coupled receptor L2	ClusterII
chr17	5803347	5803551	205	*	peak12714	Distal Intergenic	17	5799652	5802894	3243	1	78512	ENSMUST00000181392.1	3695	ENSMUSG00000096965	3300005D01Rik	RIKEN cDNA 3300005D01 gene	ClusterII
chr19	11321212	11321483	272	*	peak14983	Exon (ENSMUST00000025574.10/109225, exon 7 of 7)	19	11321409	11324628	3220	2	109225	ENSMUST00000159269.1	3145	ENSMUSG00000024672	Ms4a7	membrane-spanning 4-domains, subfamily A, member 7	ClusterII
chr3	135686572	135686766	195	*	peak19247	Intron (ENSMUST00000029812.13/18033, intron 1 of 24)	3	135584655	135691546	106892	2	18033	ENSMUST00000029812.13	4780	ENSMUSG00000028163	Nfkb1	nuclear factor of kappa light polypeptide gene enhancer in B cells 1, p105	ClusterII
chr10	22299421	22299621	201	*	peak2635	Intron (ENSMUST00000178026.1/19370, intron 5 of 5)	10	22306702	22312944	6243	1	606736	ENSMUST00000181223.7	-7081	ENSMUSG00000097352	C920009B18Rik	RIKEN cDNA C920009B18 gene	ClusterII
chr10	21809564	21809758	195	*	peak2619	Distal Intergenic	10	21882184	21999893	117710	1	20393	ENSMUST00000120509.7	-72426	ENSMUSG00000019970	Sgk1	serum/glucocorticoid regulated kinase 1	ClusterII
chr9	118512774	118512968	195	*	peak29581	Intron (ENSMUST00000084820.5/54214, intron 1 of 23)	9	118514180	118548664	34485	1	54214	ENSMUST00000212461.1	-1212	ENSMUSG00000038708	Golga4	golgi autoantigen, golgin subfamily a, 4	ClusterII
chr19	29376524	29376732	209	*	peak15204	Intron (ENSMUST00000016640.7/60533, intron 3 of 6)	19	29367455	29388095	20641	1	60533	ENSMUST00000016640.7	9069	ENSMUSG00000016496	Cd274	CD274 antigen	ClusterII
chr1	161043581	161043775	195	*	peak1669	Exon (ENSMUST00000035430.3/226539, exon 16 of 17)	1	161041499	161047142	5644	2	226539	ENSMUST00000161748.7	3367	ENSMUSG00000026709	Dars2	aspartyl-tRNA synthetase 2 (mitochondrial)	ClusterII
chr15	9463525	9463823	299	*	peak10221	Intron (ENSMUST00000042360.4/75568, intron 4 of 4)	15	9436028	9466038	30011	1	75568	ENSMUST00000226688.1	27497	ENSMUSG00000039676	Capsl	calcyphosine-like	ClusterII
chr3	31093694	31093907	214	*	peak18111	Distal Intergenic	3	31095058	31122573	27516	1	20482	ENSMUST00000118470.7	-1151	ENSMUSG00000027660	Skil	SKI-like	ClusterII
chr5	113992366	113992560	195	*	peak22566	Intron (ENSMUST00000159592.7/231637, intron 1 of 14)	5	113966604	113993767	27164	2	231637	ENSMUST00000162322.1	1207	ENSMUSG00000042121	Ssh1	slingshot protein phosphatase 1	ClusterII
chr1	54985400	54985594	195	*	peak460	Exon (ENSMUST00000027127.13/81898, exon 25 of 25)	1	54985173	54991115	5943	2	81898	ENSMUST00000190175.1	5521	ENSMUSG00000025982	Sf3b1	splicing factor 3b, subunit 1	ClusterII
chrX	49177986	49178180	195	*	peak29964	Intron (ENSMUST00000114914.7/209224, intron 2 of 15)	20	49009707	49080752	71046	2	209224	ENSMUST00000167659.7	-97234	ENSMUSG00000031109	Enox2	ecto-NOX disulfide-thiol exchanger 2	ClusterII
chr6	125483533	125483773	241	*	peak24561	Exon (ENSMUST00000187542.6/ENSMUST00000187542.6, exon 3 of 4)	6	125460589	125478302	17714	2	12527	ENSMUST00000130132.1	-5231	ENSMUSG00000030342	Cd9	CD9 antigen	ClusterII
chr17	34685780	34685974	195	*	peak13152	Exon (ENSMUST00000168533.7/81877, exon 8 of 33)	17	34670535	34719815	49281	1	81877	ENSMUST00000087399.4	15245	ENSMUSG00000033327	Tnxb	tenascin XB	ClusterII
chr12	76527670	76527866	197	*	peak6826	Distal Intergenic	12	76530891	76560194	29304	1	263406	ENSMUST00000217730.1	-3025	ENSMUSG00000052609	Plekhg3	pleckstrin homology domain containing, family G (with RhoGef domain) member 3	ClusterII
chr16	33785488	33785686	199	*	peak12003	Intron (ENSMUST00000148293.1/ENSMUST00000148293.1, intron 2 of 2)	16	33794037	33819927	25891	1	17063	ENSMUST00000115044.7	-8351	ENSMUSG00000022824	Muc13	mucin 13, epithelial transmembrane	ClusterII
chr12	99641376	99641661	286	*	peak7200	Exon (ENSMUST00000221736.1/ENSMUST00000221736.1, exon 1 of 1)	12	99626053	99627974	1922	2	73457	ENSMUST00000185726.1	-13402	ENSMUSG00000100211	1700064M15Rik	RIKEN cDNA 1700064M15 gene	ClusterII
chr2	156295599	156295902	304	*	peak17638	Promoter	2	156296029	156298691	2663	1	228829	ENSMUST00000147242.7	-127	ENSMUSG00000038116	Phf20	PHD finger protein 20	ClusterII
chr12	40559180	40559438	259	*	peak6563	Intron (ENSMUST00000037488.7/238130, intron 1 of 52)	12	40446336	40846180	399845	1	238130	ENSMUST00000220912.1	112844	ENSMUSG00000035954	Dock4	dedicator of cytokinesis 4	ClusterII
chr8	69091068	69091262	195	*	peak27137	Intron (ENSMUST00000006435.7/11966, intron 1 of 13)	8	69075101	69089235	14135	2	110877	ENSMUST00000148856.1	-1833	ENSMUSG00000036330	Slc18a1	solute carrier family 18 (vesicular monoamine), member 1	ClusterII
chr11	120973274	120973468	195	*	peak6146	Intron (ENSMUST00000070575.13/104318, intron 3 of 9)	11	120963773	120971625	7853	2	104318	ENSMUST00000141071.1	-1649	ENSMUSG00000025162	Csnk1d	casein kinase 1, delta	ClusterII
chr15	103402620	103402814	195	*	peak11440	Intron (ENSMUST00000023129.14/74174, intron 8 of 8)	15	103402458	103428500	26043	2	74174	ENSMUST00000136480.7	25686	ENSMUSG00000022487	Gtsf1	gametocyte specific factor 1	ClusterII
chr16	55601106	55601300	195	*	peak12310	Distal Intergenic	16	55494731	55494797	67	1	100628589	ENSMUST00000175551.1	106375	ENSMUSG00000093292	Mir5118	microRNA 5118	ClusterII
chr9	62222572	62222775	204	*	peak28869	Distal Intergenic	9	62242596	62244100	1505	2	330958	ENSMUST00000215490.1	21325	ENSMUSG00000111232	A730043L09Rik	RIKEN cDNA A730043L09 gene	ClusterII
chr2	14631669	14631900	232	*	peak15891	Intron (ENSMUST00000114723.8/12296, intron 2 of 13)	2	14605122	14960857	355736	1	12296	ENSMUST00000156027.7	26547	ENSMUSG00000057914	Cacnb2	calcium channel, voltage-dependent, beta 2 subunit	ClusterII
chr16	24427008	24427211	204	*	peak11791	Intron (ENSMUST00000231352.1/210126, intron 1 of 6)	16	24448091	24981030	532940	1	210126	ENSMUST00000078988.9	-20880	ENSMUSG00000033306	Lpp	LIM domain containing preferred translocation partner in lipoma	ClusterII
chr4	137807314	137807578	265	*	peak21046	Distal Intergenic	4	137741733	137796384	54652	2	11647	ENSMUST00000030551.10	-10930	ENSMUSG00000028766	Alpl	alkaline phosphatase, liver/bone/kidney	ClusterII
chr10	24796970	24797164	195	*	peak2656	Promoter	10	24773831	24797771	23941	2	209558	ENSMUST00000218343.1	607	ENSMUSG00000019989	Enpp3	ectonucleotide pyrophosphatase/phosphodiesterase 3	ClusterII
chr7	48937583	48937777	195	*	peak25389	Intron (ENSMUST00000184336.1/78286, intron 3 of 4)	7	48959073	48967836	8764	1	78286	ENSMUST00000183531.1	-21296	ENSMUSG00000052512	Nav2	neuron navigator 2	ClusterII
chr2	155914703	155914965	263	*	peak17626	Intron (ENSMUST00000136933.7/56046, intron 2 of 9)	2	155887119	155910604	23486	2	56046	ENSMUST00000162258.7	-4099	ENSMUSG00000005882	Uqcc1	ubiquinol-cytochrome c reductase complex assembly factor 1	ClusterII
chr1	191197939	191198156	218	*	peak2233	Intron (ENSMUST00000195117.1/11910, intron 1 of 3)	1	191170296	191183340	13045	2	11910	ENSMUST00000027941.13	-14599	ENSMUSG00000026628	Atf3	activating transcription factor 3	ClusterII
chr1	138604140	138604334	195	*	peak1401	Intron (ENSMUST00000186017.6/59125, intron 1 of 9)	1	138484112	138619674	135563	2	59125	ENSMUST00000027642.4	15340	ENSMUSG00000026393	Nek7	NIMA (never in mitosis gene a)-related expressed kinase 7	ClusterII
chr6	31080694	31080953	260	*	peak23389	Distal Intergenic	6	31063092	31063495	404	2	387223	ENSMUST00000183056.1	-17199	ENSMUSG00000065604	Mir29b-1	microRNA 29b-1	ClusterII
chr13	51645547	51645758	212	*	peak8139	Promoter	13	51645232	51650660	5429	1	66197	ENSMUST00000075853.5	315	ENSMUSG00000062248	Cks2	CDC28 protein kinase regulatory subunit 2	ClusterII
chr17	26422470	26422664	195	*	peak12945	Intron (ENSMUST00000182897.7/240055, intron 1 of 3)	17	26414965	26446349	31385	1	240055	ENSMUST00000053020.7	7505	ENSMUSG00000034413	Neurl1b	neuralized E3 ubiquitin protein ligase 1B	ClusterII
chr4	40064784	40064981	198	*	peak19780	Distal Intergenic	4	40143081	40198338	55258	1	11428	ENSMUST00000102973.3	-78100	ENSMUSG00000028405	Aco1	aconitase 1	ClusterII
chr1	80614693	80614940	248	*	peak749	Intron (ENSMUST00000077946.11/210293, intron 4 of 55)	1	80501188	80592832	91645	2	210293	ENSMUST00000190595.6	-21861	ENSMUSG00000038608	Dock10	dedicator of cytokinesis 10	ClusterII
chr13	85972711	85972905	195	*	peak8497	Distal Intergenic	13	86044821	86046347	1527	2	12867	ENSMUST00000132233.1	73442	ENSMUSG00000017778	Cox7c	cytochrome c oxidase subunit 7C	ClusterII
chr14	77064402	77064596	195	*	peak9853	Intron (ENSMUST00000048208.9/108811, intron 1 of 5)	14	77032340	77036904	4565	2	210808	ENSMUST00000139809.1	-27498	ENSMUSG00000044350	Lacc1	laccase domain containing 1	ClusterII
chr15	78996831	78997025	195	*	peak11000	Intron (ENSMUST00000109689.8/110253, intron 17 of 23)	15	79001982	79005289	3308	1	110253	ENSMUST00000229535.1	-4957	ENSMUSG00000033088	Triobp	TRIO and F-actin binding protein	ClusterII
chr4	155223413	155223607	195	*	peak21311	Promoter	4	155154075	155222592	68518	2	20481	ENSMUST00000030917.5	-821	ENSMUSG00000029050	Ski	ski sarcoma viral oncogene homolog (avian)	ClusterII
chr10	93177996	93178190	195	*	peak3546	Intron (ENSMUST00000215495.1/237459, intron 1 of 6)	10	93181610	93212006	30397	1	237459	ENSMUST00000213378.1	-3420	ENSMUSG00000020015	Cdk17	cyclin-dependent kinase 17	ClusterII
chr13	113547891	113548137	247	*	peak8935	Intron (ENSMUST00000225395.1/ENSMUST00000225395.1, intron 1 of 5)	13	113446288	113502844	56557	2	70917	ENSMUST00000223835.1	-45047	ENSMUSG00000114790	4921509O07Rik	RIKEN cDNA 4921509O07 gene	ClusterII
chr6	99261449	99261778	330	*	peak24195	Intron (ENSMUST00000113326.8/108655, intron 1 of 17)	6	98925338	99266515	341178	2	108655	ENSMUST00000113326.8	4737	ENSMUSG00000030067	Foxp1	forkhead box P1	ClusterII
chr12	24517159	24517353	195	*	peak6343	Intron (ENSMUST00000075954.8/21340, intron 7 of 14)	12	24498630	24558539	59910	1	21340	ENSMUST00000221372.1	18529	ENSMUSG00000059669	Taf1b	TATA-box binding protein associated factor, RNA polymerase I, B	ClusterII
chr13	37369778	37369972	195	*	peak7879	Intron (ENSMUST00000021860.6/17084, intron 1 of 4)	13	37345208	37419036	73829	1	17084	ENSMUST00000021860.6	24570	ENSMUSG00000021423	Ly86	lymphocyte antigen 86	ClusterII
chr13	43217875	43218069	195	*	peak7980	Intron (ENSMUST00000055341.6/328232, intron 1 of 1)	13	43151744	43171501	19758	2	67046	ENSMUST00000021797.8	-46374	ENSMUSG00000021368	Tbc1d7	TBC1 domain family, member 7	ClusterII
chr2	166457450	166457644	195	*	peak17795	Intron (ENSMUST00000127920.1/319684, intron 2 of 2)	2	166447451	166459232	11782	1	319684	ENSMUST00000127920.1	9999	NA	5031425F14Rik	RIKEN cDNA 5031425F14 gene	ClusterII
chr2	150918874	150919134	261	*	peak17507	Intron (ENSMUST00000152991.7/69270, intron 4 of 4)	2	150912819	150927545	14727	1	69270	ENSMUST00000123217.1	6055	ENSMUSG00000027454	Gins1	GINS complex subunit 1 (Psf1 homolog)	ClusterII
chr2	6359660	6359901	242	*	peak15803	Intron (ENSMUST00000114937.7/98910, intron 2 of 14)	2	6352733	6443494	90762	1	98910	ENSMUST00000042503.8	6927	ENSMUSG00000039046	Usp6nl	USP6 N-terminal like	ClusterII
chr2	132102782	132103039	258	*	peak17398	Intron (ENSMUST00000028815.14/54338, intron 1 of 15)	2	132089109	132094629	5521	2	54338	ENSMUST00000133407.1	-8153	ENSMUSG00000027340	Slc23a2	solute carrier family 23 (nucleobase transporters), member 2	ClusterII
chr16	55623542	55623736	195	*	peak12313	Distal Intergenic	16	55494731	55494797	67	1	100628589	ENSMUST00000175551.1	128811	ENSMUSG00000093292	Mir5118	microRNA 5118	ClusterII
chr16	18111375	18111569	195	*	peak11634	Distal Intergenic	16	18127642	18152408	24767	1	65079	ENSMUST00000059589.5	-16073	ENSMUSG00000043811	Rtn4r	reticulon 4 receptor	ClusterII
chr6	28131040	28131208	169	*	peak23311	Intron (ENSMUST00000115323.7/14823, intron 1 of 10)	6	28126064	28133129	7066	2	14823	ENSMUST00000132755.1	1921	ENSMUSG00000024211	Grm8	glutamate receptor, metabotropic 8	ClusterII
chr16	45379732	45380065	334	*	peak12193	Downstream (2-3kb)	16	45392245	45400312	8068	2	17470	ENSMUST00000167355.7	20247	ENSMUSG00000022661	Cd200	CD200 antigen	ClusterII
chr8	88706369	88706563	195	*	peak27431	Intron (ENSMUST00000043526.14/74256, intron 2 of 16)	8	88705222	88751945	46724	1	74256	ENSMUST00000109626.3	1147	ENSMUSG00000036712	Cyld	CYLD lysine 63 deubiquitinase	ClusterII
chr4	132786065	132786297	233	*	peak20869	Exon (ENSMUST00000045154.5/230787, exon 4 of 6)	4	132781843	132796387	14545	2	230787	ENSMUST00000045154.5	10090	ENSMUSG00000037731	Themis2	thymocyte selection associated family member 2	ClusterII
chr4	98382761	98382975	215	*	peak20381	Promoter	4	98355370	98383060	27691	2	94043	ENSMUST00000107051.9	85	ENSMUSG00000028563	Tm2d1	TM2 domain containing 1	ClusterII
chr5	100549357	100549551	195	*	peak22391	Distal Intergenic	5	100553726	100562858	9133	2	231507	ENSMUST00000097437.8	13307	ENSMUSG00000029322	Plac8	placenta-specific 8	ClusterII
chr11	109495744	109495938	195	*	peak5946	Intron (ENSMUST00000020928.12/74008, intron 4 of 13)	11	109485606	109573330	87725	1	74008	ENSMUST00000106697.7	10138	ENSMUSG00000020604	Arsg	arylsulfatase G	ClusterII
chr17	73023592	73023878	287	*	peak13585	Intron (ENSMUST00000233236.1/ENSMUST00000233236.1, intron 1 of 2)	17	73107985	73161991	54007	1	225010	ENSMUST00000130574.3	-84107	ENSMUSG00000054469	Lclat1	lysocardiolipin acyltransferase 1	ClusterII
chr12	113168255	113168459	205	*	peak7384	Distal Intergenic	12	113157571	113164547	6977	1	104732	ENSMUST00000198072.1	10684	ENSMUSG00000037466	Tedc1	tubulin epsilon and delta complex 1	ClusterII
chr19	24416280	24416474	195	*	peak15145	Intron (ENSMUST00000126936.1/ENSMUST00000126936.1, intron 1 of 3)	19	24476502	24477356	855	2	68034	ENSMUST00000099556.1	60882	ENSMUSG00000074922	Fam122a	family with sequence similarity 122, member A	ClusterII
chr2	152781174	152781368	195	*	peak17532	Exon (ENSMUST00000007803.11/12048, exon 3 of 3)	2	152755094	152765034	9941	1	84682	ENSMUST00000109821.1	26080	ENSMUSG00000009876	Cox4i2	cytochrome c oxidase subunit 4I2	ClusterII
chr1	78702995	78703201	207	*	peak717	Intron (ENSMUST00000035779.14/74205, intron 13 of 15)	1	78696656	78701289	4634	1	74205	ENSMUST00000148608.1	6339	ENSMUSG00000032883	Acsl3	acyl-CoA synthetase long-chain family member 3	ClusterII
chr4	140566965	140567159	195	*	peak21105	Intron (ENSMUST00000138493.7/72754, intron 4 of 15)	4	140544314	140568381	24068	2	72754	ENSMUST00000140403.1	1222	ENSMUSG00000040964	Arhgef10l	Rho guanine nucleotide exchange factor (GEF) 10-like	ClusterII
chr18	25461056	25461250	195	*	peak14009	Intron (ENSMUST00000159605.7/225289, intron 8 of 8)	18	25479488	25486897	7410	2	108013	ENSMUST00000225528.1	25647	ENSMUSG00000024268	Celf4	CUGBP, Elav-like family member 4	ClusterII
chr2	120572283	120572495	213	*	peak17141	Intron (ENSMUST00000110711.8/20619, intron 1 of 7)	2	120567738	120596705	28968	1	20619	ENSMUST00000142278.1	4545	ENSMUSG00000027287	Snap23	synaptosomal-associated protein 23	ClusterII
chr19	46290725	46290925	201	*	peak15527	Distal Intergenic	19	46284563	46285980	1418	1	107338	ENSMUST00000176046.1	6162	ENSMUSG00000025224	Gbf1	golgi-specific brefeldin A-resistance factor 1	ClusterII
chr12	111166273	111166528	256	*	peak7341	Promoter	12	111166370	111267153	100784	1	22031	ENSMUST00000117269.7	0	ENSMUSG00000021277	Traf3	TNF receptor-associated factor 3	ClusterII
chr11	117952350	117952544	195	*	peak6074	Distal Intergenic	11	117966079	117969186	3108	2	12702	ENSMUST00000054002.3	16642	ENSMUSG00000053113	Socs3	suppressor of cytokine signaling 3	ClusterII
chr2	101829065	101829259	195	*	peak16936	Intron (ENSMUST00000163762.7/72446, intron 2 of 9)	2	101714285	101838980	124696	2	72446	ENSMUST00000163762.7	9721	ENSMUSG00000032841	Prr5l	proline rich 5 like	ClusterII
chr8	57792268	57792462	195	*	peak27082	Intron (ENSMUST00000204128.2/270049, intron 12 of 12)	8	57776225	57796590	20366	2	270049	ENSMUST00000204067.2	4128	ENSMUSG00000096914	Galntl6	UDP-N-acetyl-alpha-D-galactosamine:polypeptide N-acetylgalactosaminyltransferase-like 6	ClusterII
chrX	134111852	134112046	195	*	peak30230	Promoter	20	134086421	134111854	25434	2	237038	ENSMUST00000033610.12	0	ENSMUSG00000031257	Nox1	NADPH oxidase 1	ClusterII
chr12	32640786	32640980	195	*	peak6437	Distal Intergenic	12	32819545	32839207	19663	1	59027	ENSMUST00000220200.1	-178565	ENSMUSG00000020572	Nampt	nicotinamide phosphoribosyltransferase	ClusterII
chr16	34043186	34043417	232	*	peak12014	Intron (ENSMUST00000114973.8/545156, intron 4 of 26)	16	34009734	34016494	6761	2	545156	ENSMUST00000231657.1	-26692	ENSMUSG00000061751	Kalrn	kalirin, RhoGEF kinase	ClusterII
chr19	7039539	7039733	195	*	peak14882	Promoter	19	7020696	7040026	19331	2	20867	ENSMUST00000025918.7	293	ENSMUSG00000024966	Stip1	stress-induced phosphoprotein 1	ClusterII
chr16	95955816	95956016	201	*	peak12650	Distal Intergenic	16	95841886	95929077	87192	2	69776	ENSMUST00000233375.1	-26739	ENSMUSG00000117232	1600002D24Rik	RIKEN cDNA 1600002D24 gene	ClusterII
chr14	20565607	20565869	263	*	peak9123	Promoter	14	20565011	20570687	5677	1	75602	ENSMUST00000124940.1	596	ENSMUSG00000084925	1810062O18Rik	RIKEN cDNA 1810062O18 gene	ClusterII
chr2	103146639	103146833	195	*	peak16980	Distal Intergenic	2	103091836	103092638	803	1	56369	ENSMUST00000147131.1	54803	ENSMUSG00000010911	Apip	APAF1 interacting protein	ClusterII
chr17	12367519	12367726	208	*	peak12799	Distal Intergenic	17	12378608	12419385	40778	1	18815	ENSMUST00000014578.6	-10882	ENSMUSG00000059481	Plg	plasminogen	ClusterII
chr2	120599596	120599843	248	*	peak17143	Exon (ENSMUST00000110711.8/20619, exon 8 of 8)	2	120604819	120607972	3154	2	66606	ENSMUST00000135465.1	8129	ENSMUSG00000027286	Lrrc57	leucine rich repeat containing 57	ClusterII
chr9	122371877	122372071	195	*	peak29642	Intron (ENSMUST00000156520.7/67469, intron 3 of 6)	9	122363653	122368261	4609	1	67469	ENSMUST00000154161.2	8224	ENSMUSG00000032540	Abhd5	abhydrolase domain containing 5	ClusterII
chr14	32516143	32516351	209	*	peak9282	Intron (ENSMUST00000066807.7/319955, intron 1 of 20)	14	32513530	32542751	29222	1	319955	ENSMUST00000228017.1	2613	ENSMUSG00000054051	Ercc6	excision repair cross-complementing rodent repair deficiency, complementation group 6	ClusterII
chr5	23894306	23894500	195	*	peak21509	Distal Intergenic	5	23915276	23922904	7629	2	84652	ENSMUST00000126828.1	28404	ENSMUSG00000028995	Fam126a	family with sequence similarity 126, member A	ClusterII
chr9	13526212	13526411	200	*	peak28110	Intron (ENSMUST00000159294.8/270118, intron 1 of 4)	9	13431361	13432751	1391	1	18689	ENSMUST00000216590.1	94851	ENSMUSG00000031802	Phxr4	per-hexamer repeat gene 4	ClusterII
chr19	55299470	55299664	195	*	peak15625	Intron (ENSMUST00000225963.1/66980, intron 10 of 17)	19	55298788	55303089	4302	2	66980	ENSMUST00000225032.1	3425	ENSMUSG00000024982	Zdhhc6	zinc finger, DHHC domain containing 6	ClusterII
chr15	83009667	83009876	210	*	peak11123	Intron (ENSMUST00000231165.1/74039, intron 4 of 5)	15	82998838	83023083	24246	2	74039	ENSMUST00000231204.1	13207	ENSMUSG00000058099	Nfam1	Nfat activating molecule with ITAM motif 1	ClusterII
chr2	60855019	60855263	245	*	peak16527	Intron (ENSMUST00000028347.12/56878, intron 1 of 13)	2	60751953	60881438	129486	2	56878	ENSMUST00000164147.7	26175	ENSMUSG00000026970	Rbms1	RNA binding motif, single stranded interacting protein 1	ClusterII
chr18	25172054	25172248	195	*	peak14006	Intron (ENSMUST00000159605.7/225289, intron 1 of 8)	18	25169023	25463896	294874	1	225289	ENSMUST00000160530.7	3031	ENSMUSG00000033632	AW554918	expressed sequence AW554918	ClusterII
chr1	66816073	66816267	195	*	peak633	Intron (ENSMUST00000068168.9/68691, intron 1 of 13)	1	66719363	66817546	98184	2	68691	ENSMUST00000068168.9	1279	ENSMUSG00000026004	Kansl1l	KAT8 regulatory NSL complex subunit 1-like	ClusterII
chr3	21963069	21963263	195	*	peak18074	Distal Intergenic	3	22076652	22216594	139943	1	81004	ENSMUST00000193734.5	-113389	ENSMUSG00000027630	Tbl1xr1	transducin (beta)-like 1X-linked receptor 1	ClusterII
chr6	137565877	137566071	195	*	peak24789	Intron (ENSMUST00000058210.12/13860, intron 2 of 21)	6	137477668	137571017	93350	2	13860	ENSMUST00000100841.8	4946	ENSMUSG00000015766	Eps8	epidermal growth factor receptor pathway substrate 8	ClusterII
chr16	25052964	25053171	208	*	peak11834	Distal Intergenic	16	25059639	25069058	9420	1	319487	ENSMUST00000181655.1	-6468	ENSMUSG00000096960	A230028O05Rik	RIKEN cDNA A230028O05 gene	ClusterII
chr16	84814591	84814816	226	*	peak12469	Intron (ENSMUST00000114195.7/67374, intron 5 of 9)	16	84809407	84822886	13480	1	67374	ENSMUST00000138054.1	5184	ENSMUSG00000053062	Jam2	junction adhesion molecule 2	ClusterII
chr2	103637999	103638230	232	*	peak16987	Intron (ENSMUST00000076212.3/99382, intron 1 of 16)	2	103566310	103718423	152114	1	99382	ENSMUST00000076212.3	71689	ENSMUSG00000032724	Abtb2	ankyrin repeat and BTB (POZ) domain containing 2	ClusterII
chr16	35955975	35956182	208	*	peak12046	Intron (ENSMUST00000114878.7/80285, intron 5 of 10)	16	35948284	35956836	8553	1	80285	ENSMUST00000159160.1	7691	ENSMUSG00000022906	Parp9	poly (ADP-ribose) polymerase family, member 9	ClusterII
chr19	47694489	47694688	200	*	peak15563	Distal Intergenic	19	47646344	47692094	45751	2	12821	ENSMUST00000086923.5	-2395	ENSMUSG00000025064	Col17a1	collagen, type XVII, alpha 1	ClusterII
chr8	70695433	70695660	228	*	peak27169	Distal Intergenic	8	70698949	70700616	1668	1	16478	ENSMUST00000095267.5	-3289	ENSMUSG00000071076	Jund	jun D proto-oncogene	ClusterII
chr2	165878076	165878270	195	*	peak17774	Promoter	2	165785309	165878437	93129	2	228880	ENSMUST00000109269.7	167	ENSMUSG00000039671	Zmynd8	zinc finger, MYND-type containing 8	ClusterII
chr14	21843465	21843659	195	*	peak9155	Exon (ENSMUST00000142084.2/22334, exon 1 of 2)	14	21842275	21845519	3245	1	22334	ENSMUST00000142084.2	1190	ENSMUSG00000021771	Vdac2	voltage-dependent anion channel 2	ClusterII
chr3	98106311	98106505	195	*	peak18786	Intron (ENSMUST00000079812.7/18129, intron 11 of 33)	3	98160660	98164169	3510	1	71078	ENSMUST00000050342.4	-54155	ENSMUSG00000043468	Adam30	a disintegrin and metallopeptidase domain 30	ClusterII
chr9	5311869	5312063	195	*	peak28063	Intron (ENSMUST00000162846.7/12363, intron 1 of 3)	9	5308865	5321740	12876	1	12363	ENSMUST00000160521.1	3004	ENSMUSG00000033538	Casp4	caspase 4, apoptosis-related cysteine peptidase	ClusterII
chrX	142991823	142992017	195	*	peak30276	Distal Intergenic	20	142851146	142966728	115583	2	56068	ENSMUST00000041317.2	-25095	ENSMUSG00000042225	Ammecr1	Alport syndrome, mental retardation, midface hypoplasia and elliptocytosis chromosomal region gene 1	ClusterII
chr18	76152645	76152839	195	*	peak14615	Distal Intergenic	18	76170552	76170652	101	1	102465184	ENSMUST00000184549.1	-17713	ENSMUSG00000098276	Mir6358	microRNA 6358	ClusterII
chr11	94506051	94506245	195	*	peak5597	Intron (ENSMUST00000040692.8/104601, intron 2 of 7)	11	94501347	94507355	6009	2	104601	ENSMUST00000040692.8	1110	ENSMUSG00000039110	Mycbpap	MYCBP associated protein	ClusterII
chr11	94548389	94548583	195	*	peak5599	Promoter	11	94544635	94548602	3968	2	237926	ENSMUST00000148888.1	19	ENSMUSG00000039096	Rsad1	radical S-adenosyl methionine domain containing 1	ClusterII
chr13	92122581	92122775	195	*	peak8523	Intron (ENSMUST00000099326.9/19418, intron 1 of 33)	13	91884432	92131494	247063	2	19418	ENSMUST00000099326.9	8719	ENSMUSG00000021708	Rasgrf2	RAS protein-specific guanine nucleotide-releasing factor 2	ClusterII
chr8	33660659	33660853	195	*	peak26877	Intron (ENSMUST00000154745.7/14782, intron 1 of 4)	8	33653238	33698163	44926	1	14782	ENSMUST00000033992.8	7421	ENSMUSG00000031584	Gsr	glutathione reductase	ClusterII
chr5	120696248	120696442	195	*	peak22666	Promoter	5	120680203	120695403	15201	2	14357	ENSMUST00000145174.7	-845	ENSMUSG00000029603	Dtx1	deltex 1, E3 ubiquitin ligase	ClusterII
chr18	39111145	39111339	195	*	peak14160	Intron (ENSMUST00000097593.8/71302, intron 5 of 22)	18	39099311	39126933	27623	1	71302	ENSMUST00000123820.1	11834	ENSMUSG00000036452	Arhgap26	Rho GTPase activating protein 26	ClusterII
chr1	71077925	71078119	195	*	peak644	Intron (ENSMUST00000027393.7/12021, intron 3 of 10)	1	71027498	71103146	75649	2	12021	ENSMUST00000027393.7	25027	ENSMUSG00000026196	Bard1	BRCA1 associated RING domain 1	ClusterII
chrX	169095632	169095858	227	*	peak30415	Intron (ENSMUST00000033721.12/11856, intron 1 of 12)	20	169113047	169304435	191389	1	11856	ENSMUST00000112127.1	-17189	ENSMUSG00000031355	Arhgap6	Rho GTPase activating protein 6	ClusterII
chr2	153249882	153250110	229	*	peak17570	Exon (ENSMUST00000123158.1/140484, exon 3 of 3)	2	153257482	153267286	9805	1	140484	ENSMUST00000123487.1	-7372	ENSMUSG00000046020	Pofut1	protein O-fucosyltransferase 1	ClusterII
chr1	131010576	131010810	235	*	peak1206	Distal Intergenic	1	131019845	131024974	5130	1	16153	ENSMUST00000016673.5	-9035	ENSMUSG00000016529	Il10	interleukin 10	ClusterII
chr10	69217180	69217391	212	*	peak3201	Intron (ENSMUST00000167286.7/69288, intron 3 of 4)	10	69215302	69289710	74409	1	69288	ENSMUST00000168117.7	1878	ENSMUSG00000019944	Rhobtb1	Rho-related BTB domain containing 1	ClusterII
chr14	118049875	118050088	214	*	peak9995	Intron (ENSMUST00000022725.3/13190, intron 1 of 7)	14	118012790	118052185	39396	2	13190	ENSMUST00000022725.3	2097	ENSMUSG00000022129	Dct	dopachrome tautomerase	ClusterII
chr4	95230548	95230749	202	*	peak20357	Distal Intergenic	4	95049034	95052222	3189	2	16476	ENSMUST00000107094.1	-178326	ENSMUSG00000052684	Jun	jun proto-oncogene	ClusterII
chr2	71032288	71032488	201	*	peak16613	Intron (ENSMUST00000100037.8/228019, intron 2 of 9)	2	70993345	71018378	25034	2	228019	ENSMUST00000124273.1	-13910	ENSMUSG00000041975	Mettl8	methyltransferase like 8	ClusterII
chr6	17065534	17065702	169	*	peak23262	Promoter	6	17065224	17105828	40605	1	21753	ENSMUST00000076654.8	310	ENSMUSG00000029552	Tes	testis derived transcript	ClusterII
chr12	85710703	85710932	230	*	peak7062	Distal Intergenic	12	85686669	85709087	22419	1	53314	ENSMUST00000040536.5	24034	ENSMUSG00000034266	Batf	basic leucine zipper transcription factor, ATF-like	ClusterII
chr11	103175107	103175360	254	*	peak5818	Intron (ENSMUST00000042286.11/57778, intron 1 of 25)	11	103171313	103198895	27583	1	57778	ENSMUST00000107027.8	3794	ENSMUSG00000055805	Fmnl1	formin-like 1	ClusterII
chr4	89137747	89137941	195	*	peak20294	Promoter	4	89137122	89181081	43960	1	66902	ENSMUST00000058030.9	625	ENSMUSG00000062937	Mtap	methylthioadenosine phosphorylase	ClusterII
chr11	3105443	3105729	287	*	peak4111	Distal Intergenic	11	3125904	3129396	3493	1	236604	ENSMUST00000145164.7	-20175	NA	Pisd-ps1	phosphatidylserine decarboxylase, pseudogene 1	ClusterII
chr5	100566830	100567024	195	*	peak22393	Intron (ENSMUST00000031264.11/231507, intron 1 of 4)	5	100553727	100563423	9697	2	231507	ENSMUST00000112910.1	-3407	ENSMUSG00000029322	Plac8	placenta-specific 8	ClusterII
chr5	65592978	65593172	195	*	peak21972	Intron (ENSMUST00000142407.7/53323, intron 5 of 6)	5	65591596	65595145	3550	1	53323	ENSMUST00000202572.1	1382	ENSMUSG00000029203	Ube2k	ubiquitin-conjugating enzyme E2K	ClusterII
chr3	153258472	153258666	195	*	peak19421	Intron (ENSMUST00000200397.4/20447, intron 3 of 4)	3	153205366	153225783	20418	2	20447	ENSMUST00000199707.1	-32689	ENSMUSG00000052544	St6galnac3	ST6 (alpha-N-acetyl-neuraminyl-2,3-beta-galactosyl-1,3)-N-acetylgalactosaminide alpha-2,6-sialyltransferase 3	ClusterII
chr19	56557213	56557407	195	*	peak15666	Intron (ENSMUST00000071423.5/66866, intron 2 of 10)	19	56548261	56598846	50586	1	66866	ENSMUST00000071423.5	8952	ENSMUSG00000025078	Nhlrc2	NHL repeat containing 2	ClusterII
chr16	92410290	92410484	195	*	peak12584	Intron (ENSMUST00000060005.14/54720, intron 1 of 3)	16	92391955	92400077	8123	2	54720	ENSMUST00000023672.9	-10213	ENSMUSG00000022951	Rcan1	regulator of calcineurin 1	ClusterII
chr6	83004951	83005185	235	*	peak23938	Intron (ENSMUST00000113980.3/110958, intron 5 of 9)	6	83026338	83030309	3972	1	110958	ENSMUST00000204891.1	-21153	ENSMUSG00000030041	M1ap	meiosis 1 associated protein	ClusterII
chr18	67392275	67392469	195	*	peak14514	Intron (ENSMUST00000001513.6/67951, intron 2 of 3)	18	67390717	67402748	12032	1	67951	ENSMUST00000001513.6	1558	ENSMUSG00000001473	Tubb6	tubulin, beta 6 class V	ClusterII
chr3	133479111	133479305	195	*	peak19203	Exon (ENSMUST00000200203.1/ENSMUST00000200203.1, exon 1 of 1)	3	133467527	133476570	9044	2	214133	ENSMUST00000198974.1	-2541	ENSMUSG00000040943	Tet2	tet methylcytosine dioxygenase 2	ClusterII
chr10	62501034	62501228	195	*	peak3097	Intron (ENSMUST00000160987.7/19073, intron 2 of 3)	10	62494428	62507755	13328	2	19073	ENSMUST00000020271.12	6527	ENSMUSG00000020077	Srgn	serglycin	ClusterII
chr4	140983554	140983769	216	*	peak21112	Distal Intergenic	4	140986873	141005087	18215	1	74772	ENSMUST00000168047.7	-3104	ENSMUSG00000036622	Atp13a2	ATPase type 13A2	ClusterII
chr2	60052930	60053124	195	*	peak16495	Intron (ENSMUST00000112550.7/407823, intron 1 of 34)	2	59983786	60090070	106285	2	407823	ENSMUST00000129124.7	36946	ENSMUSG00000026987	Baz2b	bromodomain adjacent to zinc finger domain, 2B	ClusterII
chr9	110856976	110857296	321	*	peak29500	Promoter	9	110857967	110864629	6663	1	235631	ENSMUST00000051097.5	-671	ENSMUSG00000048752	Prss50	protease, serine 50	ClusterII
chr11	32647374	32647568	195	*	peak4499	Intron (ENSMUST00000109366.7/103583, intron 1 of 12)	11	32642904	32720574	77671	1	103583	ENSMUST00000143290.1	4470	ENSMUSG00000020271	Fbxw11	F-box and WD-40 domain protein 11	ClusterII
chr13	9150012	9150206	195	*	peak7533	Intron (ENSMUST00000188211.7/217980, intron 9 of 17)	13	9136435	9137200	766	1	217980	ENSMUST00000190331.1	13577	ENSMUSG00000033499	Larp4b	La ribonucleoprotein domain family, member 4B	ClusterII
chr13	100866438	100866632	195	*	peak8712	Intron (ENSMUST00000185979.1/ENSMUST00000185979.1, intron 1 of 2)	13	100802648	100833427	30780	2	69048	ENSMUST00000067246.5	-33011	ENSMUSG00000021629	Slc30a5	solute carrier family 30 (zinc transporter), member 5	ClusterII
chr14	55085939	55086133	195	*	peak9489	Intron (ENSMUST00000183822.2/105663, intron 2 of 2)	14	55060262	55092324	32063	2	239102	ENSMUST00000036328.8	6191	ENSMUSG00000040721	Zfhx2	zinc finger homeobox 2	ClusterII
chr10	59907937	59908131	195	*	peak3039	Distal Intergenic	10	59879626	59898521	18896	1	56709	ENSMUST00000020309.6	28311	ENSMUSG00000020109	Dnajb12	DnaJ heat shock protein family (Hsp40) member B12	ClusterII
chr19	59056213	59056407	195	*	peak15695	Intron (ENSMUST00000047511.13/71653, intron 2 of 16)	19	58973358	59076069	102712	2	71653	ENSMUST00000047511.13	19662	ENSMUSG00000041362	Shtn1	shootin 1	ClusterII
chr10	77970555	77970784	230	*	peak3294	Promoter	10	77967045	77970563	3519	2	28240	ENSMUST00000154996.1	0	ENSMUSG00000009292	Trpm2	transient receptor potential cation channel, subfamily M, member 2	ClusterII
chr17	23961549	23961789	241	*	peak12892	Distal Intergenic	17	23953084	23955274	2191	2	638345	ENSMUST00000235047.1	-6275	ENSMUSG00000024125	Sbpl	spermine binding protein-like	ClusterII
chr14	65113669	65113866	198	*	peak9651	Intron (ENSMUST00000223989.1/54616, intron 1 of 2)	14	65052060	65098106	46047	2	54616	ENSMUST00000022550.7	-15563	ENSMUSG00000021978	Extl3	exostoses (multiple)-like 3	ClusterII
chr16	92696575	92696846	272	*	peak12591	Promoter	16	92605398	92696125	90728	2	12394	ENSMUST00000168195.7	-450	ENSMUSG00000022952	Runx1	runt related transcription factor 1	ClusterII
chr3	90254988	90255182	195	*	peak18669	Promoter	3	90254341	90264120	9780	1	74343	ENSMUST00000136970.7	647	ENSMUSG00000027936	Crtc2	CREB regulated transcription coactivator 2	ClusterII
chr4	114994302	114994470	169	*	peak20530	Distal Intergenic	4	115000159	115043196	43038	1	20460	ENSMUST00000030490.12	-5689	ENSMUSG00000028718	Stil	Scl/Tal1 interrupting locus	ClusterII
chrX	35930742	35931097	356	*	peak29875	Intron (ENSMUST00000033419.12/75974, intron 1 of 52)	20	35947397	36076556	129160	1	75974	ENSMUST00000115266.7	-16300	ENSMUSG00000031093	Dock11	dedicator of cytokinesis 11	ClusterII
chr5	113992582	113992750	169	*	peak22567	Intron (ENSMUST00000159592.7/231637, intron 1 of 14)	5	113966604	113993767	27164	2	231637	ENSMUST00000162322.1	1017	ENSMUSG00000042121	Ssh1	slingshot protein phosphatase 1	ClusterII
chr3	79120410	79120649	240	*	peak18463	Intron (ENSMUST00000118100.7/76089, intron 1 of 23)	3	79062516	79144977	82462	2	76089	ENSMUST00000118100.7	24328	ENSMUSG00000062232	Rapgef2	Rap guanine nucleotide exchange factor (GEF) 2	ClusterII
chr5	65486016	65486231	216	*	peak21968	Intron (ENSMUST00000196121.1/68552, intron 1 of 2)	5	65427427	65492833	65407	2	68552	ENSMUST00000196121.1	6602	ENSMUSG00000037822	Smim14	small integral membrane protein 14	ClusterII
chr9	14293922	14294116	195	*	peak28131	Intron (ENSMUST00000209187.1/75747, intron 1 of 8)	9	14276301	14333101	56801	1	75747	ENSMUST00000208222.1	17621	ENSMUSG00000032009	Sesn3	sestrin 3	ClusterII
chr11	87460392	87460586	195	*	peak5514	Intron (ENSMUST00000060835.11/83560, intron 2 of 30)	11	87427591	87484766	57176	1	83560	ENSMUST00000156483.1	32801	ENSMUSG00000010342	Tex14	testis expressed gene 14	ClusterII
chr5	123906557	123906765	209	*	peak22765	Promoter	5	123907175	123928835	21661	1	68184	ENSMUST00000023869.14	-410	ENSMUSG00000023106	Denr	density-regulated protein	ClusterII
chr2	22724225	22724393	169	*	peak15977	Distal Intergenic	2	22774094	22836145	62052	1	54519	ENSMUST00000131195.7	-49701	ENSMUSG00000026786	Apbb1ip	amyloid beta (A4) precursor protein-binding, family B, member 1 interacting protein	ClusterII
chr11	115198926	115199120	195	*	peak6005	Intron (ENSMUST00000061450.6/320534, intron 3 of 9)	11	115184795	115187859	3065	2	66176	ENSMUST00000127419.7	-11067	ENSMUSG00000015542	Nat9	N-acetyltransferase 9 (GCN5-related, putative)	ClusterII
chr2	18938984	18939178	195	*	peak15930	Intron (ENSMUST00000006912.11/18718, intron 1 of 9)	2	18847497	18906274	58778	2	18718	ENSMUST00000152981.1	-32710	ENSMUSG00000026737	Pip4k2a	phosphatidylinositol-5-phosphate 4-kinase, type II, alpha	ClusterII
chr11	75336735	75336929	195	*	peak5217	Intron (ENSMUST00000092907.11/68275, intron 4 of 16)	11	75301305	75342188	40884	2	68275	ENSMUST00000135770.7	5259	ENSMUSG00000000751	Rpa1	replication protein A1	ClusterII
chr19	41367356	41367550	195	*	peak15428	Intron (ENSMUST00000059672.7/83490, intron 2 of 16)	19	41274218	41385070	110853	2	83490	ENSMUST00000059672.7	17520	ENSMUSG00000025017	Pik3ap1	phosphoinositide-3-kinase adaptor protein 1	ClusterII
chr12	40626637	40626831	195	*	peak6567	Intron (ENSMUST00000037488.7/238130, intron 4 of 52)	12	40787592	40811341	23750	1	238130	ENSMUST00000220783.1	-160761	ENSMUSG00000035954	Dock4	dedicator of cytokinesis 4	ClusterII
chr8	119617146	119617340	195	*	peak27834	Distal Intergenic	8	119612747	119616924	4178	1	75773	ENSMUST00000098361.3	4399	ENSMUSG00000024266	Adad2	adenosine deaminase domain containing 2	ClusterII
chr8	95880121	95880315	195	*	peak27545	Intron (ENSMUST00000034097.7/14719, intron 1 of 9)	8	95869472	95872392	2921	2	14719	ENSMUST00000147040.2	-7729	ENSMUSG00000031672	Got2	glutamatic-oxaloacetic transaminase 2, mitochondrial	ClusterII
chr12	25189173	25189380	208	*	peak6359	Exon (ENSMUST00000222804.1/ENSMUST00000222804.1, exon 2 of 2)	12	25129174	25134931	5758	1	432641	ENSMUST00000223429.1	59999	NA	Gm17746	predicted gene, 17746	ClusterII
chr19	29610697	29610891	195	*	peak15223	Exon (ENSMUST00000159692.7/226090, exon 15 of 15)	19	29612622	29613224	603	2	226090	ENSMUST00000160125.1	2333	ENSMUSG00000046324	Ermp1	endoplasmic reticulum metallopeptidase 1	ClusterII
chr15	103153010	103153204	195	*	peak11428	Downstream (<1kb)	15	103153307	103158002	4696	2	71726	ENSMUST00000064067.8	4798	ENSMUSG00000036061	Smug1	single-strand selective monofunctional uracil DNA glycosylase	ClusterII
chr13	99388075	99388269	195	*	peak8681	Intron (ENSMUST00000052249.6/218506, intron 4 of 10)	13	99396924	99412621	15698	2	320893	ENSMUST00000180491.1	24352	NA	6430562O15Rik	RIKEN cDNA 6430562O15 gene	ClusterII
chr9	27023711	27023905	195	*	peak28270	Exon (ENSMUST00000215598.1/ENSMUST00000215598.1, exon 1 of 1)	9	27011201	27030030	18830	2	69091	ENSMUST00000213917.1	6125	ENSMUSG00000031988	Vps26b	VPS26 retromer complex component B	ClusterII
chr6	100479986	100480180	195	*	peak24223	Distal Intergenic	6	100527400	100533426	6027	1	73395	ENSMUST00000187986.1	-47220	ENSMUSG00000101553	1700049E22Rik	RIKEN cDNA 1700049E22 gene	ClusterII
chr8	94448008	94448202	195	*	peak27502	Intron (ENSMUST00000212382.1/ENSMUST00000212382.1, intron 2 of 2)	8	94429813	94435103	5291	2	320377	ENSMUST00000180445.2	-12905	NA	9330175E14Rik	RIKEN cDNA 9330175E14 gene	ClusterII
chr15	64075341	64075509	169	*	peak10712	Distal Intergenic	15	63939706	64060478	120773	2	223601	ENSMUST00000228908.1	-14863	ENSMUSG00000022378	Fam49b	family with sequence similarity 49, member B	ClusterII
chr11	117968954	117969122	169	*	peak6076	Promoter	11	117966079	117969186	3108	2	12702	ENSMUST00000054002.3	64	ENSMUSG00000053113	Socs3	suppressor of cytokine signaling 3	ClusterII
chr11	118980439	118980633	195	*	peak6092	Distal Intergenic	11	118988188	118992841	4654	1	238011	ENSMUST00000092373.12	-7555	ENSMUSG00000046697	Enpp7	ectonucleotide pyrophosphatase/phosphodiesterase 7	ClusterII
chr13	7112245	7112439	195	*	peak7520	Distal Intergenic	13	6579768	6648777	69010	2	56421	ENSMUST00000138703.7	-463468	ENSMUSG00000021196	Pfkp	phosphofructokinase, platelet	ClusterII
chr2	21179427	21179621	195	*	peak15971	Downstream (1-2kb)	2	21194105	21205239	11135	2	71233	ENSMUST00000147793.1	25618	ENSMUSG00000026679	Enkur	enkurin, TRPC channel interacting protein	ClusterII
chr5	108246508	108246763	256	*	peak22489	Distal Intergenic	5	108268897	108280526	11630	1	13486	ENSMUST00000031190.4	-22134	ENSMUSG00000029265	Dr1	down-regulator of transcription 1	ClusterII
chr2	28517165	28517359	195	*	peak16088	Intron (ENSMUST00000135803.7/19730, intron 1 of 3)	2	28513326	28553081	39756	1	19730	ENSMUST00000028170.14	3839	ENSMUSG00000026821	Ralgds	ral guanine nucleotide dissociation stimulator	ClusterII
chr10	66852808	66853047	240	*	peak3123	Distal Intergenic	10	66915636	66917739	2104	2	68488	ENSMUST00000219021.1	64692	NA	1110002J07Rik	RIKEN cDNA 1110002J07 gene	ClusterII
chr11	46091392	46091586	195	*	peak4627	Intron (ENSMUST00000011400.7/11492, intron 3 of 22)	11	46102270	46102390	121	1	102465996	ENSMUST00000184230.1	-10684	ENSMUSG00000098942	Mir8100	microRNA 8100	ClusterII
chr4	106982428	106982622	195	*	peak20462	Intron (ENSMUST00000150915.7/72475, intron 4 of 8)	4	106966426	107031067	64642	1	72475	ENSMUST00000131440.1	16002	ENSMUSG00000061887	Ssbp3	single-stranded DNA binding protein 3	ClusterII
chr3	84220909	84221103	195	*	peak18516	Promoter	3	84160441	84220889	60449	2	80890	ENSMUST00000107695.8	-20	ENSMUSG00000027993	Trim2	tripartite motif-containing 2	ClusterII
chr3	88503606	88503800	195	*	peak18616	Promoter	3	88481846	88503337	21492	2	16905	ENSMUST00000135494.3	-269	ENSMUSG00000028063	Lmna	lamin A	ClusterII
chrX	12007329	12007523	195	*	peak29755	Distal Intergenic	20	12036740	12080553	43814	2	71458	ENSMUST00000065143.13	73030	ENSMUSG00000040363	Bcor	BCL6 interacting corepressor	ClusterII
chr13	9353858	9354052	195	*	peak7543	Intron (ENSMUST00000174552.7/208440, intron 1 of 36)	13	9276982	9666178	389197	1	208440	ENSMUST00000166299.1	76876	ENSMUSG00000048264	Dip2c	disco interacting protein 2 homolog C	ClusterII
chr16	87712958	87713227	270	*	peak12498	Intron (ENSMUST00000026703.5/12013, intron 1 of 4)	16	87699004	87722920	23917	1	12013	ENSMUST00000156958.1	13954	ENSMUSG00000025612	Bach1	BTB and CNC homology 1, basic leucine zipper transcription factor 1	ClusterII
chr4	126735186	126735380	195	*	peak20727	Promoter	4	126716006	126736240	20235	2	332937	ENSMUST00000048194.7	860	ENSMUSG00000042477	Tfap2e	transcription factor AP-2, epsilon	ClusterII
chr2	25181956	25182150	195	*	peak16018	Exon (ENSMUST00000104999.3/67122, exon 1 of 1)	2	25180758	25183339	2582	1	67122	ENSMUST00000104999.3	1198	ENSMUSG00000078202	Nrarp	Notch-regulated ankyrin repeat protein	ClusterII
chr3	133583120	133583322	203	*	peak19210	Intron (ENSMUST00000199268.1/ENSMUST00000199268.1, intron 1 of 2)	3	133488535	133545139	56605	2	214133	ENSMUST00000197118.4	-37981	ENSMUSG00000040943	Tet2	tet methylcytosine dioxygenase 2	ClusterII
chr8	69012669	69012885	217	*	peak27135	Distal Intergenic	8	69070255	69075508	5254	2	110877	ENSMUST00000147674.1	62623	ENSMUSG00000036330	Slc18a1	solute carrier family 18 (vesicular monoamine), member 1	ClusterII
chr5	137032237	137032431	195	*	peak22921	Exon (ENSMUST00000190827.6/381677, exon 5 of 5)	5	137030701	137031407	707	1	381677	ENSMUST00000187382.1	1536	ENSMUSG00000037428	Vgf	VGF nerve growth factor inducible	ClusterII
chr3	97256023	97256217	195	*	peak18760	Intron (ENSMUST00000196586.1/77578, intron 1 of 3)	3	97216528	97228846	12319	2	77578	ENSMUST00000134695.7	-27177	ENSMUSG00000038256	Bcl9	B cell CLL/lymphoma 9	ClusterII
chr5	30679577	30679795	219	*	peak21586	Distal Intergenic	5	30671955	30674202	2248	1	12615	ENSMUST00000134372.1	7622	ENSMUSG00000029177	Cenpa	centromere protein A	ClusterII
chr8	83697657	83697851	195	*	peak27346	Intron (ENSMUST00000005616.15/320795, intron 1 of 21)	8	83670099	83699097	28999	2	320795	ENSMUST00000132945.7	1246	ENSMUSG00000057672	Pkn1	protein kinase N1	ClusterII
chr5	139324806	139325052	247	*	peak22980	Promoter	5	139271876	139325622	53747	2	231821	ENSMUST00000110865.1	570	ENSMUSG00000056413	Adap1	ArfGAP with dual PH domains 1	ClusterII
chr4	89271044	89271238	195	*	peak20307	Intron (ENSMUST00000129527.7/ENSMUST00000129527.7, intron 1 of 3)	4	89274471	89282192	7722	2	12578	ENSMUST00000060501.4	10954	ENSMUSG00000044303	Cdkn2a	cyclin dependent kinase inhibitor 2A	ClusterII
chr8	10993891	10994123	233	*	peak26661	Intron (ENSMUST00000040514.7/384783, intron 1 of 1)	8	11007850	11054536	46687	1	619321	ENSMUST00000180750.7	-13727	ENSMUSG00000096938	9530052E02Rik	RIKEN cDNA 9530052E02 gene	ClusterII
chr1	180403751	180403973	223	*	peak2061	Intron (ENSMUST00000070181.6/320404, intron 2 of 7)	1	180437882	180462612	24731	2	381310	ENSMUST00000210737.1	58639	ENSMUSG00000053963	Stum	mechanosensory transduction mediator	ClusterII
chr8	82912373	82912567	195	*	peak27321	Intron (ENSMUST00000078525.6/330812, intron 1 of 6)	8	82863814	82910729	46916	1	330812	ENSMUST00000211714.1	48559	ENSMUSG00000047747	Rnf150	ring finger protein 150	ClusterII
chr9	35124202	35124415	214	*	peak28336	Exon (ENSMUST00000034539.11/69305, exon 6 of 6)	9	35054063	35119268	65206	2	20443	ENSMUST00000215089.1	-4934	ENSMUSG00000032038	St3gal4	ST3 beta-galactoside alpha-2,3-sialyltransferase 4	ClusterII
chr7	99434900	99435142	243	*	peak25918	Intron (ENSMUST00000037528.9/233552, intron 4 of 17)	7	99441920	99448741	6822	1	233552	ENSMUST00000207238.1	-6778	ENSMUSG00000035314	Gdpd5	glycerophosphodiester phosphodiesterase domain containing 5	ClusterII
chr4	59803645	59803839	195	*	peak20079	Distal Intergenic	4	59805840	59904737	98898	1	209131	ENSMUST00000030080.6	-2001	ENSMUSG00000028385	Snx30	sorting nexin family member 30	ClusterII
chr10	13988281	13988522	242	*	peak2417	Intron (ENSMUST00000187083.6/15273, intron 1 of 12)	10	13967024	14079675	112652	1	15273	ENSMUST00000191464.1	21257	ENSMUSG00000015501	Hivep2	human immunodeficiency virus type I enhancer binding protein 2	ClusterII
chr5	21202239	21202433	195	*	peak21476	Intron (ENSMUST00000197522.4/212167, intron 3 of 18)	5	21186313	21288642	102330	1	212167	ENSMUST00000198937.1	15926	ENSMUSG00000039934	Gsap	gamma-secretase activating protein	ClusterII
chr1	39434285	39434534	250	*	peak247	Intron (ENSMUST00000054462.10/54610, intron 1 of 19)	1	39391198	39392631	1434	2	54610	ENSMUST00000195854.1	-41654	ENSMUSG00000003134	Tbc1d8	TBC1 domain family, member 8	ClusterII
chr17	10320337	10320531	195	*	peak12780	Promoter	17	10206551	10319854	113304	2	19317	ENSMUST00000097414.10	-483	ENSMUSG00000062078	Qk	quaking	ClusterII
chr7	29000603	29000797	195	*	peak25158	Promoter	7	29001542	29003274	1733	1	26411	ENSMUST00000208784.1	-745	ENSMUSG00000037337	Map4k1	mitogen-activated protein kinase kinase kinase kinase 1	ClusterII
chr1	80644060	80644269	210	*	peak756	Intron (ENSMUST00000077946.11/210293, intron 2 of 55)	1	80501713	80665275	163563	2	210293	ENSMUST00000190983.6	21006	ENSMUSG00000038608	Dock10	dedicator of cytokinesis 10	ClusterII
chr1	171747290	171747492	203	*	peak1903	Distal Intergenic	1	171767127	171801184	34058	1	27218	ENSMUST00000015460.4	-19635	ENSMUSG00000015316	Slamf1	signaling lymphocytic activation molecule family member 1	ClusterII
chr6	29527938	29528132	195	*	peak23352	Promoter	6	29528270	29533997	5728	1	27056	ENSMUST00000164626.7	-138	ENSMUSG00000029771	Irf5	interferon regulatory factor 5	ClusterII
chr9	114527130	114527324	195	*	peak29531	Intron (ENSMUST00000111816.2/636931, intron 1 of 3)	9	114492900	114504916	12017	2	12773	ENSMUST00000215959.1	-22214	ENSMUSG00000047898	Ccr4	chemokine (C-C motif) receptor 4	ClusterII
chr7	114461804	114462092	289	*	peak26181	Intron (ENSMUST00000032909.8/18576, intron 1 of 15)	7	114506178	114508463	2286	1	18576	ENSMUST00000140007.1	-44086	ENSMUSG00000030671	Pde3b	phosphodiesterase 3B, cGMP-inhibited	ClusterII
chr1	55666281	55666487	207	*	peak473	Intron (ENSMUST00000042986.9/227120, intron 1 of 5)	1	55702025	55735227	33203	1	227120	ENSMUST00000187059.1	-35538	ENSMUSG00000038349	Plcl1	phospholipase C-like 1	ClusterII
chr17	84328468	84328662	195	*	peak13736	Intron (ENSMUST00000047524.9/240174, intron 28 of 37)	17	84304211	84336874	32664	2	240174	ENSMUST00000234134.1	8212	ENSMUSG00000024251	Thada	thyroid adenoma associated	ClusterII
chr11	94370781	94370975	195	*	peak5589	Intron (ENSMUST00000178136.7/76408, intron 8 of 30)	11	94364210	94367923	3714	2	76408	ENSMUST00000155253.1	-2858	ENSMUSG00000020865	Abcc3	ATP-binding cassette, sub-family C (CFTR/MRP), member 3	ClusterII
chr1	136608933	136609127	195	*	peak1367	Distal Intergenic	1	136624901	136630053	5153	1	226442	ENSMUST00000047734.14	-15774	ENSMUSG00000041483	Zfp281	zinc finger protein 281	ClusterII
chr2	59969187	59969384	198	*	peak16491	Exon (ENSMUST00000112550.7/407823, exon 6 of 35)	2	59953462	59960043	6582	2	407823	ENSMUST00000135722.1	-9144	ENSMUSG00000026987	Baz2b	bromodomain adjacent to zinc finger domain, 2B	ClusterII
chr5	30878900	30879138	239	*	peak21589	Exon (ENSMUST00000201203.3/68796, exon 17 of 17)	5	30871818	30877463	5646	1	68796	ENSMUST00000202008.1	7082	ENSMUSG00000038828	Tmem214	transmembrane protein 214	ClusterII
chr3	65479157	65479351	195	*	peak18371	Distal Intergenic	3	65528410	65555518	27109	1	99929	ENSMUST00000047906.9	-49059	ENSMUSG00000034640	Tiparp	TCDD-inducible poly(ADP-ribose) polymerase	ClusterII
chr16	21346545	21346739	195	*	peak11679	Distal Intergenic	16	21331902	21333356	1455	2	76222	ENSMUST00000231504.1	-13189	ENSMUSG00000116632	Magef1	melanoma antigen family F, 1	ClusterII
chr1	170820271	170820465	195	*	peak1826	Intron (ENSMUST00000027974.6/226641, intron 7 of 15)	1	170704674	170867771	163098	2	226641	ENSMUST00000027974.6	47306	ENSMUSG00000026663	Atf6	activating transcription factor 6	ClusterII
chr7	74976823	74977017	195	*	peak25544	Distal Intergenic	7	75030194	75058162	27969	1	75205	ENSMUST00000206433.1	-53177	ENSMUSG00000108803	4930533N22Rik	RIKEN cDNA 4930533N22 gene	ClusterII
chr8	94244182	94244376	195	*	peak27486	Intron (ENSMUST00000079961.13/71805, intron 3 of 21)	8	94227661	94315066	87406	1	71805	ENSMUST00000109547.1	16521	ENSMUSG00000032939	Nup93	nucleoporin 93	ClusterII
chr18	5911482	5911676	195	*	peak13867	Distal Intergenic	18	6032960	6034707	1748	2	75415	ENSMUST00000182343.1	123031	ENSMUSG00000041225	Arhgap12	Rho GTPase activating protein 12	ClusterII
chr12	33110928	33111122	195	*	peak6452	Downstream (<1kb)	12	33033796	33092875	59080	2	68764	ENSMUST00000095774.2	-18053	ENSMUSG00000035860	Cdhr3	cadherin-related family member 3	ClusterII
chr6	82909427	82909621	195	*	peak23935	Downstream (2-3kb)	6	82914084	82917586	3503	2	20355	ENSMUST00000125579.1	7965	ENSMUSG00000000627	Sema4f	sema domain, immunoglobulin domain (Ig), TM domain, and short cytoplasmic domain	ClusterII
chr2	60821791	60821994	204	*	peak16523	Intron (ENSMUST00000028347.12/56878, intron 2 of 13)	2	60755416	60780941	25526	2	56878	ENSMUST00000153555.1	-40850	ENSMUSG00000026970	Rbms1	RNA binding motif, single stranded interacting protein 1	ClusterII
chr11	83789295	83789489	195	*	peak5439	Distal Intergenic	11	83774424	83778917	4494	1	217026	ENSMUST00000136572.1	14871	ENSMUSG00000000976	Heatr6	HEAT repeat containing 6	ClusterII
chr3	97661188	97661448	261	*	peak18763	Intron (ENSMUST00000143927.7/108097, intron 2 of 6)	3	97658214	97670933	12720	1	108097	ENSMUST00000130924.7	2974	ENSMUSG00000038205	Prkab2	protein kinase, AMP-activated, beta 2 non-catalytic subunit	ClusterII
chr16	57502403	57502629	227	*	peak12346	Intron (ENSMUST00000159816.7/78749, intron 1 of 4)	16	57549242	57572804	23563	1	78749	ENSMUST00000159414.1	-46613	ENSMUSG00000043336	Filip1l	filamin A interacting protein 1-like	ClusterII
chr10	43694137	43694331	195	*	peak2871	Intron (ENSMUST00000215599.1/414125, intron 3 of 4)	10	43745809	43757569	11761	1	69443	ENSMUST00000213330.1	-51478	ENSMUSG00000111422	1700027J07Rik	RIKEN cDNA 1700027J07 gene	ClusterII
chr11	99255375	99255569	195	*	peak5732	Distal Intergenic	11	99233890	99244085	10196	2	268481	ENSMUST00000038214.6	-11290	ENSMUSG00000035849	Krt222	keratin 222	ClusterII
chr17	69396323	69396517	195	*	peak13517	Distal Intergenic	17	69383840	69391199	7360	1	22666	ENSMUST00000112676.3	12483	ENSMUSG00000049672	Zbtb14	zinc finger and BTB domain containing 14	ClusterII
chr17	70929678	70929915	238	*	peak13532	Intron (ENSMUST00000180743.1/ENSMUST00000180743.1, intron 1 of 3)	17	70974271	70975966	1696	2	67938	ENSMUST00000137537.1	46051	ENSMUSG00000034868	Myl12b	myosin, light chain 12B, regulatory	ClusterII
chr11	75644907	75645109	203	*	peak5230	Intron (ENSMUST00000006286.8/19062, intron 7 of 11)	11	75646786	75647731	946	1	19062	ENSMUST00000149134.1	-1677	ENSMUSG00000006127	Inpp5k	inositol polyphosphate 5-phosphatase K	ClusterII
chr12	100006753	100006977	225	*	peak7215	Intron (ENSMUST00000160413.7/217826, intron 2 of 2)	12	99964525	100062674	98150	1	217826	ENSMUST00000049788.8	42228	ENSMUSG00000045404	Kcnk13	potassium channel, subfamily K, member 13	ClusterII
chr6	100275767	100276027	261	*	peak24216	Intron (ENSMUST00000101118.3/56353, intron 2 of 4)	6	100233094	100286748	53655	2	56353	ENSMUST00000205164.1	10721	ENSMUSG00000072872	Rybp	RING1 and YY1 binding protein	ClusterII
chr15	102150750	102150989	240	*	peak11400	Promoter	15	102151116	102163132	12017	1	223920	ENSMUST00000160465.1	-127	ENSMUSG00000023045	Soat2	sterol O-acyltransferase 2	ClusterII
chr3	36064620	36064814	195	*	peak18141	Distal Intergenic	3	36065979	36092853	26875	1	229211	ENSMUST00000011492.14	-1165	ENSMUSG00000027710	Acad9	acyl-Coenzyme A dehydrogenase family, member 9	ClusterII
chr4	34494432	34494636	205	*	peak19750	Distal Intergenic	4	34550937	34566908	15972	1	433693	ENSMUST00000084299.5	-56301	ENSMUSG00000028291	Akirin2	akirin 2	ClusterII
chr5	29747847	29748041	195	*	peak21560	Intron (ENSMUST00000008733.14/23950, intron 1 of 9)	5	29750722	29752738	2017	1	23950	ENSMUST00000151976.1	-2681	ENSMUSG00000029131	Dnajb6	DnaJ heat shock protein family (Hsp40) member B6	ClusterII
chr12	104233162	104233356	195	*	peak7289	Distal Intergenic	12	104236245	104238259	2015	1	20715	ENSMUST00000171065.7	-2889	ENSMUSG00000041481	Serpina3g	serine (or cysteine) peptidase inhibitor, clade A, member 3G	ClusterII
chr10	54074422	54074616	195	*	peak2970	Exon (ENSMUST00000003843.15/17155, exon 2 of 13)	10	53907010	54075709	168700	2	17155	ENSMUST00000105470.8	1093	ENSMUSG00000003746	Man1a	mannosidase 1, alpha	ClusterII
chr5	124869226	124869420	195	*	peak22792	Intron (ENSMUST00000111417.8/269704, intron 2 of 3)	5	124863039	124885307	22269	1	269704	ENSMUST00000130616.7	6187	ENSMUSG00000079215	Zfp664	zinc finger protein 664	ClusterII
chr9	114752987	114753229	243	*	peak29537	Distal Intergenic	9	114731173	114749344	18172	1	67213	ENSMUST00000035007.9	21814	ENSMUSG00000032434	Cmtm6	CKLF-like MARVEL transmembrane domain containing 6	ClusterII
chr9	47736017	47736264	248	*	peak28572	Intron (ENSMUST00000114548.7/54725, intron 1 of 9)	9	47530373	47850390	320018	1	54725	ENSMUST00000034581.3	205644	ENSMUSG00000032076	Cadm1	cell adhesion molecule 1	ClusterII
chrX	38460992	38461203	212	*	peak29913	Distal Intergenic	20	38419507	38456454	36948	2	16784	ENSMUST00000061755.8	-4538	ENSMUSG00000016534	Lamp2	lysosomal-associated membrane protein 2	ClusterII
chr8	70682866	70683060	195	*	peak27168	Distal Intergenic	8	70677665	70678116	452	1	50783	ENSMUST00000153689.1	5201	ENSMUSG00000031848	Lsm4	LSM4 homolog, U6 small nuclear RNA and mRNA degradation associated	ClusterII
chr4	53412069	53412263	195	*	peak19983	Distal Intergenic	4	53440413	53550200	109788	1	100434	ENSMUST00000107646.8	-28150	ENSMUSG00000028412	Slc44a1	solute carrier family 44, member 1	ClusterII
chr7	25384914	25385122	209	*	peak25099	Promoter	7	25383153	25384926	1774	2	16890	ENSMUST00000205923.1	0	ENSMUSG00000003123	Lipe	lipase, hormone sensitive	ClusterII
chr9	63094098	63094292	195	*	peak28884	Distal Intergenic	9	63138176	63146980	8805	2	207667	ENSMUST00000055281.7	52688	ENSMUSG00000022245	Skor1	SKI family transcriptional corepressor 1	ClusterII
chr3	79531789	79531992	204	*	peak18474	Intron (ENSMUST00000133154.6/329679, intron 1 of 17)	3	79504228	79515252	11025	2	329679	ENSMUST00000130613.1	-16537	ENSMUSG00000061175	Fnip2	folliculin interacting protein 2	ClusterII
chr5	122234626	122234820	195	*	peak22709	Intron (ENSMUST00000072602.13/74096, intron 4 of 7)	5	122245571	122251678	6108	2	654470	ENSMUST00000176677.7	16858	ENSMUSG00000038593	Tctn1	tectonic family member 1	ClusterII
chr14	50981364	50981532	169	*	peak9423	Distal Intergenic	14	50956244	50963507	7264	1	667034	ENSMUST00000228593.1	25120	ENSMUSG00000068417	Pnp2	purine-nucleoside phosphorylase 2	ClusterII
chr18	53268287	53268481	195	*	peak14288	Intron (ENSMUST00000165032.7/69226, intron 1 of 6)	18	53245769	53390823	145055	1	69226	ENSMUST00000025417.8	22518	ENSMUSG00000024535	Snx24	sorting nexing 24	ClusterII
chr14	122486662	122486856	195	*	peak10090	Distal Intergenic	14	122478100	122479050	951	1	22772	ENSMUST00000137059.1	8562	ENSMUSG00000061524	Zic2	zinc finger protein of the cerebellum 2	ClusterII
chr11	79140197	79140426	230	*	peak5315	Intron (ENSMUST00000018478.10/16706, intron 1 of 18)	11	79013440	79146407	132968	2	16706	ENSMUST00000018478.10	5981	ENSMUSG00000018334	Ksr1	kinase suppressor of ras 1	ClusterII
chr19	44225798	44225997	200	*	peak15489	Intron (ENSMUST00000026220.5/30049, intron 2 of 5)	19	44203288	44244016	40729	1	30049	ENSMUST00000026220.5	22510	ENSMUSG00000025202	Scd3	stearoyl-coenzyme A desaturase 3	ClusterII
chr4	135236808	135237002	195	*	peak20974	Intron (ENSMUST00000037099.8/29876, intron 2 of 5)	4	135213969	135272814	58846	2	29876	ENSMUST00000037099.8	35812	ENSMUSG00000037242	Clic4	chloride intracellular channel 4 (mitochondrial)	ClusterII
chr8	25980300	25980512	213	*	peak26821	Downstream (<1kb)	8	25944453	25976753	32301	2	52120	ENSMUST00000037609.7	-3547	ENSMUSG00000037260	Hgsnat	heparan-alpha-glucosaminide N-acetyltransferase	ClusterII
chr11	20997054	20997248	195	*	peak4340	Distal Intergenic	11	21091291	21143005	51715	1	67245	ENSMUST00000156122.7	-94043	ENSMUSG00000020134	Peli1	pellino 1	ClusterII
chr17	31693653	31693847	195	*	peak13085	Distal Intergenic	17	31679480	31681505	2026	1	12954	ENSMUST00000228305.1	14173	ENSMUSG00000024041	Cryaa	crystallin, alpha A	ClusterII
chr16	52107939	52108133	195	*	peak12272	Intron (ENSMUST00000114471.2/208650, intron 3 of 17)	16	52152526	52156661	4136	1	208650	ENSMUST00000228247.1	-44393	ENSMUSG00000022637	Cblb	Casitas B-lineage lymphoma b	ClusterII
chr5	147389080	147389304	225	*	peak23104	Intron (ENSMUST00000049324.12/14255, intron 1 of 23)	5	147330741	147400489	69749	2	14255	ENSMUST00000049324.12	11185	ENSMUSG00000042817	Flt3	FMS-like tyrosine kinase 3	ClusterII
chr6	65144658	65144867	210	*	peak23797	Promoter	6	65117293	65144908	27616	2	54486	ENSMUST00000031982.4	41	ENSMUSG00000029919	Hpgds	hematopoietic prostaglandin D synthase	ClusterII
chr4	16088547	16088741	195	*	peak19646	Distal Intergenic	4	15997121	16013888	16768	2	209212	ENSMUST00000037198.9	-74659	ENSMUSG00000041153	Osgin2	oxidative stress induced growth inhibitor family member 2	ClusterII
chr8	34623873	34624101	229	*	peak26893	Intron (ENSMUST00000211381.1/330734, intron 1 of 4)	8	34589420	34640316	50897	2	330734	ENSMUST00000211381.1	16215	ENSMUSG00000109819	B930018H19Rik	RIKEN cDNA B930018H19 gene	ClusterII
chr19	12796725	12796927	203	*	peak15021	Promoter	19	12763660	12796126	32467	2	664779	ENSMUST00000142247.7	-599	ENSMUSG00000024695	Gm44505	predicted readthrough transcript (NMD candidate), 44505	ClusterII
chr11	78237053	78237274	222	*	peak5291	Intron (ENSMUST00000002121.4/20926, intron 1 of 36)	11	78245746	78255496	9751	1	20316	ENSMUST00000002133.8	-8472	ENSMUSG00000002064	Sdf2	stromal cell derived factor 2	ClusterII
chr18	80338369	80338563	195	*	peak14678	Intron (ENSMUST00000077962.7/240444, intron 2 of 3)	18	80322679	80363336	40658	2	240444	ENSMUST00000184574.1	24773	ENSMUSG00000059852	Kcng2	potassium voltage-gated channel, subfamily G, member 2	ClusterII
chr10	19177452	19177646	195	*	peak2538	Intron (ENSMUST00000216041.1/100504265, intron 2 of 3)	10	19167238	19206702	39465	1	100504265	ENSMUST00000216683.1	10214	NA	Gm20139	predicted gene, 20139	ClusterII
chr12	70698605	70698799	195	*	peak6739	Distal Intergenic	12	70825514	70902234	76721	1	319710	ENSMUST00000057859.8	-126715	ENSMUSG00000048285	Frmd6	FERM domain containing 6	ClusterII
chr4	102515008	102515259	252	*	peak20416	Intron (ENSMUST00000106911.7/18578, intron 7 of 16)	4	102470397	102488046	17650	1	18578	ENSMUST00000133632.1	44611	ENSMUSG00000028525	Pde4b	phosphodiesterase 4B, cAMP specific	ClusterII
chr8	113656188	113656390	203	*	peak27737	Distal Intergenic	8	113643233	113654367	11135	1	668110	ENSMUST00000212017.1	12955	ENSMUSG00000033409	Syce1l	synaptonemal complex central element protein 1 like	ClusterII
chr8	30569144	30569338	195	*	peak26853	Promoter	8	30568393	30575573	7181	1	71314	ENSMUST00000180571.1	751	ENSMUSG00000097044	4933433F19Rik	RIKEN cDNA 4933433F19 gene	ClusterII
chr19	36915926	36916120	195	*	peak15342	Downstream (1-2kb)	19	36917550	36919615	2066	2	72514	ENSMUST00000057337.7	3495	ENSMUSG00000047632	Fgfbp3	fibroblast growth factor binding protein 3	ClusterII
chr7	121971788	121971994	207	*	peak26255	Intron (ENSMUST00000205438.1/233824, intron 3 of 16)	7	121928910	121981694	52785	2	233824	ENSMUST00000148634.1	9700	ENSMUSG00000034951	Cog7	component of oligomeric golgi complex 7	ClusterII
chr3	68869847	68870149	303	*	peak18415	Promoter	3	68869586	68872163	2578	1	68725	ENSMUST00000054551.2	261	ENSMUSG00000046999	1110032F04Rik	RIKEN cDNA 1110032F04 gene	ClusterII
chr7	135490576	135490795	220	*	peak26478	Exon (ENSMUST00000209224.1/ENSMUST00000209224.1, exon 4 of 4)	7	135511466	135528654	17189	2	212070	ENSMUST00000053716.7	37859	ENSMUSG00000050866	Clrn3	clarin 3	ClusterII
chr7	4063770	4063964	195	*	peak24933	Promoter	7	4007073	4063204	56132	2	52855	ENSMUST00000086400.12	-566	ENSMUSG00000055541	Lair1	leukocyte-associated Ig-like receptor 1	ClusterII
chr8	128654936	128655196	261	*	peak28047	Exon (ENSMUST00000212623.1/ENSMUST00000212623.1, exon 1 of 1)	8	128685654	128733200	47547	1	16412	ENSMUST00000090006.11	-30458	ENSMUSG00000025809	Itgb1	integrin beta 1 (fibronectin receptor beta)	ClusterII
chr11	44656888	44657141	254	*	peak4600	Intron (ENSMUST00000109268.1/13591, intron 6 of 15)	11	44621761	44643459	21699	1	13591	ENSMUST00000138452.1	35127	ENSMUSG00000057098	Ebf1	early B cell factor 1	ClusterII
chr19	4230578	4230772	195	*	peak14799	Distal Intergenic	19	4231899	4233631	1733	1	69745	ENSMUST00000025773.3	-1127	ENSMUSG00000024854	Pold4	polymerase (DNA-directed), delta 4	ClusterII
chr8	106146053	106146268	216	*	peak27609	Distal Intergenic	8	106150399	106164712	14314	1	192654	ENSMUST00000212963.1	-4131	ENSMUSG00000031903	Pla2g15	phospholipase A2, group XV	ClusterII
chr10	81430112	81430321	210	*	peak3405	Promoter	10	81400953	81431005	30053	2	18029	ENSMUST00000117966.1	684	ENSMUSG00000055053	Nfic	nuclear factor I/C	ClusterII
chr15	38518244	38518438	195	*	peak10466	Promoter	15	38500436	38518221	17786	2	54375	ENSMUST00000127848.1	-23	ENSMUSG00000037458	Azin1	antizyme inhibitor 1	ClusterII
chr16	21318376	21318602	227	*	peak11676	Distal Intergenic	16	21332646	21333129	484	2	76222	ENSMUST00000231972.1	14527	ENSMUSG00000116632	Magef1	melanoma antigen family F, 1	ClusterII
chr12	102711753	102711947	195	*	peak7276	Intron (ENSMUST00000178129.1/217837, intron 2 of 2)	12	102568582	102704930	136349	2	217837	ENSMUST00000046518.11	-6823	ENSMUSG00000057963	Itpk1	inositol 1,3,4-triphosphate 5/6 kinase	ClusterII
chr5	102034195	102034437	243	*	peak22416	Intron (ENSMUST00000053177.13/72145, intron 2 of 66)	5	101832956	102069921	236966	2	72145	ENSMUST00000053177.13	35484	ENSMUSG00000043940	Wdfy3	WD repeat and FYVE domain containing 3	ClusterII
chr15	78589023	78589242	220	*	peak10982	Distal Intergenic	15	78574411	78581616	7206	2	102640742	ENSMUST00000229702.1	-7407	ENSMUSG00000116097	Gm36738	predicted gene, 36738	ClusterII
chr2	32757434	32757628	195	*	peak16187	Promoter	2	32757260	32762244	4985	1	30933	ENSMUST00000175763.7	174	ENSMUSG00000009563	Tor2a	torsin family 2, member A	ClusterII
chr4	43287414	43287608	195	*	peak19831	Intron (ENSMUST00000056010.12/320571, intron 2 of 14)	4	43267191	43326560	59370	1	320571	ENSMUST00000102953.3	20223	ENSMUSG00000028457	Atp8b5	ATPase, class I, type 8B, member 5	ClusterII
chr4	148901647	148901841	195	*	peak21201	Promoter	4	148901149	148932896	31748	1	69743	ENSMUST00000147270.1	498	ENSMUSG00000028977	Casz1	castor zinc finger 1	ClusterII
chr2	75829069	75829295	227	*	peak16698	Distal Intergenic	2	75832177	75931350	99174	1	228061	ENSMUST00000047232.13	-2882	ENSMUSG00000042410	Agps	alkylglycerone phosphate synthase	ClusterII
chr11	69410384	69410584	201	*	peak5054	Intron (ENSMUST00000094077.4/216850, intron 1 of 22)	11	69398508	69413675	15168	2	216850	ENSMUST00000094077.4	3091	ENSMUSG00000018476	Kdm6b	KDM1 lysine (K)-specific demethylase 6B	ClusterII
chr6	71418975	71419169	195	*	peak23856	Intron (ENSMUST00000002292.14/68477, intron 2 of 8)	6	71388887	71399293	10407	2	68477	ENSMUST00000149415.1	-19682	ENSMUSG00000002222	Rmnd5a	required for meiotic nuclear division 5 homolog A	ClusterII
chr6	140475292	140475486	195	*	peak24796	Intron (ENSMUST00000087622.5/109135, intron 3 of 30)	6	140516424	140553030	36607	1	109135	ENSMUST00000204876.2	-40938	ENSMUSG00000030231	Plekha5	pleckstrin homology domain containing, family A member 5	ClusterII
chr12	55416119	55416287	169	*	peak6659	Intron (ENSMUST00000163070.7/26443, intron 6 of 6)	12	55407383	55412287	4905	1	26443	ENSMUST00000162972.1	8736	ENSMUSG00000021024	Psma6	proteasome (prosome, macropain) subunit, alpha type 6	ClusterII
chr4	150544914	150545159	246	*	peak21257	Intron (ENSMUST00000105682.8/68703, intron 11 of 22)	4	150569588	150570495	908	1	68703	ENSMUST00000142379.1	-24429	ENSMUSG00000039852	Rere	arginine glutamic acid dipeptide (RE) repeats	ClusterII
chr9	121330187	121330381	195	*	peak29618	Intron (ENSMUST00000211301.1/67095, intron 1 of 17)	9	121314238	121391945	77708	1	67095	ENSMUST00000211149.1	15949	ENSMUSG00000032536	Trak1	trafficking protein, kinesin binding 1	ClusterII
chr8	122314935	122315167	233	*	peak27896	Intron (ENSMUST00000127664.1/108148, intron 1 of 15)	8	122307320	122323775	16456	1	22761	ENSMUST00000176883.1	7615	ENSMUSG00000049577	Zfpm1	zinc finger protein, multitype 1	ClusterII
chr15	86051060	86051228	169	*	peak11182	Distal Intergenic	15	86057695	86137634	79940	1	223752	ENSMUST00000088931.9	-6467	ENSMUSG00000035900	Gramd4	GRAM domain containing 4	ClusterII
chr6	91061315	91061509	195	*	peak24112	Intron (ENSMUST00000032179.13/54563, intron 15 of 39)	6	91060715	91065844	5130	2	54563	ENSMUST00000151437.1	4335	ENSMUSG00000030091	Nup210	nucleoporin 210	ClusterII
chrX	142537678	142537872	195	*	peak30266	Distal Intergenic	20	142681406	142843494	162089	1	209497	ENSMUST00000112889.7	-143534	ENSMUSG00000047045	Tmem164	transmembrane protein 164	ClusterII
chr14	18238486	18238680	195	*	peak9091	Promoter	14	18206743	18239011	32269	2	353187	ENSMUST00000225491.1	331	ENSMUSG00000021775	Nr1d2	nuclear receptor subfamily 1, group D, member 2	ClusterII
chr19	9017796	9017990	195	*	peak14927	Exon (ENSMUST00000092956.2/66395, exon 5 of 5)	19	8989284	9076919	87636	1	66395	ENSMUST00000092955.9	28512	ENSMUSG00000069833	Ahnak	AHNAK nucleoprotein (desmoyokin)	ClusterII
chr14	31413323	31413567	245	*	peak9260	Intron (ENSMUST00000140002.7/24056, intron 2 of 10)	14	31373785	31417677	43893	2	24056	ENSMUST00000100730.9	4110	ENSMUSG00000021892	Sh3bp5	SH3-domain binding protein 5 (BTK-associated)	ClusterII
chr5	43185528	43185761	234	*	peak21777	Intron (ENSMUST00000187911.6/665934, intron 3 of 5)	5	43233170	43289724	56555	1	231207	ENSMUST00000169035.7	-47409	ENSMUSG00000039782	Cpeb2	cytoplasmic polyadenylation element binding protein 2	ClusterII
chr2	101796438	101796843	406	*	peak16934	Promoter	2	101717250	101797650	80401	2	72446	ENSMUST00000141814.1	807	ENSMUSG00000032841	Prr5l	proline rich 5 like	ClusterII
chr2	105016604	105016798	195	*	peak17018	Promoter	2	104999689	105017043	17355	2	98221	ENSMUST00000111110.2	245	ENSMUSG00000027170	Eif3m	eukaryotic translation initiation factor 3, subunit M	ClusterII
chr2	165056027	165056195	169	*	peak17760	Promoter	2	165055704	165071000	15297	1	21939	ENSMUST00000184221.1	323	ENSMUSG00000017652	Cd40	CD40 antigen	ClusterII
chr15	64040865	64041083	219	*	peak10706	Intron (ENSMUST00000063838.10/223601, intron 1 of 11)	15	63944394	64060330	115937	2	223601	ENSMUST00000226675.1	19247	ENSMUSG00000022378	Fam49b	family with sequence similarity 49, member B	ClusterII
chr2	101881853	101882111	259	*	peak16940	Promoter	2	101758518	101883014	124497	2	72446	ENSMUST00000154525.1	903	ENSMUSG00000032841	Prr5l	proline rich 5 like	ClusterII
chr16	23557320	23557517	198	*	peak11750	Intron (ENSMUST00000211460.1/ENSMUST00000211460.1, intron 4 of 4)	16	23449417	23520815	71399	2	17174	ENSMUST00000089883.6	-36505	ENSMUSG00000022887	Masp1	mannan-binding lectin serine peptidase 1	ClusterII
chr18	66467917	66468154	238	*	peak14501	Distal Intergenic	18	66458604	66465550	6947	1	58801	ENSMUST00000025399.7	9313	ENSMUSG00000024521	Pmaip1	phorbol-12-myristate-13-acetate-induced protein 1	ClusterII
chr7	126725227	126725472	246	*	peak26359	Distal Intergenic	7	126701902	126707787	5886	2	12721	ENSMUST00000173116.1	-17440	ENSMUSG00000030707	Coro1a	coronin, actin binding protein 1A	ClusterII
chr19	24166674	24166868	195	*	peak15137	Intron (ENSMUST00000233027.1/21873, intron 1 of 22)	19	24094505	24174189	79685	2	21873	ENSMUST00000233027.1	7321	ENSMUSG00000024812	Tjp2	tight junction protein 2	ClusterII
chr10	123182475	123182669	195	*	peak4018	Promoter	10	123130226	123181801	51576	2	14479	ENSMUST00000218079.1	-674	ENSMUSG00000020124	Usp15	ubiquitin specific peptidase 15	ClusterII
chr7	55852888	55853123	236	*	peak25416	Intron (ENSMUST00000168271.8/20430, intron 1 of 11)	7	55842255	55930471	88217	1	20430	ENSMUST00000163845.3	10633	ENSMUSG00000030447	Cyfip1	cytoplasmic FMR1 interacting protein 1	ClusterII
chr2	18903844	18904038	195	*	peak15926	Intron (ENSMUST00000006912.11/18718, intron 3 of 9)	2	18847497	18906274	58778	2	18718	ENSMUST00000152981.1	2236	ENSMUSG00000026737	Pip4k2a	phosphatidylinositol-5-phosphate 4-kinase, type II, alpha	ClusterII
chr18	53921276	53921470	195	*	peak14298	Intron (ENSMUST00000069597.6/70425, intron 6 of 12)	18	53862113	53955684	93572	1	70425	ENSMUST00000069597.6	59163	ENSMUSG00000073563	Csnk1g3	casein kinase 1, gamma 3	ClusterII
chr11	26640504	26640804	301	*	peak4428	Distal Intergenic	11	26547848	26593999	46152	2	69922	ENSMUST00000156264.1	-46505	ENSMUSG00000064090	Vrk2	vaccinia related kinase 2	ClusterII
chr18	46335799	46335993	195	*	peak14207	Distal Intergenic	18	46282151	46311928	29778	2	240261	ENSMUST00000072835.6	-23871	ENSMUSG00000071855	Ccdc112	coiled-coil domain containing 112	ClusterII
chr16	78557661	78557855	195	*	peak12445	Intron (ENSMUST00000231973.1/67102, intron 2 of 4)	16	78547905	78560244	12340	2	67102	ENSMUST00000232329.1	2389	ENSMUSG00000022864	D16Ertd472e	DNA segment, Chr 16, ERATO Doi 472, expressed	ClusterII
chr10	20104577	20104817	241	*	peak2583	Intron (ENSMUST00000095806.9/26408, intron 18 of 29)	10	20099525	20105437	5913	1	26408	ENSMUST00000138994.1	5052	ENSMUSG00000071369	Map3k5	mitogen-activated protein kinase kinase kinase 5	ClusterII
chr6	47532616	47532810	195	*	peak23578	Promoter	6	47530319	47532116	1798	2	14056	ENSMUST00000203857.1	-500	ENSMUSG00000029687	Ezh2	enhancer of zeste 2 polycomb repressive complex 2 subunit	ClusterII
chr4	66827516	66827710	195	*	peak20153	Promoter	4	66827584	66842800	15217	1	21898	ENSMUST00000048096.11	0	ENSMUSG00000039005	Tlr4	toll-like receptor 4	ClusterII
chr10	83094941	83095149	209	*	peak3442	Intron (ENSMUST00000040110.7/58250, intron 2 of 2)	10	82985498	83195900	210403	1	58250	ENSMUST00000040110.7	109443	ENSMUSG00000034612	Chst11	carbohydrate sulfotransferase 11	ClusterII
chr13	117048469	117048663	195	*	peak8973	Distal Intergenic	13	117021069	117025537	4469	2	52552	ENSMUST00000223833.1	-22932	ENSMUSG00000021725	Parp8	poly (ADP-ribose) polymerase family, member 8	ClusterII
chr13	41119316	41119544	229	*	peak7923	Intron (ENSMUST00000124093.2/637277, intron 3 of 28)	13	41114307	41174351	60045	1	637277	ENSMUST00000124093.2	5009	ENSMUSG00000038651	Sycp2l	synaptonemal complex protein 2-like	ClusterII
chr3	108383487	108383681	195	*	peak18931	Promoter	3	108379277	108383741	4465	2	100038453	ENSMUST00000142833.1	60	ENSMUSG00000074281	Gm12522	predicted gene 12522	ClusterII
chr15	78299679	78299950	272	*	peak10968	Intron (ENSMUST00000096356.4/12984, intron 1 of 13)	15	78292505	78305620	13116	2	12984	ENSMUST00000230932.1	5670	ENSMUSG00000071714	Csf2rb2	colony stimulating factor 2 receptor, beta 2, low-affinity (granulocyte-macrophage)	ClusterII
chr2	34913331	34913499	169	*	peak16222	Promoter	2	34893757	34913976	20220	2	74016	ENSMUST00000028232.6	477	ENSMUSG00000026873	Phf19	PHD finger protein 19	ClusterII
chr16	45244822	45245016	195	*	peak12183	Intron (ENSMUST00000102802.9/208154, intron 4 of 5)	16	45224337	45251258	26922	1	208154	ENSMUST00000063654.5	20485	ENSMUSG00000052013	Btla	B and T lymphocyte associated	ClusterII
chr11	46479428	46479622	195	*	peak4648	Exon (ENSMUST00000020668.14/171285, exon 7 of 7)	11	46454969	46481246	26278	1	171285	ENSMUST00000109229.1	24459	ENSMUSG00000020399	Havcr2	hepatitis A virus cellular receptor 2	ClusterII
chr1	177483592	177483822	231	*	peak2017	Distal Intergenic	1	177445821	177450764	4944	1	30928	ENSMUST00000077225.7	37771	ENSMUSG00000063659	Zbtb18	zinc finger and BTB domain containing 18	ClusterII
chr2	91972075	91972357	283	*	peak16876	Intron (ENSMUST00000099709.9/104418, intron 1 of 30)	2	91932824	91975864	43041	2	104418	ENSMUST00000099709.9	3507	ENSMUSG00000040479	Dgkz	diacylglycerol kinase zeta	ClusterII
chr4	3626736	3626993	258	*	peak19485	Distal Intergenic	4	3605637	3615283	9647	1	116940	ENSMUST00000146315.1	21099	ENSMUSG00000028233	Tgs1	trimethylguanosine synthase 1	ClusterII
chrX	169320152	169320463	312	*	peak30422	Promoter	20	169250193	169320372	70180	2	15159	ENSMUST00000154638.8	0	ENSMUSG00000031352	Hccs	holocytochrome c synthetase	ClusterII
chr9	7837721	7837915	195	*	peak28095	Promoter	9	7818227	7837057	18831	2	11797	ENSMUST00000190341.6	-664	ENSMUSG00000057367	Birc2	baculoviral IAP repeat-containing 2	ClusterII
chr10	99329468	99329701	234	*	peak3769	Intron (ENSMUST00000189035.1/ENSMUST00000189035.1, intron 1 of 2)	10	99265641	99266799	1159	1	67603	ENSMUST00000220218.1	63827	ENSMUSG00000019960	Dusp6	dual specificity phosphatase 6	ClusterII
chr4	132780361	132780555	195	*	peak20868	Downstream (1-2kb)	4	132775128	132777162	2035	1	19891	ENSMUST00000156968.1	5233	ENSMUSG00000028884	Rpa2	replication protein A2	ClusterII
chr14	33132716	33132884	169	*	peak9291	Intron (ENSMUST00000061753.14/545030, intron 12 of 58)	14	32959547	33185066	225520	2	545030	ENSMUST00000061753.14	52182	ENSMUSG00000051506	Wdfy4	WD repeat and FYVE domain containing 4	ClusterII
chr9	51963281	51963449	169	*	peak28640	Promoter	9	51943306	51963546	20241	2	14148	ENSMUST00000034552.7	97	ENSMUSG00000032051	Fdx1	ferredoxin 1	ClusterII
chr15	83149766	83150073	308	*	peak11128	Promoter	15	83149644	83149794	151	1	104307	ENSMUST00000083242.1	122	ENSMUSG00000065176	Rnu12	RNA U12, small nuclear	ClusterII
chr7	118346555	118346749	195	*	peak26210	Distal Intergenic	7	118380718	118442514	61797	2	110058	ENSMUST00000203465.1	95765	ENSMUSG00000058420	Syt17	synaptotagmin XVII	ClusterII
chrX	7861500	7861668	169	*	peak29724	Intron (ENSMUST00000033494.15/54644, intron 2 of 8)	20	7855727	7867565	11839	1	54644	ENSMUST00000148841.1	5773	ENSMUSG00000031154	Otud5	OTU domain containing 5	ClusterII
chr4	16213273	16213520	248	*	peak19657	Intron (ENSMUST00000151122.1/100415915, intron 3 of 6)	4	16164110	16266225	102116	1	100415915	ENSMUST00000151122.1	49163	ENSMUSG00000085112	A530072M11Rik	RIKEN cDNA gene A530072M11	ClusterII
chr14	31183749	31183943	195	*	peak9250	Promoter	14	31180850	31182829	1980	2	64652	ENSMUST00000167223.1	-920	ENSMUSG00000021910	Nisch	nischarin	ClusterII
chr1	66859562	66859785	224	*	peak634	Intron (ENSMUST00000027153.5/11363, intron 1 of 10)	1	66845299	66858331	13033	2	11363	ENSMUST00000139208.1	-1231	ENSMUSG00000026003	Acadl	acyl-Coenzyme A dehydrogenase, long-chain	ClusterII
chr11	95859764	95859932	169	*	peak5635	Promoter	11	95858865	95861044	2180	1	73906	ENSMUST00000146868.1	899	ENSMUSG00000086015	4833417C18Rik	RIKEN cDNA 4833417C18 gene	ClusterII
chr13	109204706	109204906	201	*	peak8826	Intron (ENSMUST00000122041.7/238871, intron 3 of 16)	13	109260654	109951364	690711	1	238871	ENSMUST00000153234.7	-55748	ENSMUSG00000021699	Pde4d	phosphodiesterase 4D, cAMP specific	ClusterII
chr11	106762264	106762455	192	*	peak5898	Intron (ENSMUST00000147326.8/380732, intron 4 of 7)	11	106754943	106768720	13778	1	380732	ENSMUST00000182479.1	7321	ENSMUSG00000040528	Milr1	mast cell immunoglobulin like receptor 1	ClusterII
chr5	53454758	53454986	229	*	peak21848	Distal Intergenic	5	53466152	53649390	183239	1	19664	ENSMUST00000201991.3	-11166	ENSMUSG00000039191	Rbpj	recombination signal binding protein for immunoglobulin kappa J region	ClusterII
chr7	135557405	135557599	195	*	peak26482	Intron (ENSMUST00000211140.1/19267, intron 1 of 20)	7	135566162	135566282	121	1	100316818	ENSMUST00000157516.1	-8563	ENSMUSG00000088141	Mir1962	microRNA 1962	ClusterII
chr5	96792534	96792728	195	*	peak22293	Promoter	5	96793339	96816395	23057	1	11745	ENSMUST00000199330.4	-611	ENSMUSG00000029484	Anxa3	annexin A3	ClusterII
chr18	82910606	82910800	195	*	peak14725	Promoter	18	82910879	83005314	94436	1	329003	ENSMUST00000171238.7	-79	ENSMUSG00000058881	Zfp516	zinc finger protein 516	ClusterII
chr2	102853287	102853481	195	*	peak16964	Intron (ENSMUST00000005218.14/12505, intron 4 of 18)	2	102814133	102901346	87214	2	12505	ENSMUST00000111192.2	47865	ENSMUSG00000005087	Cd44	CD44 antigen	ClusterII
chr6	72329116	72329329	214	*	peak23884	Intron (ENSMUST00000070345.4/28035, intron 8 of 12)	6	72321300	72333368	12069	2	28035	ENSMUST00000154799.1	4039	ENSMUSG00000056305	Usp39	ubiquitin specific peptidase 39	ClusterII
chr18	35830842	35831010	169	*	peak14089	Exon (ENSMUST00000188160.1/ENSMUST00000188160.1, exon 1 of 2)	18	35829818	35861687	31870	1	67393	ENSMUST00000060722.6	1024	ENSMUSG00000046668	Cxxc5	CXXC finger 5	ClusterII
chr15	81155271	81155465	195	*	peak11079	Intron (ENSMUST00000134469.7/223701, intron 2 of 14)	15	81045133	81190522	145390	2	223701	ENSMUST00000147921.1	35057	ENSMUSG00000042292	Mrtfa	myocardin related transcription factor A	ClusterII
chr18	65007673	65007987	315	*	peak14456	Intron (ENSMUST00000225057.1/83814, intron 2 of 6)	18	65023724	65170248	146525	1	83814	ENSMUST00000224890.1	-15737	ENSMUSG00000024589	Nedd4l	neural precursor cell expressed, developmentally down-regulated gene 4-like	ClusterII
chr10	7841863	7842057	195	*	peak2323	Intron (ENSMUST00000039484.5/237256, intron 2 of 5)	10	7836381	7836474	94	1	100628581	ENSMUST00000175319.1	5482	ENSMUSG00000093060	Mir5104	microRNA 5104	ClusterII
chr10	116934934	116935128	195	*	peak3899	Intron (ENSMUST00000020375.6/216363, intron 3 of 9)	10	116949757	116959098	9342	1	71086	ENSMUST00000220066.1	-14629	ENSMUSG00000112627	4933412E12Rik	RIKEN cDNA 4933412E12 gene	ClusterII
chr13	99030679	99030873	195	*	peak8654	Distal Intergenic	13	98984085	98984565	481	2	69382	ENSMUST00000054425.6	-46114	ENSMUSG00000045022	1700024P04Rik	RIKEN cDNA 1700024P04 gene	ClusterII
chr16	10979536	10979799	264	*	peak11555	Intron (ENSMUST00000023143.13/56722, intron 1 of 3)	16	10960824	10975579	14756	2	56722	ENSMUST00000117360.7	-3957	ENSMUSG00000022500	Litaf	LPS-induced TN factor	ClusterII
chr4	16214360	16214528	169	*	peak19658	Intron (ENSMUST00000151122.1/100415915, intron 3 of 6)	4	16164110	16266225	102116	1	100415915	ENSMUST00000151122.1	50250	ENSMUSG00000085112	A530072M11Rik	RIKEN cDNA gene A530072M11	ClusterII
chr12	71535252	71535477	226	*	peak6754	Intron (ENSMUST00000222756.1/73815, intron 4 of 5)	12	71540607	71556133	15527	1	73815	ENSMUST00000220948.1	-5130	ENSMUSG00000113630	4930404H11Rik	RIKEN cDNA 4930404H11 gene	ClusterII
chr9	72991578	72991772	195	*	peak29088	Intron (ENSMUST00000149692.1/72278, intron 8 of 15)	9	72985619	73013931	28313	1	72278	ENSMUST00000124008.1	5959	ENSMUSG00000034563	Ccpg1	cell cycle progression 1	ClusterII
chr16	24393936	24394136	201	*	peak11789	Promoter	16	24393738	24765125	371388	1	210126	ENSMUST00000231279.1	198	ENSMUSG00000033306	Lpp	LIM domain containing preferred translocation partner in lipoma	ClusterII
chr1	151597961	151598155	195	*	peak1520	Intron (ENSMUST00000134499.7/63913, intron 2 of 4)	1	151571496	151690182	118687	1	63913	ENSMUST00000111875.1	26465	ENSMUSG00000026483	Fam129a	family with sequence similarity 129, member A	ClusterII
chr4	44156520	44156714	195	*	peak19861	Intron (ENSMUST00000098098.8/73469, intron 1 of 10)	4	44129420	44158943	29524	2	73469	ENSMUST00000107836.7	2229	ENSMUSG00000035696	Rnf38	ring finger protein 38	ClusterII
chr19	11469307	11469501	195	*	peak14994	Promoter	19	11469366	11482192	12827	1	73656	ENSMUST00000165310.2	0	ENSMUSG00000079419	Ms4a6c	membrane-spanning 4-domains, subfamily A, member 6C	ClusterII
chr4	41311218	41311426	209	*	peak19810	Intron (ENSMUST00000030145.8/68970, intron 2 of 8)	4	41291300	41314889	23590	2	68970	ENSMUST00000030145.8	3463	ENSMUSG00000028436	Dcaf12	DDB1 and CUL4 associated factor 12	ClusterII
chr8	33471034	33471228	195	*	peak26870	Distal Intergenic	8	33484196	33485167	972	1	628431	ENSMUST00000210634.1	-12968	NA	Hmgb1-rs17	high mobility group box 1, related sequence 17	ClusterII
chr1	180330241	180330486	246	*	peak2055	Promoter	1	180330485	180424802	94318	1	320404	ENSMUST00000070181.6	0	ENSMUSG00000038855	Itpkb	inositol 1,4,5-trisphosphate 3-kinase B	ClusterII
chr1	159035500	159035698	199	*	peak1638	Distal Intergenic	1	158711727	158958367	246641	2	23850	ENSMUST00000159861.8	-77133	ENSMUSG00000073530	Pappa2	pappalysin 2	ClusterII
chr12	104811040	104811259	220	*	peak7294	Intron (ENSMUST00000109936.2/94040, intron 1 of 12)	12	104774276	104780871	6596	2	94040	ENSMUST00000222323.1	-30169	ENSMUSG00000021097	Clmn	calmin	ClusterII
chr1	184542914	184543148	235	*	peak2174	Intron (ENSMUST00000188766.1/73590, intron 2 of 5)	1	184527841	184557691	29851	2	73590	ENSMUST00000188766.1	14543	ENSMUSG00000101574	1700112H15Rik	RIKEN cDNA 1700112H15 gene	ClusterII
chr16	22654446	22654640	195	*	peak11720	Exon (ENSMUST00000231249.1/ENSMUST00000231249.1, exon 1 of 1)	16	22595628	22657028	61401	2	110197	ENSMUST00000150553.1	2388	ENSMUSG00000022861	Dgkg	diacylglycerol kinase, gamma	ClusterII
chr4	135570276	135570470	195	*	peak20988	Intron (ENSMUST00000105855.1/230824, intron 1 of 15)	4	135541888	135573630	31743	2	230824	ENSMUST00000105855.1	3160	ENSMUSG00000037188	Grhl3	grainyhead like transcription factor 3	ClusterII
chr1	36160238	36160459	222	*	peak158	Intron (ENSMUST00000046875.13/320011, intron 31 of 40)	1	36163379	36164959	1581	2	320011	ENSMUST00000173082.1	4500	ENSMUSG00000037470	Uggt1	UDP-glucose glycoprotein glucosyltransferase 1	ClusterII
chr12	32438314	32438508	195	*	peak6433	Distal Intergenic	12	32378704	32382943	4240	1	72123	ENSMUST00000172332.3	59610	ENSMUSG00000090946	Ccdc71l	coiled-coil domain containing 71 like	ClusterII
chr1	130993805	130994015	211	*	peak1205	Distal Intergenic	1	131019845	131024974	5130	1	16153	ENSMUST00000016673.5	-25830	ENSMUSG00000016529	Il10	interleukin 10	ClusterII
chr18	70588051	70588259	209	*	peak14566	Intron (ENSMUST00000074058.10/17191, intron 2 of 6)	18	70593255	70617233	23979	1	17191	ENSMUST00000133889.1	-4996	ENSMUSG00000024513	Mbd2	methyl-CpG binding domain protein 2	ClusterII
chr5	139403963	139404217	255	*	peak22984	Intron (ENSMUST00000066052.11/73212, intron 2 of 4)	5	139405280	139415621	10342	1	319772	ENSMUST00000163940.1	-1063	ENSMUSG00000044092	C130050O18Rik	RIKEN cDNA C130050O18 gene	ClusterII
chr9	61013132	61013389	258	*	peak28815	Distal Intergenic	9	61017069	61019797	2729	1	330956	ENSMUST00000216854.1	-3680	ENSMUSG00000111290	Gm5122	predicted gene 5122	ClusterII
chr2	60019192	60019386	195	*	peak16493	Intron (ENSMUST00000112550.7/407823, intron 1 of 34)	2	59899445	60006187	106743	2	407823	ENSMUST00000090925.12	-13005	ENSMUSG00000026987	Baz2b	bromodomain adjacent to zinc finger domain, 2B	ClusterII
chr6	134897552	134897747	196	*	peak24733	Promoter	6	134869093	134897815	28723	2	14760	ENSMUST00000165392.7	68	ENSMUSG00000032641	Gpr19	G protein-coupled receptor 19	ClusterII
chr7	126746801	126747013	213	*	peak26361	Distal Intergenic	7	126759601	126764845	5245	1	26417	ENSMUST00000050201.10	-12588	ENSMUSG00000063065	Mapk3	mitogen-activated protein kinase 3	ClusterII
chr10	82796939	82797133	195	*	peak3421	Distal Intergenic	10	82812123	82824242	12120	1	70003	ENSMUST00000076984.7	-14990	ENSMUSG00000056821	1700028I16Rik	RIKEN cDNA 1700028I16 gene	ClusterII
chr5	53430216	53430433	218	*	peak21846	Distal Intergenic	5	53466152	53649390	183239	1	19664	ENSMUST00000201991.3	-35719	ENSMUSG00000039191	Rbpj	recombination signal binding protein for immunoglobulin kappa J region	ClusterII
chr3	59160623	59160832	210	*	peak18295	Intron (ENSMUST00000199659.4/329650, intron 15 of 43)	3	59145824	59153618	7795	2	320463	ENSMUST00000196716.1	-7005	ENSMUSG00000036381	F630111L10Rik	RIKEN cDNA F630111L10 gene	ClusterII
chr19	4774776	4774970	195	*	peak14812	Intron (ENSMUST00000178353.1/102902673, intron 2 of 2)	19	4764465	4765643	1179	1	66704	ENSMUST00000182324.1	10311	ENSMUSG00000033760	Rbm4b	RNA binding motif protein 4B	ClusterII
chr2	94404876	94405070	195	*	peak16914	Promoter	2	94378688	94404991	26304	2	74569	ENSMUST00000150266.1	0	ENSMUSG00000027194	Ttc17	tetratricopeptide repeat domain 17	ClusterII
chr9	97307769	97308087	319	*	peak29319	Distal Intergenic	9	97349562	97369958	20397	2	78911	ENSMUST00000035026.4	61871	ENSMUSG00000032451	Trim42	tripartite motif-containing 42	ClusterII
chr17	5210978	5211172	195	*	peak12697	Intron (ENSMUST00000092723.10/239985, intron 4 of 18)	17	5040578	5127640	87063	1	239985	ENSMUST00000146703.1	170400	ENSMUSG00000069729	Arid1b	AT rich interactive domain 1B (SWI-like)	ClusterII
chr11	106085154	106085348	195	*	peak5874	Promoter	11	106084613	106155446	70834	1	26406	ENSMUST00000002044.9	541	ENSMUSG00000020700	Map3k3	mitogen-activated protein kinase kinase kinase 3	ClusterII
chr6	136659345	136659556	212	*	peak24765	Intron (ENSMUST00000032336.6/66857, intron 1 of 10)	6	136613303	136661873	48571	2	66857	ENSMUST00000137139.1	2317	ENSMUSG00000030214	Plbd1	phospholipase B domain containing 1	ClusterII
chr14	45387543	45387737	195	*	peak9356	Intron (ENSMUST00000228311.1/56291, intron 11 of 12)	14	45384582	45388741	4160	2	54342	ENSMUST00000226590.1	1004	ENSMUSG00000037722	Gnpnat1	glucosamine-phosphate N-acetyltransferase 1	ClusterII
chr5	148397457	148397651	195	*	peak23123	Intron (ENSMUST00000048116.14/11987, intron 1 of 12)	5	148342081	148399791	57711	2	11987	ENSMUST00000202457.3	2140	ENSMUSG00000041313	Slc7a1	solute carrier family 7 (cationic amino acid transporter, y+ system), member 1	ClusterII
chr6	122800953	122801147	195	*	peak24493	Promoter	6	122737085	122801640	64556	2	20527	ENSMUST00000165884.7	493	ENSMUSG00000003153	Slc2a3	solute carrier family 2 (facilitated glucose transporter), member 3	ClusterII
chr10	111544065	111544281	217	*	peak3842	Distal Intergenic	10	111507696	111508165	470	1	21664	ENSMUST00000186359.1	36369	ENSMUSG00000020205	Phlda1	pleckstrin homology like domain, family A, member 1	ClusterII
chr9	96740411	96740605	195	*	peak29310	Intron (ENSMUST00000152594.7/245007, intron 2 of 5)	9	96731459	96732770	1312	2	319859	ENSMUST00000137858.1	-7641	NA	E030011O05Rik	RIKEN cDNA E030011O05 gene	ClusterII
chr11	95859523	95859717	195	*	peak5634	Promoter	11	95858865	95861044	2180	1	73906	ENSMUST00000146868.1	658	ENSMUSG00000086015	4833417C18Rik	RIKEN cDNA 4833417C18 gene	ClusterII
chr2	35495981	35496197	217	*	peak16262	Distal Intergenic	2	35432514	35463231	30718	2	14594	ENSMUST00000149442.1	-32750	ENSMUSG00000035778	Ggta1	glycoprotein galactosyltransferase alpha 1, 3	ClusterII
chr12	38928873	38929067	195	*	peak6537	Distal Intergenic	12	38837398	38865716	28319	1	14009	ENSMUST00000161591.1	91475	ENSMUSG00000004151	Etv1	ets variant 1	ClusterII
chr1	39590231	39590425	195	*	peak260	Distal Intergenic	1	39551296	39577405	26110	2	67702	ENSMUST00000062525.10	-12826	ENSMUSG00000048234	Rnf149	ring finger protein 149	ClusterII
chr10	78364142	78364362	221	*	peak3317	Distal Intergenic	10	78287855	78352489	64635	2	28169	ENSMUST00000138035.7	-11653	ENSMUSG00000001211	Agpat3	1-acylglycerol-3-phosphate O-acyltransferase 3	ClusterII
chr10	17522034	17522228	195	*	peak2473	Distal Intergenic	10	17723218	17725674	2457	1	17684	ENSMUST00000038107.8	-200990	ENSMUSG00000039910	Cited2	Cbp/p300-interacting transactivator, with Glu/Asp-rich carboxy-terminal domain, 2	ClusterII
chr2	77281111	77281305	195	*	peak16715	Promoter	2	77186555	77280592	94038	2	228071	ENSMUST00000102659.1	-519	ENSMUSG00000042272	Sestd1	SEC14 and spectrin domains 1	ClusterII
chr7	35710478	35710712	235	*	peak25235	Intron (ENSMUST00000051377.14/233115, intron 12 of 18)	7	35707633	35708651	1019	2	233115	ENSMUST00000150862.1	-1827	ENSMUSG00000043671	Dpy19l3	dpy-19-like 3 (C. elegans)	ClusterII
chr11	101784974	101785168	195	*	peak5799	Promoter	11	101774081	101785222	11142	2	18612	ENSMUST00000140970.7	54	ENSMUSG00000017724	Etv4	ets variant 4	ClusterII
chrX	73911757	73911951	195	*	peak30034	Promoter	20	73891442	73911336	19895	2	171207	ENSMUST00000114405.7	-421	ENSMUSG00000031389	Arhgap4	Rho GTPase activating protein 4	ClusterII
chr1	184605863	184606059	197	*	peak2178	Distal Intergenic	1	184527841	184557691	29851	2	73590	ENSMUST00000188766.1	-48172	ENSMUSG00000101574	1700112H15Rik	RIKEN cDNA 1700112H15 gene	ClusterII
chr2	11375125	11375323	199	*	peak15841	Intron (ENSMUST00000192626.1/77543, intron 1 of 2)	2	11338366	11398501	60136	2	77543	ENSMUST00000192626.1	23178	ENSMUSG00000102674	8030442B05Rik	RIKEN cDNA 8030442B05 gene	ClusterII
chr19	47919496	47919757	262	*	peak15568	Promoter	19	47894598	47919299	24702	2	414801	ENSMUST00000095998.5	-197	ENSMUSG00000117975	Itprip	inositol 1,4,5-triphosphate receptor interacting protein	ClusterII
chr5	75576131	75576325	195	*	peak22105	Intron (ENSMUST00000144270.7/16590, intron 1 of 20)	5	75574955	75656722	81768	1	16590	ENSMUST00000005815.6	1176	ENSMUSG00000005672	Kit	KIT proto-oncogene receptor tyrosine kinase	ClusterII
chr11	104549687	104549881	195	*	peak5856	Promoter	11	104504937	104550392	45456	2	217232	ENSMUST00000106962.8	511	ENSMUSG00000020687	Cdc27	cell division cycle 27	ClusterII
chr9	70503504	70503698	195	*	peak29033	Promoter	9	70455914	70503724	47811	2	93836	ENSMUST00000213694.1	26	ENSMUSG00000032217	Rnf111	ring finger 111	ClusterII
chr10	53398398	53398592	195	*	peak2953	Distal Intergenic	10	53409882	53424272	14391	1	102640074	ENSMUST00000218737.1	-11290	NA	Gm36229	predicted gene, 36229	ClusterII
chr3	65484480	65484737	258	*	peak18372	Distal Intergenic	3	65528410	65555518	27109	1	99929	ENSMUST00000047906.9	-43673	ENSMUSG00000034640	Tiparp	TCDD-inducible poly(ADP-ribose) polymerase	ClusterII
chr14	57746636	57746859	224	*	peak9539	Promoter	14	57734253	57746578	12326	2	50523	ENSMUST00000173077.1	-58	ENSMUSG00000021959	Lats2	large tumor suppressor 2	ClusterII
chr18	57352393	57352587	195	*	peak14351	Distal Intergenic	18	57354733	57392719	37987	1	73137	ENSMUST00000025490.8	-2146	ENSMUSG00000024594	Prrc1	proline-rich coiled-coil 1	ClusterII
chrX	12135113	12135367	255	*	peak29764	Intron (ENSMUST00000043441.12/71458, intron 1 of 13)	20	12058981	12128400	69420	2	71458	ENSMUST00000145872.7	-6713	ENSMUSG00000040363	Bcor	BCL6 interacting corepressor	ClusterII
chr5	122191610	122191804	195	*	peak22703	Distal Intergenic	5	122206804	122233540	26737	1	74096	ENSMUST00000145854.7	-15000	ENSMUSG00000064267	Hvcn1	hydrogen voltage-gated channel 1	ClusterII
chr19	10858451	10858645	195	*	peak14973	Exon (ENSMUST00000138263.1/65221, exon 6 of 6)	19	10857834	10869778	11945	2	98170	ENSMUST00000120524.1	11133	ENSMUSG00000024736	Tmem132a	transmembrane protein 132A	ClusterII
chr8	74974618	74974812	195	*	peak27248	Distal Intergenic	8	74993356	75031972	38617	1	70823	ENSMUST00000041759.13	-18544	ENSMUSG00000034518	Hmgxb4	HMG box domain containing 4	ClusterII
chr16	11420362	11420556	195	*	peak11577	Promoter	16	11420708	11679349	258642	1	74478	ENSMUST00000150993.1	-152	ENSMUSG00000071669	Snx29	sorting nexin 29	ClusterII
chr10	98937831	98938025	195	*	peak3744	Intron (ENSMUST00000219557.1/67972, intron 1 of 3)	10	98915472	98996930	81459	1	67972	ENSMUST00000219624.1	22359	ENSMUSG00000019943	Atp2b1	ATPase, Ca++ transporting, plasma membrane 1	ClusterII
chr6	39142076	39142270	195	*	peak23506	Exon (ENSMUST00000002305.8/338523, exon 20 of 20)	6	39142110	39154682	12573	2	338523	ENSMUST00000127036.1	12412	ENSMUSG00000042599	Kdm7a	lysine (K)-specific demethylase 7A	ClusterII
chr17	3135422	3135616	195	*	peak12681	Intron (ENSMUST00000232079.1/106583, intron 1 of 3)	17	3115249	3159345	44097	1	106583	ENSMUST00000232048.1	20173	ENSMUSG00000046201	Scaf8	SR-related CTD-associated factor 8	ClusterII
chr5	107831397	107831591	195	*	peak22480	Exon (ENSMUST00000072578.7/73318, exon 1 of 1)	5	107830099	107831776	1678	1	73318	ENSMUST00000072578.7	1298	ENSMUSG00000063447	Ube2d2b	ubiquitin-conjugating enzyme E2D 2B	ClusterII
chr13	78208933	78209127	195	*	peak8442	Intron (ENSMUST00000145613.7/320174, intron 1 of 2)	13	78202553	78231386	28834	1	320174	ENSMUST00000134705.1	6380	NA	A830082K12Rik	RIKEN cDNA A830082K12 gene	ClusterII
chr19	5256989	5257183	195	*	peak14820	Intron (ENSMUST00000025786.7/107975, intron 1 of 23)	19	5133688	5273119	139432	2	107975	ENSMUST00000025786.7	15936	ENSMUSG00000024855	Pacs1	phosphofurin acidic cluster sorting protein 1	ClusterII
chr8	64831770	64831964	195	*	peak27106	Intron (ENSMUST00000034017.8/77113, intron 2 of 14)	8	64811767	64842197	30431	2	77113	ENSMUST00000209544.1	10233	ENSMUSG00000031605	Klhl2	kelch-like 2, Mayven	ClusterII
chr10	80342792	80342986	195	*	peak3359	Exon (ENSMUST00000124789.7/66548, exon 8 of 12)	10	80343006	80345238	2233	2	66548	ENSMUST00000138705.2	2252	ENSMUSG00000043822	Adamtsl5	ADAMTS-like 5	ClusterII
chr14	51106703	51106897	195	*	peak9429	Distal Intergenic	14	51114426	51117807	3382	1	219026	ENSMUST00000100645.4	-7529	ENSMUSG00000072575	Eddm3b	epididymal protein 3B	ClusterII
chr9	57784749	57784943	195	*	peak28748	Intron (ENSMUST00000170133.7/ENSMUST00000170133.7, intron 1 of 3)	9	57792161	57796221	4061	2	56380	ENSMUST00000171949.1	11278	ENSMUSG00000004661	Arid3b	AT rich interactive domain 3B (BRIGHT-like)	ClusterII
chr11	97468541	97468735	195	*	peak5667	Intron (ENSMUST00000121799.7/58996, intron 16 of 23)	11	97452130	97502402	50273	1	58996	ENSMUST00000142465.7	16411	ENSMUSG00000049807	Arhgap23	Rho GTPase activating protein 23	ClusterII
chrX	159769096	159769290	195	*	peak30336	Intron (ENSMUST00000112456.8/58194, intron 3 of 17)	20	159708601	159974167	265567	1	58194	ENSMUST00000080394.12	60495	ENSMUSG00000040990	Sh3kbp1	SH3-domain kinase binding protein 1	ClusterII
chr14	78759523	78759717	195	*	peak9882	Distal Intergenic	14	78558750	78732776	174027	2	380921	ENSMUST00000226342.2	-26747	ENSMUSG00000034731	Dgkh	diacylglycerol kinase, eta	ClusterII
chr13	94134562	94134756	195	*	peak8563	Promoter	13	94134740	94174326	39587	1	218454	ENSMUST00000120051.1	0	ENSMUSG00000045312	Lhfpl2	lipoma HMGIC fusion partner-like 2	ClusterII
chr12	8947370	8947564	195	*	peak6238	Promoter	12	8947929	8972028	24100	1	17182	ENSMUST00000020899.4	-365	ENSMUSG00000020583	Matn3	matrilin 3	ClusterII
chr15	89309424	89309618	195	*	peak11208	Intron (ENSMUST00000123791.7/77980, intron 1 of 39)	15	89306011	89307800	1790	2	77980	ENSMUST00000146637.1	-1624	ENSMUSG00000036529	Sbf1	SET binding factor 1	ClusterII
chr6	49036452	49036646	195	*	peak23613	Promoter	6	49036615	49058182	21568	1	93695	ENSMUST00000031840.9	0	ENSMUSG00000029816	Gpnmb	glycoprotein (transmembrane) nmb	ClusterII
chr9	97110792	97110986	195	*	peak29317	Promoter	9	97092813	97110987	18175	2	192287	ENSMUST00000148337.1	1	ENSMUSG00000032449	Slc25a36	solute carrier family 25, member 36	ClusterII
chr11	86819286	86819480	195	*	peak5500	Distal Intergenic	11	86768846	86807746	38901	2	67487	ENSMUST00000018569.13	-11540	ENSMUSG00000018425	Dhx40	DEAH (Asp-Glu-Ala-His) box polypeptide 40	ClusterII
chr18	42327027	42327221	195	*	peak14190	Exon (ENSMUST00000046972.13/225432, exon 15 of 20)	18	42275353	42341542	66190	1	225432	ENSMUST00000091920.5	51674	ENSMUSG00000024491	Rbm27	RNA binding motif protein 27	ClusterII
chr2	155473517	155473711	195	*	peak17610	Promoter	2	155390665	155473806	83142	2	56406	ENSMUST00000109670.7	95	ENSMUSG00000038369	Ncoa6	nuclear receptor coactivator 6	ClusterII
chr14	27017837	27018153	317	*	peak9207	Distal Intergenic	14	27000362	27002329	1968	1	15209	ENSMUST00000035433.9	17475	ENSMUSG00000040726	Hesx1	homeobox gene expressed in ES cells	ClusterII
chr2	44905823	44906017	195	*	peak16341	Intron (ENSMUST00000130991.7/227835, intron 1 of 5)	2	44791193	44927149	135957	2	227835	ENSMUST00000133442.1	21132	ENSMUSG00000036890	Gtdc1	glycosyltransferase-like domain containing 1	ClusterII
chr11	80428991	80429249	259	*	peak5354	Promoter	11	80428690	80456423	27734	1	69077	ENSMUST00000173060.1	301	ENSMUSG00000017428	Psmd11	proteasome (prosome, macropain) 26S subunit, non-ATPase, 11	ClusterII
chr13	109926557	109926751	195	*	peak8839	Promoter	13	109926844	109951364	24521	1	238871	ENSMUST00000117420.7	-93	ENSMUSG00000021699	Pde4d	phosphodiesterase 4D, cAMP specific	ClusterII
chr14	25660224	25660418	195	*	peak9178	Intron (ENSMUST00000162645.7/328365, intron 22 of 23)	14	25656830	25658405	1576	1	328365	ENSMUST00000162546.1	3394	ENSMUSG00000007817	Zmiz1	zinc finger, MIZ-type containing 1	ClusterII
chr15	79804196	79804390	195	*	peak11024	Promoter	15	79786352	79804709	18358	2	73340	ENSMUST00000175858.8	319	ENSMUSG00000022421	Nptxr	neuronal pentraxin receptor	ClusterII
chr6	8339743	8339937	195	*	peak23214	Intron (ENSMUST00000159335.7/100036521, intron 2 of 4)	6	8270466	8428767	158302	1	100036521	ENSMUST00000159168.2	69277	ENSMUSG00000089862	Umad1	UMAP1-MVP12 associated (UMA) domain containing 1	ClusterII
chr17	21733951	21734145	195	*	peak12875	Promoter	17	21733724	21769342	35619	1	381067	ENSMUST00000183192.7	227	ENSMUSG00000061544	Zfp229	zinc finger protein 229	ClusterII
chr4	154124123	154124317	195	*	peak21301	Intron (ENSMUST00000105644.8/22062, intron 1 of 13)	4	154067698	154116605	48908	2	22062	ENSMUST00000139634.1	-7518	ENSMUSG00000029026	Trp73	transformation related protein 73	ClusterII
chr9	50388444	50388638	195	*	peak28606	Distal Intergenic	9	50494525	50505482	10958	1	76509	ENSMUST00000114474.7	-105887	ENSMUSG00000032068	Plet1	placenta expressed transcript 1	ClusterII
chr4	141559026	141559220	195	*	peak21130	Distal Intergenic	4	141467890	141538597	70708	2	56381	ENSMUST00000105786.2	-20429	ENSMUSG00000040761	Spen	spen family transcription repressor	ClusterII
chr13	62880410	62880604	195	*	peak8326	Intron (ENSMUST00000092888.10/14121, intron 1 of 6)	13	62872719	62888127	15409	2	14121	ENSMUST00000134814.1	7523	ENSMUSG00000069805	Fbp1	fructose bisphosphatase 1	ClusterII
chr2	43621235	43621429	195	*	peak16323	Intron (ENSMUST00000028223.8/70789, intron 8 of 13)	2	43599615	43606198	6584	1	70789	ENSMUST00000130968.1	21620	ENSMUSG00000026866	Kynu	kynureninase	ClusterII
chr17	83764554	83764878	325	*	peak13715	Intron (ENSMUST00000112350.7/116871, intron 7 of 13)	17	83755634	83800240	44607	1	116871	ENSMUST00000176816.7	8920	ENSMUSG00000055817	Mta3	metastasis associated 3	ClusterII
chr7	34912469	34912637	169	*	peak25219	Promoter	7	34912379	35044708	132330	1	18624	ENSMUST00000075068.13	90	ENSMUSG00000063931	Pepd	peptidase D	ClusterII
chr15	77626509	77626703	195	*	peak10939	Exon (ENSMUST00000178052.2/ENSMUST00000178052.2, exon 4 of 4)	15	77635650	77643270	7621	2	328563	ENSMUST00000181154.1	16567	ENSMUSG00000091694	Apol11b	apolipoprotein L 11b	ClusterII
chr5	129914118	129914312	195	*	peak22823	Distal Intergenic	5	129908542	129913789	5248	1	69034	ENSMUST00000194521.1	5576	ENSMUSG00000095789	Nupr1l	nuclear protein transcriptional regulator 1 like	ClusterII
chr15	53124809	53125003	195	*	peak10536	Intron (ENSMUST00000077273.8/14042, intron 1 of 10)	15	53089931	53107868	17938	2	14042	ENSMUST00000140798.1	-16941	ENSMUSG00000061731	Ext1	exostoses (multiple) 1	ClusterII
chr3	87295293	87295487	195	*	peak18569	Distal Intergenic	3	87258939	87263738	4800	2	80891	ENSMUST00000146512.1	-31555	ENSMUSG00000015852	Fcrls	Fc receptor-like S, scavenger receptor	ClusterII
chr17	26095374	26095568	195	*	peak12937	Promoter	17	26091734	26095508	3775	2	56520	ENSMUST00000025007.5	0	ENSMUSG00000024177	Nme4	NME/NM23 nucleoside diphosphate kinase 4	ClusterII
chr2	57116807	57117007	201	*	peak16436	Intron (ENSMUST00000112629.7/18227, intron 1 of 7)	2	57112003	57115038	3036	2	18227	ENSMUST00000140165.1	-1769	ENSMUSG00000026826	Nr4a2	nuclear receptor subfamily 4, group A, member 2	ClusterII
chr17	6107082	6107276	195	*	peak12726	Promoter	17	6106891	6240628	133738	1	68842	ENSMUST00000149756.7	191	ENSMUSG00000034377	Tulp4	tubby like protein 4	ClusterII
chrX	140537818	140538012	195	*	peak30255	Downstream (1-2kb)	20	140539528	140542668	3141	2	14605	ENSMUST00000112995.2	4656	ENSMUSG00000031431	Tsc22d3	TSC22 domain family, member 3	ClusterII
chr7	130866171	130866365	195	*	peak26453	Promoter	7	130865910	130913302	47393	1	101476	ENSMUST00000048180.11	261	ENSMUSG00000040268	Plekha1	pleckstrin homology domain containing, family A (phosphoinositide binding specific) member 1	ClusterII
chr15	75857477	75857671	195	*	peak10892	Distal Intergenic	15	75862327	75867408	5082	1	69146	ENSMUST00000023238.5	-4656	ENSMUSG00000022575	Gsdmd	gasdermin D	ClusterII
chr4	109676992	109677186	195	*	peak20515	Promoter	4	109676997	109683345	6349	1	14084	ENSMUST00000143217.1	0	ENSMUSG00000010517	Faf1	Fas-associated factor 1	ClusterII
chr4	125055110	125055304	195	*	peak20698	Exon (ENSMUST00000030684.7/230737, exon 16 of 16)	4	125053151	125055380	2230	1	230737	ENSMUST00000147550.1	1959	ENSMUSG00000028869	Gnl2	guanine nucleotide binding protein-like 2 (nucleolar)	ClusterII
chr4	129591490	129591684	195	*	peak20781	Downstream (<1kb)	4	129593329	129595768	2440	2	54709	ENSMUST00000136843.1	4084	ENSMUSG00000028798	Eif3i	eukaryotic translation initiation factor 3, subunit I	ClusterII
chr5	138995123	138995317	195	*	peak22963	Promoter	5	138976014	138995037	19024	2	18590	ENSMUST00000076095.13	-86	ENSMUSG00000025856	Pdgfa	platelet derived growth factor, alpha	ClusterII
chr6	38576219	38576413	195	*	peak23484	Intron (ENSMUST00000163047.7/192196, intron 3 of 8)	6	38570102	38606026	35925	1	192196	ENSMUST00000160430.2	6117	ENSMUSG00000029823	Luc7l2	LUC7-like 2 (S. cerevisiae)	ClusterII
chr9	121561187	121561381	195	*	peak29625	Distal Intergenic	9	121586997	121603981	16985	1	75384	ENSMUST00000128080.7	-25616	ENSMUSG00000084995	Lyzl4os	lysozyme-like 4, opposite strand	ClusterII
chrX	36783921	36784115	195	*	peak29891	Distal Intergenic	20	36795651	36798807	3157	1	11740	ENSMUST00000016463.3	-11536	ENSMUSG00000016319	Slc25a5	solute carrier family 25 (mitochondrial carrier, adenine nucleotide translocator), member 5	ClusterII
chr10	24641336	24641530	195	*	peak2654	Exon (ENSMUST00000105520.7/18605, exon 25 of 25)	10	24668486	24674258	5773	2	18605	ENSMUST00000142974.1	32728	ENSMUSG00000037370	Enpp1	ectonucleotide pyrophosphatase/phosphodiesterase 1	ClusterII
chr10	116473158	116473352	195	*	peak3890	Promoter	10	116473163	116474982	1820	1	100504412	ENSMUST00000080943.8	0	ENSMUSG00000085837	Kcnmb4os2	potassium large conductance calcium-activated channel, subfamily M, beta member 4, opposite strand 2	ClusterII
chr14	55879907	55880101	195	*	peak9515	Exon (ENSMUST00000063871.12/56410, exon 3 of 3)	14	55882061	55884232	2172	2	56410	ENSMUST00000172378.1	4131	ENSMUSG00000040380	Cbln3	cerebellin 3 precursor protein	ClusterII
chr4	33396678	33396846	169	*	peak19742	Intron (ENSMUST00000108153.8/24018, intron 12 of 15)	4	33438081	33438209	129	1	102465904	ENSMUST00000183962.1	-41235	ENSMUSG00000098310	Mir8118	microRNA 8118	ClusterII
chr5	81107518	81107737	220	*	peak22160	Intron (ENSMUST00000147226.7/319387, intron 2 of 5)	5	81021810	81561051	539242	1	319387	ENSMUST00000127046.1	85708	ENSMUSG00000037605	Adgrl3	adhesion G protein-coupled receptor L3	ClusterII
chr14	45677467	45677661	195	*	peak9363	Distal Intergenic	14	45593174	45658143	64970	2	114874	ENSMUST00000051310.12	-19324	ENSMUSG00000037697	Ddhd1	DDHD domain containing 1	ClusterII
chr4	107802702	107802896	195	*	peak20474	Promoter	4	107802413	107872346	69934	1	16975	ENSMUST00000106732.8	289	ENSMUSG00000028613	Lrp8	low density lipoprotein receptor-related protein 8, apolipoprotein e receptor	ClusterII
chr7	139296679	139296847	169	*	peak26506	Exon (ENSMUST00000209810.1/ENSMUST00000209810.1, exon 1 of 2)	7	139248487	139267161	18675	1	101631	ENSMUST00000172136.8	48192	ENSMUSG00000060260	Pwwp2b	PWWP domain containing 2B	ClusterII
chr1	135147286	135147494	209	*	peak1322	Promoter	1	135147669	135156269	8601	1	68724	ENSMUST00000125774.1	-175	ENSMUSG00000026426	Arl8a	ADP-ribosylation factor-like 8A	ClusterII
chr5	64557042	64557236	195	*	peak21942	Distal Intergenic	5	64595228	64603160	7933	2	100042198	ENSMUST00000196283.1	45924	ENSMUSG00000105402	Gm3716	predicted gene 3716	ClusterII
chr9	96035450	96035644	195	*	peak29294	Exon (ENSMUST00000034981.13/24127, exon 34 of 42)	9	95973517	95978333	4817	1	24127	ENSMUST00000189806.1	61933	ENSMUSG00000032410	Xrn1	5'-3' exoribonuclease 1	ClusterII
chrX	8176271	8176465	195	*	peak29732	Promoter	20	8154472	8176181	21710	2	209815	ENSMUST00000172020.7	-90	ENSMUSG00000039201	Tbc1d25	TBC1 domain family, member 25	ClusterII
chr10	60351382	60351610	229	*	peak3062	Intron (ENSMUST00000020301.13/74048, intron 1 of 6)	10	60349323	60369293	19971	1	74048	ENSMUST00000105459.1	2059	ENSMUSG00000020101	Vsir	V-set immunoregulatory receptor	ClusterII
chr16	45288354	45288548	195	*	peak12187	Distal Intergenic	16	45224337	45251258	26922	1	208154	ENSMUST00000063654.5	64017	ENSMUSG00000052013	Btla	B and T lymphocyte associated	ClusterII
chr2	181592558	181592752	195	*	peak17973	Promoter	2	181590024	181592758	2735	2	269401	ENSMUST00000133598.1	6	ENSMUSG00000000823	Zfp512b	zinc finger protein 512B	ClusterII
chr4	132989115	132989330	216	*	peak20884	Intron (ENSMUST00000030693.12/14191, intron 5 of 12)	4	132977116	133000767	23652	1	14191	ENSMUST00000171223.1	11999	ENSMUSG00000028874	Fgr	FGR proto-oncogene, Src family tyrosine kinase	ClusterII
chr11	106787809	106788003	195	*	peak5900	Promoter	11	106783312	106788467	5156	2	13207	ENSMUST00000106779.3	464	ENSMUSG00000020719	Ddx5	DEAD (Asp-Glu-Ala-Asp) box polypeptide 5	ClusterII
chr2	48814922	48815116	195	*	peak16364	Promoter	2	48814109	48903269	89161	1	11480	ENSMUST00000063886.3	813	ENSMUSG00000052155	Acvr2a	activin receptor IIA	ClusterII
chr14	121358446	121358640	195	*	peak10046	Intron (ENSMUST00000079817.7/223255, intron 1 of 10)	14	121302289	121359868	57580	2	223255	ENSMUST00000226161.1	1228	ENSMUSG00000063410	Stk24	serine/threonine kinase 24	ClusterII
chrX	60001507	60001721	215	*	peak29999	Intron (ENSMUST00000033477.4/14071, intron 1 of 7)	20	59999464	60030759	31296	1	14071	ENSMUST00000033477.4	2043	ENSMUSG00000031138	F9	coagulation factor IX	ClusterII
chrX	60021631	60021857	227	*	peak30002	Intron (ENSMUST00000033477.4/14071, intron 6 of 7)	20	59999464	60030759	31296	1	14071	ENSMUST00000033477.4	22167	ENSMUSG00000031138	F9	coagulation factor IX	ClusterII
chrX	13617301	13617495	195	*	peak29796	Intron (ENSMUST00000156096.7/12361, intron 6 of 23)	20	13632089	13640856	8768	1	23890	ENSMUST00000041708.9	-14594	ENSMUSG00000040229	Gpr34	G protein-coupled receptor 34	ClusterII
chr10	81559240	81559434	195	*	peak3410	Promoter	10	81559488	81561560	2073	1	14797	ENSMUST00000220368.1	-54	ENSMUSG00000054452	Tle5	TLE family member 5, transcriptional modulator	ClusterII
chr8	33653392	33653586	195	*	peak26875	Promoter	8	33653238	33698163	44926	1	14782	ENSMUST00000033992.8	154	ENSMUSG00000031584	Gsr	glutathione reductase	ClusterII
chr12	12147921	12148115	195	*	peak6258	Distal Intergenic	12	12262139	12380965	118827	1	76820	ENSMUST00000069066.13	-114024	ENSMUSG00000020589	Fam49a	family with sequence similarity 49, member A	ClusterII
chr13	33559543	33559739	197	*	peak7794	Downstream (2-3kb)	13	33564075	33568869	4795	2	619715	ENSMUST00000221792.1	9130	ENSMUSG00000112963	Gm6093	predicted gene 6093	ClusterII
chr14	52243505	52243699	195	*	peak9460	Intron (ENSMUST00000200169.5/67772, intron 1 of 37)	14	52198151	52237572	39422	2	67772	ENSMUST00000089752.10	-5933	ENSMUSG00000053754	Chd8	chromodomain helicase DNA binding protein 8	ClusterII
chr15	52565570	52565793	224	*	peak10530	Distal Intergenic	15	52712408	52715272	2865	1	69790	ENSMUST00000228053.1	-146615	ENSMUSG00000038622	Med30	mediator complex subunit 30	ClusterII
chr3	136671420	136671614	195	*	peak19266	Promoter	3	136670770	136935779	265010	1	19055	ENSMUST00000056758.8	650	ENSMUSG00000028161	Ppp3ca	protein phosphatase 3, catalytic subunit, alpha isoform	ClusterII
chr7	122189725	122189919	195	*	peak26264	Distal Intergenic	7	122169893	122186207	16315	2	26918	ENSMUST00000206198.1	-3518	ENSMUSG00000030866	Ern2	endoplasmic reticulum (ER) to nucleus signalling 2	ClusterII
chr9	86572165	86572333	169	*	peak29211	Promoter	9	86572053	86574840	2788	1	69519	ENSMUST00000179212.2	112	ENSMUSG00000032417	Rwdd2a	RWD domain containing 2A	ClusterII
chr2	125123121	125123417	297	*	peak17194	Promoter	2	125095708	125123414	27707	2	17876	ENSMUST00000137091.2	0	ENSMUSG00000027201	Myef2	myelin basic protein expression factor 2, repressor	ClusterII
chr11	97328225	97328419	195	*	peak5664	Exon (ENSMUST00000019026.9/67036, exon 7 of 8)	11	97315908	97321725	5818	1	67036	ENSMUST00000132168.1	12317	ENSMUSG00000018882	Mrpl45	mitochondrial ribosomal protein L45	ClusterII
chr13	78198065	78198259	195	*	peak8441	Promoter	13	78198017	78235733	37717	1	320174	ENSMUST00000145613.7	48	NA	A830082K12Rik	RIKEN cDNA A830082K12 gene	ClusterII
chr8	3467423	3467617	195	*	peak26606	Promoter	8	3457108	3467645	10538	2	69129	ENSMUST00000111081.9	28	ENSMUSG00000069633	Pex11g	peroxisomal biogenesis factor 11 gamma	ClusterII
chr9	100430187	100430381	195	*	peak29348	Distal Intergenic	9	100458530	100461735	3206	2	213208	ENSMUST00000125259.1	31354	ENSMUSG00000044244	Il20rb	interleukin 20 receptor beta	ClusterII
chr12	41331085	41331363	279	*	peak6581	Intron (ENSMUST00000132121.7/93757, intron 4 of 6)	12	41451668	41486431	34764	2	16981	ENSMUST00000043884.5	155068	ENSMUSG00000036295	Lrrn3	leucine rich repeat protein 3, neuronal	ClusterII
chr18	82535040	82535241	202	*	peak14715	Intron (ENSMUST00000091789.10/17196, intron 3 of 3)	18	82554463	82585637	31175	1	17196	ENSMUST00000062446.13	-19222	ENSMUSG00000041607	Mbp	myelin basic protein	ClusterII
chr3	65529377	65529598	222	*	peak18379	Promoter	3	65527523	65529379	1857	2	71004	ENSMUST00000099076.3	0	ENSMUSG00000074580	4931440P22Rik	RIKEN cDNA 4931440P22 gene	ClusterII
chr5	134688277	134688471	195	*	peak22865	Promoter	5	134668173	134688574	20402	2	16885	ENSMUST00000132027.1	103	ENSMUSG00000029674	Limk1	LIM-domain containing, protein kinase	ClusterII
chr1	36947394	36947667	274	*	peak187	Distal Intergenic	1	36841672	36943666	101995	2	56030	ENSMUST00000185964.2	-3728	ENSMUSG00000026116	Tmem131	transmembrane protein 131	ClusterII
chr10	94967248	94967483	236	*	peak3627	Distal Intergenic	10	94790866	94944835	153970	2	54712	ENSMUST00000099337.4	-22413	ENSMUSG00000074785	Plxnc1	plexin C1	ClusterII
chr14	120325707	120325913	207	*	peak10021	Exon (ENSMUST00000227508.1/105559, exon 2 of 2)	14	120306456	120379260	72805	1	105559	ENSMUST00000227644.1	19251	ENSMUSG00000022139	Mbnl2	muscleblind like splicing factor 2	ClusterII
chr1	163308679	163308873	195	*	peak1728	Exon (ENSMUST00000192190.1/ENSMUST00000192190.1, exon 1 of 1)	1	163252866	163313668	60803	2	18933	ENSMUST00000174397.2	4795	ENSMUSG00000026586	Prrx1	paired related homeobox 1	ClusterII
chr11	64396479	64396673	195	*	peak4953	Distal Intergenic	11	64435332	64522841	87510	1	15478	ENSMUST00000058652.5	-38659	ENSMUSG00000047759	Hs3st3a1	heparan sulfate (glucosamine) 3-O-sulfotransferase 3A1	ClusterII
chr11	97114383	97114577	195	*	peak5655	Promoter	11	97098071	97115331	17261	2	57765	ENSMUST00000001484.2	754	ENSMUSG00000001444	Tbx21	T-box 21	ClusterII
chr16	19768156	19768350	195	*	peak11651	Intron (ENSMUST00000121344.7/108105, intron 4 of 4)	16	19761054	19770624	9571	1	108105	ENSMUST00000119468.1	7102	ENSMUSG00000022686	B3gnt5	UDP-GlcNAc:betaGal beta-1,3-N-acetylglucosaminyltransferase 5	ClusterII
chr17	4994375	4994543	169	*	peak12691	Promoter	17	4994332	5097733	103402	1	239985	ENSMUST00000124362.1	43	ENSMUSG00000069729	Arid1b	AT rich interactive domain 1B (SWI-like)	ClusterII
chr17	30159593	30159787	195	*	peak13060	Intron (ENSMUST00000226208.2/21769, intron 4 of 5)	17	30136190	30210020	73831	1	21769	ENSMUST00000234902.1	23403	ENSMUSG00000044477	Zfand3	zinc finger, AN1-type domain 3	ClusterII
chr2	91876466	91876634	169	*	peak16873	Intron (ENSMUST00000099712.9/228361, intron 13 of 18)	2	91929805	91931688	1884	2	17242	ENSMUST00000111309.7	55054	ENSMUSG00000027239	Mdk	midkine	ClusterII
chr4	88095018	88095212	195	*	peak20266	Promoter	4	88094645	88183044	88400	1	230393	ENSMUST00000161058.7	373	ENSMUSG00000038368	Focad	focadhesin	ClusterII
chr9	70656813	70657007	195	*	peak29036	Promoter	9	70626236	70657147	30912	2	235461	ENSMUST00000214293.1	140	ENSMUSG00000042444	Mindy2	MINDY lysine 48 deubiquitinase 2	ClusterII
chr10	60398484	60398734	251	*	peak3065	Promoter	10	60399726	60403559	3834	1	100302688	ENSMUST00000164428.2	-992	ENSMUSG00000090439	Gm17455	predicted gene, 17455	ClusterII
chr2	143851935	143852156	222	*	peak17436	Intron (ENSMUST00000099296.3/12075, intron 2 of 7)	2	143826528	143862943	36416	2	12075	ENSMUST00000099296.3	10787	ENSMUSG00000027420	Bfsp1	beaded filament structural protein 1, in lens-CP94	ClusterII
chr2	179937167	179937361	195	*	peak17932	Intron (ENSMUST00000041618.12/228980, intron 3 of 14)	2	179922004	179929355	7352	2	228980	ENSMUST00000154961.1	-7812	ENSMUSG00000039117	Taf4	TATA-box binding protein associated factor 4	ClusterII
chr8	11571253	11571447	195	*	peak26693	Distal Intergenic	8	11558429	11563250	4822	1	26356	ENSMUST00000209565.1	12824	ENSMUSG00000045969	Ing1	inhibitor of growth family, member 1	ClusterII
chr11	87440132	87440326	195	*	peak5511	Intron (ENSMUST00000060835.11/83560, intron 2 of 30)	11	87427591	87484766	57176	1	83560	ENSMUST00000156483.1	12541	ENSMUSG00000010342	Tex14	testis expressed gene 14	ClusterII
chr1	34842819	34843013	195	*	peak136	Promoter	1	34817235	34842964	25730	2	214469	ENSMUST00000170092.7	0	ENSMUSG00000037503	Fam168b	family with sequence similarity 168, member B	ClusterII
chr16	87661149	87661368	220	*	peak12493	Distal Intergenic	16	87698945	87733346	34402	1	12013	ENSMUST00000026703.5	-37577	ENSMUSG00000025612	Bach1	BTB and CNC homology 1, basic leucine zipper transcription factor 1	ClusterII
chr1	91346800	91346994	195	*	peak918	Exon (ENSMUST00000088904.9/227357, exon 9 of 9)	1	91351016	91362416	11401	1	70788	ENSMUST00000027533.8	-4022	ENSMUSG00000026308	Klhl30	kelch-like 30	ClusterII
chr10	13868711	13868905	195	*	peak2411	Promoter	10	13647669	13868822	221154	2	66253	ENSMUST00000105534.9	0	ENSMUSG00000019806	Aig1	androgen-induced 1	ClusterII
chr11	49072011	49072179	169	*	peak4670	Intron (ENSMUST00000056759.10/15953, intron 1 of 4)	11	49076587	49096974	20388	1	15953	ENSMUST00000109202.2	-4408	ENSMUSG00000078920	Ifi47	interferon gamma inducible protein 47	ClusterII
chr11	78887159	78887353	195	*	peak5306	Distal Intergenic	11	78920787	78960254	39468	1	18126	ENSMUST00000018610.6	-33434	ENSMUSG00000020826	Nos2	nitric oxide synthase 2, inducible	ClusterII
chr11	98545985	98546179	195	*	peak5700	Promoter	11	98512688	98546031	33344	2	22780	ENSMUST00000152400.1	0	ENSMUSG00000018168	Ikzf3	IKAROS family zinc finger 3	ClusterII
chr3	139073806	139074000	195	*	peak19309	Promoter	3	139021840	139074798	52959	2	229877	ENSMUST00000199152.1	798	ENSMUSG00000028149	Rap1gds1	RAP1, GTP-GDP dissociation stimulator 1	ClusterII
chr6	134994190	134994384	195	*	peak24736	Distal Intergenic	6	134981718	134986836	5119	1	381823	ENSMUST00000167323.2	12472	ENSMUSG00000090698	Apold1	apolipoprotein L domain containing 1	ClusterII
chr11	67588975	67589172	198	*	peak4995	Intron (ENSMUST00000108681.7/14457, intron 1 of 13)	11	67586701	67683554	96854	1	14457	ENSMUST00000108680.1	2274	ENSMUSG00000033066	Gas7	growth arrest specific 7	ClusterII
chr14	52314518	52314786	269	*	peak9462	Exon (ENSMUST00000135523.4/50524, exon 2 of 2)	14	52311172	52316323	5152	2	50524	ENSMUST00000135523.4	1537	ENSMUSG00000049532	Sall2	spalt like transcription factor 2	ClusterII
chr14	19986848	19987042	195	*	peak9114	Distal Intergenic	14	19875655	19977627	101973	2	14702	ENSMUST00000159073.7	-9221	ENSMUSG00000043004	Gng2	guanine nucleotide binding protein (G protein), gamma 2	ClusterII
chr12	4612650	4612844	195	*	peak6213	Promoter	12	4613212	4627900	14689	1	20403	ENSMUST00000217942.1	-368	ENSMUSG00000020640	Itsn2	intersectin 2	ClusterII
chr3	37616905	37617099	195	*	peak18168	Distal Intergenic	3	37613923	37614826	904	1	75947	ENSMUST00000129750.1	2982	ENSMUSG00000085677	4930594O21Rik	RIKEN cDNA 4930594O21 gene	ClusterII
chr11	96318396	96318590	195	*	peak5644	Promoter	11	96318267	96321638	3372	1	15412	ENSMUST00000049241.8	129	ENSMUSG00000038692	Hoxb4	homeobox B4	ClusterII
chr11	99040241	99040409	169	*	peak5718	Promoter	11	99041244	99054392	13149	1	16010	ENSMUST00000017637.12	-835	ENSMUSG00000017493	Igfbp4	insulin-like growth factor binding protein 4	ClusterII
chr14	60378658	60378852	195	*	peak9561	Promoter	14	60377692	60388197	10506	1	72125	ENSMUST00000022561.7	966	ENSMUSG00000021986	Amer2	APC membrane recruitment 2	ClusterII
chr6	123001497	123001691	195	*	peak24504	Intron (ENSMUST00000079379.2/474145, intron 2 of 5)	6	122990367	123024105	33739	1	474145	ENSMUST00000079379.2	11130	ENSMUSG00000059639	Clec4a4	C-type lectin domain family 4, member a4	ClusterII
chr6	134726338	134726532	195	*	peak24724	Promoter	6	134718770	134726058	7289	2	70686	ENSMUST00000203651.1	-280	ENSMUSG00000030203	Dusp16	dual specificity phosphatase 16	ClusterII
chr9	37229968	37230162	195	*	peak28362	Exon (ENSMUST00000115068.9/56857, exon 18 of 18)	9	37230512	37235154	4643	2	56857	ENSMUST00000162018.1	4992	ENSMUSG00000032122	Slc37a2	solute carrier family 37 (glycerol-3-phosphate transporter), member 2	ClusterII
chr9	44129921	44130148	228	*	peak28470	Intron (ENSMUST00000180670.2/100038560, intron 1 of 1)	9	44134469	44138934	4466	1	84004	ENSMUST00000149241.7	-4321	ENSMUSG00000032135	Mcam	melanoma cell adhesion molecule	ClusterII
chrX	103616158	103616352	195	*	peak30152	Promoter	20	103569568	103616863	47296	2	78878	ENSMUST00000145803.7	511	ENSMUSG00000086370	Ftx	Ftx transcript, Xist regulator (non-protein coding)	ClusterII
chr12	33302656	33302824	169	*	peak6465	Promoter	12	33302515	33368273	65759	1	380753	ENSMUST00000090597.10	141	ENSMUSG00000020564	Atxn7l1	ataxin 7-like 1	ClusterII
chr4	149901617	149901811	195	*	peak21231	Intron (ENSMUST00000038562.8/74646, intron 2 of 2)	4	149898214	149907289	9076	2	74646	ENSMUST00000105684.1	5478	ENSMUSG00000039911	Spsb1	splA/ryanodine receptor domain and SOCS box containing 1	ClusterII
chr12	101821852	101822046	195	*	peak7247	Distal Intergenic	12	101746565	101819055	72491	2	23876	ENSMUST00000021603.8	-2797	ENSMUSG00000021186	Fbln5	fibulin 5	ClusterII
chr13	68608078	68608272	195	*	peak8367	Intron (ENSMUST00000022007.7/69315, intron 1 of 2)	13	68597439	68613287	15849	1	69315	ENSMUST00000222604.1	10639	ENSMUSG00000021534	1700001L19Rik	RIKEN cDNA 1700001L19 gene	ClusterII
chr3	115799424	115799618	195	*	peak18995	Distal Intergenic	3	115710433	115715072	4640	2	13609	ENSMUST00000055676.3	-84352	ENSMUSG00000045092	S1pr1	sphingosine-1-phosphate receptor 1	ClusterII
chr4	88415155	88415357	203	*	peak20269	Intron (ENSMUST00000132493.7/66775, intron 6 of 6)	4	88400565	88411011	10447	1	230393	ENSMUST00000107147.1	14590	ENSMUSG00000038368	Focad	focadhesin	ClusterII
chr4	120041615	120041783	169	*	peak20623	Intron (ENSMUST00000106307.8/16656, intron 2 of 8)	4	120032766	120065063	32298	1	16656	ENSMUST00000227491.1	8849	ENSMUSG00000028634	Hivep3	human immunodeficiency virus type I enhancer binding protein 3	ClusterII
chr19	8774647	8774841	195	*	peak14910	Promoter	19	8772522	8774467	1946	2	67706	ENSMUST00000010249.5	-180	ENSMUSG00000118346	Tmem179b	transmembrane protein 179B	ClusterII
chr3	154692639	154692833	195	*	peak19446	Intron (ENSMUST00000098496.8/209601, intron 1 of 13)	3	154711108	154749012	37905	1	209601	ENSMUST00000051862.7	-18275	ENSMUSG00000078161	Erich3	glutamate rich 3	ClusterII
chr2	11395032	11395226	195	*	peak15843	Intron (ENSMUST00000192626.1/77543, intron 1 of 2)	2	11338366	11398501	60136	2	77543	ENSMUST00000192626.1	3275	ENSMUSG00000102674	8030442B05Rik	RIKEN cDNA 8030442B05 gene	ClusterII
chr3	89385570	89385767	198	*	peak18644	Exon (ENSMUST00000107435.7/22724, exon 2 of 4)	3	89377644	89387189	9546	2	22724	ENSMUST00000107433.7	1422	ENSMUSG00000028042	Zbtb7b	zinc finger and BTB domain containing 7B	ClusterII
chr11	22001859	22002053	195	*	peak4366	Promoter	11	21994769	22001710	6942	2	18423	ENSMUST00000172395.2	-149	ENSMUSG00000005917	Otx1	orthodenticle homeobox 1	ClusterII
chr17	8196168	8196362	195	*	peak12765	Exon (ENSMUST00000097419.9/75296, exon 13 of 13)	17	8182247	8194945	12699	1	75296	ENSMUST00000161898.1	13921	ENSMUSG00000069135	Fgfr1op	Fgfr1 oncogene partner	ClusterII
chr17	32575276	32575470	195	*	peak13112	Distal Intergenic	17	32546372	32551276	4905	1	70101	ENSMUST00000168285.1	28904	ENSMUSG00000048440	Cyp4f16	cytochrome P450, family 4, subfamily f, polypeptide 16	ClusterII
chr4	9676369	9676594	226	*	peak19578	Distal Intergenic	4	9449079	9669344	220266	2	65973	ENSMUST00000108339.7	-7025	ENSMUSG00000028207	Asph	aspartate-beta-hydroxylase	ClusterII
chr10	57760749	57760943	195	*	peak3001	Distal Intergenic	10	57784881	57788450	3570	1	12140	ENSMUST00000020024.11	-23938	ENSMUSG00000019874	Fabp7	fatty acid binding protein 7, brain	ClusterII
chr2	3698830	3699024	195	*	peak15735	Intron (ENSMUST00000226435.1/66540, intron 2 of 4)	2	3704013	3779617	75605	1	66540	ENSMUST00000115055.8	-4989	ENSMUSG00000026655	Fam107b	family with sequence similarity 107, member B	ClusterII
chr3	10351112	10351306	195	*	peak18017	Promoter	3	10340619	10351313	10695	2	66361	ENSMUST00000108377.7	7	ENSMUSG00000039795	Zfand1	zinc finger, AN1-type domain 1	ClusterII
chr4	137719832	137720026	195	*	peak21045	Promoter	4	137718872	137728358	9487	1	110351	ENSMUST00000141306.1	960	ENSMUSG00000041351	Rap1gap	Rap1 GTPase-activating protein	ClusterII
chr10	41450668	41450862	195	*	peak2820	Promoter	10	41450435	41453468	3034	1	268294	ENSMUST00000216656.1	233	ENSMUSG00000019826	Zbtb24	zinc finger and BTB domain containing 24	ClusterII
chr15	27466276	27466470	195	*	peak10333	Promoter	15	27466677	27594909	128233	1	11732	ENSMUST00000022875.6	-207	ENSMUSG00000022265	Ank	progressive ankylosis	ClusterII
chr7	67483620	67483814	195	*	peak25485	Distal Intergenic	7	67529711	67535397	5687	2	67867	ENSMUST00000185818.1	51583	ENSMUSG00000030556	Lrrc28	leucine rich repeat containing 28	ClusterII
chr14	32201820	32202152	333	*	peak9279	Promoter	14	32201949	32243095	41147	1	26430	ENSMUST00000164137.7	0	ENSMUSG00000021911	Parg	poly (ADP-ribose) glycohydrolase	ClusterII
chr14	120741599	120741874	276	*	peak10035	Distal Intergenic	14	120911224	120947999	36776	1	70572	ENSMUST00000032898.8	-169350	ENSMUSG00000030662	Ipo5	importin 5	ClusterII
chr15	86067576	86067794	219	*	peak11185	Promoter	15	86067813	86122261	54449	1	223752	ENSMUST00000123474.1	-19	ENSMUSG00000035900	Gramd4	GRAM domain containing 4	ClusterII
chr6	140576164	140576358	195	*	peak24804	Promoter	6	140577135	140579678	2544	1	109135	ENSMUST00000203315.1	-777	ENSMUSG00000030231	Plekha5	pleckstrin homology domain containing, family A member 5	ClusterII
chr1	9848231	9848399	169	*	peak28	Promoter	1	9848272	9900843	52572	1	170755	ENSMUST00000171265.7	0	ENSMUSG00000025915	Sgk3	serum/glucocorticoid regulated kinase 3	ClusterII
chr10	82984916	82985256	341	*	peak3431	Promoter	10	82985498	83195900	210403	1	58250	ENSMUST00000040110.7	-242	ENSMUSG00000034612	Chst11	carbohydrate sulfotransferase 11	ClusterII
chr10	91029105	91029348	244	*	peak3528	Intron (ENSMUST00000159110.7/11783, intron 17 of 26)	10	90995733	91000411	4679	2	11783	ENSMUST00000159457.1	-28694	ENSMUSG00000019979	Apaf1	apoptotic peptidase activating factor 1	ClusterII
chr11	119780344	119780538	195	*	peak6118	Intron (ENSMUST00000125583.7/74370, intron 6 of 12)	11	119798773	119846955	48183	1	74370	ENSMUST00000139728.7	-18235	ENSMUSG00000025583	Rptor	regulatory associated protein of MTOR, complex 1	ClusterII
chr13	59510009	59510203	195	*	peak8287	Intron (ENSMUST00000022040.13/67269, intron 11 of 25)	13	59511358	59514154	2797	2	67269	ENSMUST00000151827.2	3951	ENSMUSG00000021557	Agtpbp1	ATP/GTP binding protein 1	ClusterII
chr15	35155239	35155433	195	*	peak10421	Promoter	15	35072479	35155669	83191	2	56274	ENSMUST00000138841.1	236	ENSMUSG00000022329	Stk3	serine/threonine kinase 3	ClusterII
chr2	116913989	116914183	195	*	peak17055	Distal Intergenic	2	116900194	116904557	4364	1	320975	ENSMUST00000155323.1	13795	ENSMUSG00000085316	D330050G23Rik	RIKEN cDNA D330050G23 gene	ClusterII
chr6	51735738	51735932	195	*	peak23666	Distal Intergenic	6	51859104	51871929	12826	2	54353	ENSMUST00000205174.1	135997	ENSMUSG00000059182	Skap2	src family associated phosphoprotein 2	ClusterII
chr9	65346567	65346761	195	*	peak28944	Promoter	9	65346654	65357436	10783	1	50996	ENSMUST00000215470.1	0	ENSMUSG00000041837	Pdcd7	programmed cell death 7	ClusterII
chr11	34771276	34771475	200	*	peak4535	Intron (ENSMUST00000093193.11/94176, intron 1 of 51)	11	34437312	34783883	346572	2	94176	ENSMUST00000154178.1	12408	ENSMUSG00000020143	Dock2	dedicator of cyto-kinesis 2	ClusterII
[truncated: 28,579 more rows]
