# Supplementary material for: Epigenomics of conventional type-I dendritic cells depicted preferential control of TLR9 versus TLR3 response by NCoR1 through differential IRF3 activation
Source: Cell Mol Life Sci. 2022 Jul 18;79(8):429. doi: 10.1007/s00018-022-04424-w (PMC9293861; doi:10.1007/s00018-022-04424-w)
Supplement: Supplementary file 11 — Table S4: Excel file having list of Transcription factor identified in green and darkred module with its significance of association with target genes differentially expressed in NCoR1 KD CpG, pIC and CpG+pIC+IFNγ stimulated DCs compared to respective control. (XLSX 37 KB) [file 18_2022_4424_MOESM11_ESM.xlsx]

## Sheet: Sheet1
	NCoR1 KD CpG vs Control CpG			NCoR1 KD pIC vs Control pIC			NCoR1 KD pIC+CpG+IFNg vs Control pIC+CpG+IFNg
TF	Total Target hits	p-value	Rank	Total Target hits	p-value	Rank	Total Target hits	p-value	Rank
Abt1	58	1.63e-71	29	59	2.19e-64	25	59	1.08e-63	25
Aebp1	73	8.74e-89	35	75	9.15e-82	29.5	75	7e-81	29.5
Aebp2	404	1.20412e-315	101	694	0	110.5	679	0	110.5
Ahr	54	2.14e-49	22	77	6.11e-84	32	77	4.93e-83	32
Arhgap35	138	7.58e-168	63	142	4.33e-155	57	142	2.17e-153	56
Arid5a	173	6.95e-191	71	178	2.18e-170	59	188	2.68e-190	63
Atf3	393	0	117	477	0	110.5	481	0	110.5
Bahd1	271	0	117	269	7.8e-274	86	274	1.02e-282	86
Barx2	28	3.46e-27	15	38	1.19e-41	18	38	3.3e-41	18
Batf2	139	1.76e-147	54	163	4.45e-176	61	163	4.06e-174	60
Baz2a	5	6.1e-07	3.5	5	4.27e-06	3.5	5	4.88e-06	3.5
Bcl10	345	0	117	390	0	110.5	390	0	110.5
Bcl3	323	0	117	324	0	89	341	0	110.5
Bhlhe40	513	0	117	819	0	110.5	805	0	110.5
Brdt	168	1.26e-179	67	197	5.82e-216	71	196	3.27e-210	69
Btg1	453	0	117	553	0	110.5	549	0	110.5
Cand1	169	8.46e-211	77	171	4.16e-187	63	171	4.79e-185	62
Carhsp1	147	4.4e-154	59	172	9.08e-181	62	172	1.07e-178	61
Cited2	450	0	117	607	0	110.5	618	0	110.5
Cnot4	93	9.25e-101	38	107	1.13e-116	40.5	105	1.46e-109	39
Creb3l4	39	1.59e-46	20	41	6.81e-45	19	40	9.04e-42	19
Crxos	5	6.1e-07	3.5	5	4.27e-06	3.5	5	4.88e-06	3.5
Csrp1	444	0	117	648	0	110.5	627	0	110.5
Etv3	520	0	117	592	0	110.5	615	0	110.5
Etv6	586	0	117	864	0	110.5	857	0	110.5
Foxp4	99	5.04e-92	36	137	1.38e-149	51.5	136	9.24e-145	50
Gabpb1	43	1.41e-46	21	50	1.24e-54	23	50	4.79e-54	23
Gcm1	81	2.08e-100	37	82	2.2e-89	33	82	2.04e-88	33
Gmeb2	77	9.56e-87	33	84	1.14e-89	34	84	1.11e-88	34
Grhl1	141	3.38e-153	58	153	2.64e-153	55	159	3.41e-166	58
Gtf2f1	100	3.12e-121	42	103	2.67e-112	39	103	4.45e-111	40
Gtf2ird2	239	3.62e-260	90	276	4.24e-302	87	275	1.84e-295	87
Hdac1	147	6.2e-144	53	190	6.22e-206	67	189	1.36e-200	66
Helz2	549	0	117	785	0	110.5	783	0	110.5
Hivep1	167	2.34e-172	65	203	2.3e-220	72	203	6.73e-218	70
Hsf2	7	1.99e-09	5.5	7	3.03e-08	5.5	7	3.66e-08	5.5
Id1	197	2.51e-231	83	209	4.88e-227	74	208	2.07e-221	72
Ifi204	554	0	117	798	0	110.5	784	0	110.5
Ifi205	351	1.63e-288	97	556	0	110.5	541	0	110.5
Ifi207	449	0	117	699	0	110.5	675	0	110.5
Ifi209	310	5.24e-274	93	450	0	110.5	441	0	110.5
Ifi211	385	0	117	550	0	110.5	538	0	110.5
Ifi214	147	3.21e-125	45	227	4.17e-247	81	225	2.94e-238	78
Ino80	186	1.78e-203	75	212	2.23e-230	75	212	8.51e-228	74
Irf7	531	0	117	735	0	110.5	721	0	110.5
Irf9	475	0	117	589	0	110.5	584	0	110.5
Jdp2	347	0	117	369	0	110.5	407	0	110.5
Junb	494	0	117	607	0	110.5	621	0	110.5
Kdm4a	180	2.2e-203	74	190	1.92e-193	65	191	1.54e-193	65
Kdm5c	66	1.54e-81	31	67	4.54e-73	28	67	2.79e-72	28
Klf11	20	2.6e-23	13	22	2.19e-24	11.5	22	3.95e-24	11.5
Lhx2	68	9.77e-77	30	75	9.15e-82	29.5	75	7e-81	29.5
Lhx9	135	4.09e-171	64	135	2.19e-147	50	135	8.97e-146	51
Maf	226	8.23e-264	91	242	6.96e-264	85	240	8.86e-255	83
Mbd1	335	0	117	382	0	110.5	380	0	110.5
Mbd4	2	0.00327426	1	2	0.00712702	1	2	0.00751719	1
Med1	8	1.13e-10	7	8	2.55e-09	7	8	3.16e-09	7
Med12	127	2.5e-142	52	141	5.47e-154	56	141	2.66e-152	55
Med13	89	4.57e-106	41	93	2.24e-101	38	93	2.82e-100	38
Med21	121	9.16e-148	55	124	2.66e-135	47	124	7.98e-134	47
Morf4l2	209	1.75e-245	87	223	5.89e-245	79	223	3.12e-242	80
Mtf1	331	1.93e-244	86	602	0	110.5	577	0	110.5
Mxd1	166	3.24e-160	61	219	3.53e-238	77	219	1.66e-235	76
Ncoa2	111	2.03e-140	49	111	4.73e-121	42	111	9.84e-120	42
Nfat5	114	2.86e-127	46	127	1.35e-138	49	127	4.42e-137	49
Nfe2l1	201	4.14e-196	73	250	6.99e-253	82	256	2.28e-264	85
Nfkb1	113	2.57e-123	43	125	1.68e-129	44	127	3.08e-133	46
Nfkb2	650	0	117	878	0	110.5	907	0	110.5
Nfkbia	561	0	117	674	0	110.5	703	0	110.5
Nfkbib	190	1.75e-185	68	225	8.53e-215	70	236	7.46e-236	77
Nfkbie	406	0	117	667	0	110.5	638	0	110.5
Nmi	343	1.09462e-312	100	483	0	110.5	465	0	110.5
Npas2	179	1.26e-187	69	214	1.32e-232	76	214	5.35e-230	75
Nr4a2	134	1.15e-140	50	160	6.08e-175	60	160	5.1e-173	59
Nr4a3	652	0	117	887	0	110.5	918	0	110.5
Nr6a1	15	1.5e-16	10	18	4.46e-20	10	18	7.21e-20	10
Nrip1	145	3.35e-142	51	188	5.87e-206	68	188	1.11e-203	67
Optn	479	0	117	697	0	110.5	685	0	110.5
Otud7b	54	9.36e-60	25	61	1.48e-66	26	61	7.71e-66	26
Ovol1	52	5.2e-64	26	53	7e-58	24	53	2.92e-57	24
Pax5	22	8.72e-27	14	23	1.83e-25	13.5	23	3.39e-25	13.5
Pdlim1	11	2.37e-13	8	12	1.28e-13	8	12	1.76e-13	8
Plagl1	81	7.7e-69	27	126	1.69e-137	48	126	5.38e-136	48
Plagl2	207	1.9e-232	84	203	1.19e-187	64	222	8.42e-226	73
Pml	277	7.29e-252	88	392	0	110.5	374	0	110.5
Pou2f2	121	4.01e-151	57	122	4.16e-133	46	122	1.18e-131	45
Rbpj	269	2.23e-308	99	295	0	110.5	294	1.21334e-316	88
Rbpms	47	9.04e-58	24	48	1.82e-52	22	48	6.63e-52	22
Rel	393	0	117	458	0	110.5	467	0	110.5
Relb	420	0	117	573	0	110.5	561	0	110.5
Rfx5	206	6.49e-214	80	245	2.72e-258	84	245	2.75e-255	84
Rsf1	22	4.01e-28	16	22	2.19e-24	11.5	22	3.95e-24	11.5
Runx2	227	2.53e-279	95	233	3.8e-256	83	233	2.72e-253	82
Sap30	330	5.814e-317	102	436	0	110.5	428	0	110.5
Sertad1	174	7.15e-214	79	178	7.31e-195	66	178	1.03e-192	64
Sin3b	143	3.3e-174	66	147	1.35e-160	58	147	7.77e-159	57
Sirt1	21	6.17e-20	11	30	5.18e-33	17	30	1.16e-32	17
Skil	311	2.3e-270	92	460	0	110.5	455	0	110.5
Smad4	70	1.94e-70	28	88	6.37e-96	37	88	6.98e-95	37
Snw1	114	4.22e-136	48	119	8.11e-130	45	119	2.12e-128	44
Sp100	477	0	117	687	0	110.5	669	0	110.5
Sp110	239	1.5e-195	72	382	0	110.5	373	0	110.5
Sp140	294	4.48e-214	81	536	0	110.5	517	0	110.5
Stat1	428	0	117	606	0	110.5	589	0	110.5
Stat2	263	1.25e-216	82	417	0	110.5	407	0	110.5
Stat3	128	8.49e-149	56	137	1.38e-149	51.5	137	6e-148	52
Tbl1x	272	2.22e-306	98	294	1.37e-305	88	301	1.20552e-320	89
Tcf7	43	1.85e-51	23	45	3.21e-49	21	45	1.08e-48	20.5
Tcf7l2	83	6.24e-103	40	84	1.46e-91	35	84	1.43e-90	35
Tox3	20	2.08e-20	12	26	1.07e-28	15	26	2.14e-28	15
Trim34a	326	4.22e-282	96	492	0	110.5	463	0	110.5
Tulp3	12	9.68e-14	9	14	9.01e-16	9	14	1.31e-15	9
Zbtb21	466	0	117	730	0	110.5	716	0	110.5
Zbtb32	36	6.67e-37	19	44	1.6e-46	20	45	1.08e-48	20.5
Zeb2	65	4.42e-82	32	65	6.75e-71	27	65	3.92e-70	27
Zfp119a	208	6.27e-242	85	224	4.49e-246	80	224	2.45e-243	81
Zfp213	110	2.06e-132	47	114	2.45e-124	43	114	5.55e-123	43
Zfp217	322	1.66e-277	94	485	0	110.5	481	0	110.5
Zfp366	23	2.26e-29	17	23	1.83e-25	13.5	23	3.39e-25	13.5
Zfp513	103	1.32e-123	44	107	1.13e-116	40.5	107	2.1e-115	41
Zfp617	136	7.96e-167	62	139	8.7e-152	54	139	4e-150	54
Zfp653	73	2.1e-87	34	76	7.48e-83	31	76	5.87e-82	31
Zfp688	26	1.03e-31	18	27	8.92e-30	16	27	1.84e-29	16
Zfp784	3	0.000187172	2	3	0.000601284	2	3	0.000651341	2
Zfp809	132	1.79e-157	60	138	1.1e-150	53	138	4.9e-149	53
Zfp810	186	5.93e-209	76	206	1.06e-223	73	205	4.07e-218	71
Zfp819	213	7.15e-257	89	222	7.73e-244	78	222	3.98e-241	79
Zfp827	7	1.99e-09	5.5	7	3.03e-08	5.5	7	3.66e-08	5.5
Zfp985	84	3.82e-101	39	87	7.84e-95	36	87	8.35e-94	36
Zfp987	172	1.5e-190	70	193	2.93e-209	69	193	6.38e-207	68
Zscan29	256	1.39e-211	78	404	0	110.5	393	0	110.5
